# Supplementary material for: Peripheral transcriptional responses to experimental SARS-CoV-2 inoculation in North American elk cows and calves
Source: BMC Genomics. 2025 Aug 28;26:781. doi: 10.1186/s12864-025-11956-5 (PMC12392485; doi:10.1186/s12864-025-11956-5)
Supplement: Supplementary file 1 — Supplementary Material 1: Table S1. List of upregulated and downregulated differentially expressed genes in elk calves 2, 5 and 14 days after SARS-CoV-2 challenge [file 12864_2025_11956_MOESM1_ESM.xlsx]

## Sheet: Calves day 2
List of upregulated and downregulated differentially expressed genes in elk calves 2, 5 and 14 days after SARS-CoV-2 challenge
Up- and downregulated genes in Calves (D0xD2)
gene_id	log2fc	padj
TRNAG-CCC_220	-1.72855	0.0235623
KSR2	-1.45086	0.0173875
LOC122423949	-1.20602	0.0326423
LOC122421755	-1.11884	0.00393136
LOC122443102	-0.954791	0.0100706
LIPM	-0.934678	4.82566907303303e-05
PDE6A	-0.933894	0.00254749
LOC122434053	-0.906608	3.18097061473341e-06
INTU	-0.889815	0.00386523
SERPINA1	-0.873408	0.000962651
IL22RA2	-0.867121	0.00246498
LOC122440436	-0.843411	0.0457304
GXYLT2	-0.824193	0.00690068
TSPAN2	-0.823517	0.0455922
LOC122422727	-0.789462	0.00140257
ANKRD22	-0.784532	5.93201194418731e-06
PEBP4	-0.783752	0.000574602
SH3PXD2B	-0.775101	0.0060399
LOC122444325	-0.72112	0.0115494
DENND11	-0.718065	0.000167394
MMP9	-0.713986	7.91556668490531e-05
LOC122432837	-0.675649	0.0359908
SLC5A3	-0.672374	0.00205285
SAMD4A	-0.656863	0.0034017
ATP9A	-0.652328	0.00868955
LOC122419783	-0.648292	0.0465946
GNAT2	-0.637032	0.0396627
ME1	-0.625783	0.0142417
GPR18	-0.621236	2.11022366352137e-08
PAPSS2	-0.620614	0.000113034
SLC27A2	-0.61895	0.0047566
SLC26A2	-0.607339	0.00012253
GPR27	-0.605499	0.00544918
ATP1B1	-0.597929	0.014007
LOC122423211	-0.597833	0.00460422
HGF	-0.585648	0.0184325
SERPINB7	-0.579651	0.00435757
PLAU	-0.565034	0.00130231
RASL11A	-0.554029	0.0302442
LOC122419689	-0.549657	1.87302154295952e-05
AATK	-0.543035	0.0203789
TMEM116	-0.514585	0.0435145
KCTD12	-0.505754	0.000795123
SIPA1L2	-0.504534	0.0341701
APH1B	-0.499524	5.89872356242625e-05
ZBTB47	-0.474388	0.000195714
LOC122428289	-0.453746	0.040679
LOC122452562	-0.452774	0.000151364
LOC122420632	-0.449167	0.000860178
GLIPR1	-0.448696	0.00864966
MGST2	-0.444193	0.000607685
TMX3	-0.442313	7.22603814310448e-05
PDP1	-0.44209	0.0265117
EMB	-0.441878	0.0327
LOC122434005	-0.438621	0.000147656
TLCD3A	-0.436481	0.0100706
TP53INP1	-0.428476	0.000496931
CPD	-0.424084	0.0306581
PLXNC1	-0.422611	0.00575936
LOC122454300	-0.421924	0.00544918
LOC122427243	-0.419926	0.0134382
DNAJC25	-0.419192	1.10650942003786e-05
DSEL	-0.415479	0.000139063
CHML	-0.411206	0.000371149
KLF7	-0.406909	0.0023752
RNF149	-0.406602	0.0331241
SLC16A6	-0.399841	0.0374057
GABPA	-0.392443	0.00264697
FAM126A	-0.389335	0.0168367
TCTN1	-0.389328	0.0124155
PI16	-0.382943	0.0247686
TBXAS1	-0.38256	0.00123529
OGT	-0.379261	0.0042649
FCRL1	-0.377503	0.00965463
SNX18	-0.376884	0.0186848
LOC122420238	-0.37515	1.21771515855224e-06
CEMIP2	-0.37448	0.00142114
FOXN2	-0.363969	0.00350258
RAB31	-0.361627	0.0496178
IL1R1	-0.361556	2.24109655250184e-06
TPM1	-0.355252	0.0451472
OGFRL1	-0.354008	0.0293209
C1GALT1	-0.352418	0.00294754
PTPRJ	-0.351215	0.016563
ATXN1	-0.346081	0.0464189
CTBP2	-0.341572	0.00188991
KLHL9	-0.340963	0.0139236
LITAF	-0.339787	0.0272973
ZBTB18	-0.338157	0.0163136
FBXO30	-0.337706	0.0105985
PDXK	-0.337642	0.0464189
BBC3	-0.334542	0.0362172
GEMIN6	-0.333876	0.0400532
NUFIP2	-0.332174	0.0099199
HIPK3	-0.330567	0.0329366
FKBP5	-0.329818	0.0118984
PDZD8	-0.328828	0.000921895
XYLT1	-0.32862	0.0467228
STK26	-0.328536	0.0335467
PKNOX1	-0.32806	0.0211249
MCU	-0.326065	0.0258582
CD44	-0.32577	0.00853238
RASSF2	-0.32493	0.00230604
ZNF132	-0.324505	0.00158156
YOD1	-0.324042	0.0162773
LOC122420219	-0.3218	0.0341701
AGPAT5	-0.320248	0.0109326
GNG7	-0.319734	0.0184797
PADI4	-0.317	0.00529173
LOC122425387	-0.315497	0.0239542
LBR	-0.315134	0.00595494
LOC122433002	-0.312435	0.0101759
CHST11	-0.312171	0.0129479
ZDHHC23	-0.30919	0.000934421
LACC1	-0.309149	0.0350625
ATP6V0A2	-0.309134	0.0243765
PKN2	-0.302441	0.0132157
CD46	-0.300574	0.0132157
INAFM2	-0.3001	0.010282
GALNT1	-0.298549	0.0144138
NLRP12	-0.297678	0.0325726
EDEM3	-0.295611	0.0359908
RMND5A	-0.293922	0.000195714
CD63	-0.292992	0.032578
SMPDL3A	-0.292124	0.00795729
ZBTB34	-0.290337	0.00185523
SEC22C	-0.286788	0.000421515
TMEM30A	-0.286148	0.00132618
BHLHE40	-0.283713	0.0438375
ZNF557	-0.283237	0.033412
TIMP2	-0.279988	0.00813963
STAG2	-0.278464	0.0341701
HVCN1	-0.277536	0.0359908
PREPL	-0.275699	0.0248705
HOOK3	-0.271838	0.0492156
IFNAR1	-0.269372	0.0275508
SUSD1	-0.269337	0.0144138
NHSL2	-0.269324	0.0287056
ADSS2	-0.268616	0.00035694
RANBP6	-0.268551	0.0260704
ENPP5	-0.266838	0.0209983
ADAM10	-0.262948	0.0273918
RECQL	-0.259803	0.0245776
ZNF655	-0.258058	0.00157492
KIAA0930	-0.25651	0.0282345
CPNE3	-0.255832	0.000390334
LOC122420718	-0.253418	0.00277445
DERL1	-0.249236	8.42319483435623e-05
ABHD3	-0.249121	0.0200944
TMEM165	-0.247629	0.00544918
KLF13	-0.241187	0.00788212
CAT	-0.234645	0.0011951
YIPF4	-0.231494	0.0346084
PPP1R15B	-0.229332	9.33705890007581e-06
ZNF248	-0.22829	0.0133653
FRAT2	-0.22499	0.0205924
MFF	-0.224214	0.0032101
CSDE1	-0.223396	0.00112094
N4BP2L2	-0.223039	0.0235623
PAPSS1	-0.222374	0.0126688
CACUL1	-0.221215	0.0465946
RPS6KA5	-0.218354	0.0148839
NEK7	-0.218209	0.00690522
TBCC	-0.216927	0.029782
AGO4	-0.216561	0.0284467
NUDT9	-0.216476	0.015748
FUCA1	-0.212462	0.0467228
C4H5orf15	-0.210536	0.0482881
ATP1B3	-0.21038	0.0244635
STRN	-0.209645	0.0220803
TMED8	-0.205846	0.0144138
PHF10	-0.201031	0.0202385
TMEM59	-0.200059	0.0272892
WDR26	-0.199268	0.0149544
C28H6orf62	-0.19377	0.0229526
C16H5orf51	-0.18916	0.0327
LOC122445935	-0.186417	0.0137397
ZADH2	-0.184942	0.0259395
UBE4A	-0.182838	0.0275508
FAM210B	-0.176025	0.0239542
ACTR2	-0.158056	0.0077535
KLHDC2	-0.15618	0.0400532
FAF2	-0.142644	0.0293209
EWSR1	0.135615	0.00438711
CC2D1A	0.152428	0.0432513
TINF2	0.16091	0.0155449
APLP2	0.161461	0.0474217
LOC122433328	0.166491	0.0233202
PI4KB	0.171625	0.0168151
CCDC9	0.173197	0.0289617
NDEL1	0.176348	0.0139637
SHC1	0.179048	0.00356052
LOC122441616	0.180493	0.000422265
IPO4	0.184068	0.0306581
GTPBP1	0.187521	0.0220803
DPAGT1	0.19069	0.0423157
FUS	0.194993	0.0185336
B4GALNT2	0.199262	0.00796666
TFE3	0.200184	0.0159417
UNC45A	0.200945	0.033412
ASCC2	0.201096	0.040679
BBS4	0.201175	0.0415598
TBC1D10B	0.201493	0.0442377
SUPT5H	0.205946	0.00152296
IRF2	0.207187	0.000499624
DHX8	0.210964	0.0335467
SRRT	0.212088	0.0414268
ENTPD7	0.213065	0.00369895
OTUD5	0.214437	0.00129986
GALNT6	0.214631	0.0463907
TWNK	0.216324	0.00144076
UBE2F	0.21666	0.00216826
ZFYVE26	0.217186	0.0325185
DNAJB2	0.217738	0.0374057
N4BP1	0.22456	0.00442176
PSD4	0.226562	0.0147034
SLCO3A1	0.226979	0.00948407
STAT3	0.227618	0.0189122
LOC122450846	0.228209	0.0297015
NLK	0.233107	0.0293209
FES	0.235048	0.0319057
UBAP1	0.235453	0.0168075
ZNF398	0.235595	0.0231353
SF3A1	0.236828	0.00815971
RALBP1	0.238362	0.00851197
TLE4	0.238869	0.0358838
G6PC3	0.238913	0.0293209
MCL1	0.239566	0.0432513
CHMP4A	0.241771	0.0350625
SRGAP2	0.243294	0.0343
LOC122429686	0.24364	0.0442835
PGS1	0.249037	0.0474217
GTF2B	0.249583	0.0283709
PXK	0.252108	0.00474598
SLC25A38	0.253099	0.0111092
FGD3	0.255013	0.0366146
PRKD2	0.255734	0.0198918
HK3	0.255798	0.011049
DHX38	0.258671	7.02518335600046e-05
DOCK8	0.258719	0.0241888
LRRK1	0.25906	0.0489567
EVL	0.259849	0.000722218
HERC1	0.261391	0.0155449
ITSN1	0.265244	0.0185721
TTF2	0.266168	0.01653
SIDT2	0.267972	0.00960159
IRF8	0.270439	0.0231066
CYSTM1	0.271785	0.0184797
TMEM268	0.273262	0.0368652
CAPNS1	0.273893	0.00996641
CHAF1B	0.276581	0.041837
PRAG1	0.277433	0.00720963
TLR4	0.27813	0.0497299
GRIPAP1	0.280495	0.00249456
CHSY1	0.280617	0.00112529
MARCKS	0.28266	0.0467228
LOC122431703	0.287099	0.00685221
EFCAB14	0.287159	0.0024195
DLGAP4	0.287258	0.0185721
SYTL3	0.289283	0.0419907
TCOF1	0.293286	0.0179634
ATXN7	0.294042	0.00307791
LOC122435269	0.296791	0.0389157
TIMELESS	0.300534	2.30345465130912e-05
TRAFD1	0.302027	1.01684787647629e-06
TCF4	0.303444	0.0236906
LOC122426699	0.304485	0.0482881
ABCD1	0.311203	0.00435978
DPP3	0.313172	0.0291561
RASGEF1B	0.314046	0.00685221
LOC122432525	0.314258	0.045882
RNASEL	0.314795	0.0238772
DCAF11	0.322088	0.00113024
HCLS1	0.323888	6.29875906777952e-06
STRIP1	0.325534	0.00757382
NEDD9	0.326039	0.00262758
TENT4A	0.327899	0.020172
RAB8A	0.328639	0.00884534
NLRC5	0.328715	8.49459198495752e-07
ERAP2	0.329688	0.0041453
CCDC167	0.330778	0.0129479
TOPORS	0.331123	0.00961451
LOC122426419	0.336527	0.0145858
MXRA7	0.338357	0.0497013
FBXW4	0.338954	0.0281889
CASP7	0.339821	0.0455922
ATXN3	0.341861	0.00362533
PTK2B	0.343234	3.7849296626072e-06
PTMS	0.349117	0.0225413
ARAP1	0.349908	0.00511549
XPO6	0.352339	0.0231066
LOC122440005	0.353318	0.00173403
LOC122440883	0.357565	0.0149544
C27H21orf91	0.358403	0.013091
FCHSD2	0.358705	0.0149544
TLR7	0.359691	0.0374259
SPATS2	0.360682	0.000163421
LYN	0.361273	2.34739722059991e-06
MPP1	0.36288	0.0223632
RNF139	0.363491	0.0125707
MTURN	0.365901	0.0421607
IRF3	0.368677	9.74269193503273e-05
ZBTB37	0.368953	6.99606148925292e-07
LOC122429624	0.36934	0.0124155
MUTYH	0.369553	1.65924854270512e-05
PSMB8	0.369657	0.0162807
NOTCH3	0.372141	0.00529945
TMEM229B	0.374022	0.00964944
NCF1	0.375461	0.00661101
UNC93B1	0.375705	0.0341008
RICTOR	0.377253	0.0220861
MAPRE3	0.381886	0.000289532
PLIN2	0.38351	0.00225131
DTNB	0.385026	1.66156729527611e-08
MLKL	0.385034	0.0235003
ATF4	0.385135	0.0251319
KLF11	0.386325	0.0482881
GTPBP2	0.386873	0.00102137
SLC46A2	0.388699	0.0075686
SEMA4D	0.389534	0.0045609
FBXL5	0.389722	0.00389944
STX11	0.391235	1.88619695279283e-06
TAL1	0.391571	0.00220695
TRIM14	0.391636	0.00575936
RHBDF2	0.392709	2.8019820890315e-05
GARRE1	0.395649	0.000203249
LOC122431705	0.399634	0.000599546
DBF4B	0.39992	0.00460842
NDRG1	0.401508	0.00661101
KIAA0232	0.401787	0.00036388
TNFAIP3	0.401815	0.00185523
RELB	0.402861	4.42483283694948e-05
NFKBIE	0.402914	0.00407382
ZNF710	0.403958	1.30117551073984e-06
FITM1	0.404471	0.0335467
CLYBL	0.405781	0.0193591
ESPL1	0.408038	0.0169888
LOC122426577	0.408137	0.0312151
NINJ1	0.408328	0.0277943
GRAP2	0.41682	4.13068738372966e-05
C27H3orf38	0.418355	3.63510527262056e-05
TXNL4B	0.419177	0.00250402
APOBR	0.42458	0.000245466
MOB3C	0.426551	0.000828859
GRN	0.426949	2.65180204702881e-05
TRIM38	0.427565	0.00544918
VASH1	0.427918	0.0325726
CARD6	0.439059	0.000198537
P2RY13	0.444674	0.0148249
EMC9	0.446281	0.0423549
IRF1	0.446598	1.24117160076503e-07
PLEKHG3	0.450011	0.00161841
SDS	0.456094	0.00905731
KAT2A	0.457413	2.65522517882781e-09
LOC122437123	0.459039	0.00048969
BCL2L1	0.459653	0.00114954
AP1M2	0.461585	0.00477052
SLC38A5	0.461828	0.00144334
AP1G1	0.462364	1.57102101779052e-06
ZNF282	0.463713	0.00102137
MXD4	0.465008	0.00494853
RIN2	0.465831	0.00378313
KCND1	0.467293	0.0192582
PDK4	0.475453	0.0355461
ETV6	0.475973	1.17184403547797e-15
CD300LF	0.47952	0.00369895
DMXL2	0.480967	0.0243345
SP140	0.482061	8.92205113299437e-08
ZDHHC3	0.488461	0.00149129
TAP1	0.488664	3.02498340931288e-06
CRYBA1	0.493118	0.0420244
ITPRIPL2	0.494688	0.00120001
PLA2G7	0.497304	0.0293209
IL15RA	0.501677	3.29055185718675e-05
BPGM	0.502417	0.00123529
PSME1	0.504754	0.00393136
ARHGAP26	0.504899	5.06250598278337e-09
NUCB2	0.508625	0.00585577
DDAH2	0.512849	0.000334898
TGFB1I1	0.51399	0.0162773
APOBEC3B	0.514628	0.000599546
LOC122451955	0.514779	0.00792224
CBY1	0.514818	4.29443642275444e-05
RERE	0.51517	1.70555824352078e-11
IL1RN	0.516651	0.00112094
SERTAD1	0.516654	0.000336799
MAD2L2	0.517281	0.00264697
PIK3AP1	0.519256	2.04434729100511e-06
C13H1orf21	0.519689	0.000302144
RRBP1	0.520906	3.32586439676804e-07
CELA1	0.522081	0.0203606
LOC122441757	0.525062	0.000988121
MYOF	0.530588	2.8877976770334e-05
EHD3	0.531568	0.00106895
DEAF1	0.5326	0.0110843
LOC122420132	0.533766	0.000158678
MARCHF2	0.536387	0.0169106
CLCN4	0.536403	1.44625996674042e-10
LOC122448416	0.5376	0.0042649
CHD1	0.540975	1.37969373576774e-10
TMCC2	0.546687	0.00948682
PSME2	0.548328	0.00261638
LOC122429693	0.551655	0.00148249
STRIP2	0.554962	0.0438375
LOC122437893	0.556017	0.0470334
PATL2	0.56014	2.42442333680788e-05
LMNA	0.560869	6.2532708229112e-05
CFAP410	0.56195	0.00118903
SLC6A9	0.562265	2.1609730227756e-06
EVI2B	0.563949	3.44212079212533e-06
TST	0.565626	0.0118862
P2RY6	0.566374	0.0180491
PIM3	0.566637	3.14979921129554e-05
LOC122430259	0.56775	9.99306515235252e-05
RBCK1	0.567778	1.57491604993055e-07
TAP2	0.574652	3.53110841365495e-08
LOC122452136	0.576166	0.0059042
PTPRR	0.579081	0.0288719
SLC4A4	0.580454	0.0173756
LGALSL	0.582841	0.005425
ZNF628	0.58339	1.48541253566216e-10
VAV3	0.589762	3.27246393430604e-11
SELE	0.591076	6.82450487537931e-05
LY6E	0.593578	2.57540717479516e-08
MPDZ	0.596213	0.0495346
MILR1	0.596987	1.10210721018964e-13
LOC122426651	0.601233	0.0125707
TJP2	0.602621	0.0108107
LOC122436914	0.609563	0.00502763
CLIC5	0.611009	0.0464814
SMOX	0.611072	0.00145699
LOC122436714	0.613974	0.0110734
DAPK2	0.617689	0.00972492
XRN2	0.617872	1.09507334982764e-05
OGFR	0.620777	3.20342086093398e-06
UNC5A	0.624092	0.0410076
TOR3A	0.62842	0.00401112
SLC22A4	0.628624	0.00125953
LOC122421996	0.629773	0.00945932
SLFN14	0.630174	0.000536681
F11R	0.63022	0.000720766
LOC122436913	0.632055	1.62303662641073e-05
RIPK3	0.634757	2.06748984478301e-05
TULP3	0.636732	0.0464189
LOC122447936	0.639556	0.000732324
NAMPT	0.641639	6.50365281979477e-07
VMP1	0.643007	1.11297730348061e-09
GNG11	0.64423	2.50912050242687e-05
PARVB	0.646136	0.00544918
PDE11A	0.653192	0.0401176
FOS	0.65595	0.0238177
NYNRIN	0.657281	0.00100258
EHD4	0.657552	8.56205973809396e-05
CHMP5	0.658022	1.00378132719664e-06
CYFIP1	0.659257	0.000113142
FAM76A	0.661552	1.87302154295952e-05
CD101	0.661741	3.44264462873722e-06
TMEM119	0.662944	0.0148258
SLC14A1	0.663883	0.0428383
GPR158	0.670477	0.0456467
LOC122441204	0.671124	0.013091
LOC122449459	0.674526	0.000203976
SH3BGRL2	0.67906	2.6653472328181e-05
ALOX12	0.682308	0.0142381
MORC3	0.686126	2.08680207719791e-12
TUBB1	0.690426	7.57929850482002e-05
HSPB6	0.691289	0.00980625
LOC122449451	0.695332	0.00354346
ATP2A1	0.695807	0.0435145
TRIM21	0.697058	1.28684707995643e-14
WARS1	0.698628	4.3001024345746e-05
ALDH1A1	0.702984	0.0434709
ZDHHC2	0.704394	0.0242209
CAVIN3	0.707572	0.0335467
IDO1	0.713576	0.00468674
LOC122428002	0.716427	0.0241208
BID	0.717284	9.61399498841253e-05
LOC122438090	0.718096	2.07625190739602e-08
LOC122430839	0.718651	0.00905731
LOC122430223	0.719235	0.000154744
LARGE2	0.722952	0.00218046
LOC122449068	0.726387	0.0371259
HEY2	0.72826	0.0423757
MPIG6B	0.731952	2.67398450083021e-07
EDEM1	0.732852	3.34283260410791e-07
LOC122429593	0.734981	5.96335519552205e-08
LOC122454755	0.739482	0.000179
LOC122449430	0.745246	5.91917997957705e-06
CNKSR3	0.748174	3.85994070187341e-05
LOC122436719	0.749059	0.00255383
LOC122436716	0.750721	0.0125707
IFI35	0.753017	9.27457628676501e-08
LOC122443556	0.754895	0.00720146
ANK3	0.755147	4.39908143535396e-05
VCPIP1	0.757366	1.08866528358745e-10
SLC22A23	0.758985	0.0347551
CTXN3	0.759942	2.30461173851525e-05
AZI2	0.764279	4.22823422335218e-08
KCNK13	0.768029	0.0155345
PDCD1LG2	0.768978	0.0374057
PRPSAP1	0.770806	9.45257364851645e-17
PHOSPHO1	0.771248	0.000131374
LOC122431238	0.772718	1.22184657132286e-05
CSF1	0.773118	4.73859286968469e-08
PHF21B	0.774635	0.000806062
KHNYN	0.783204	4.17071352814625e-12
TCIRG1	0.786455	1.1060188011772e-10
CALD1	0.789717	0.000977827
SHFL	0.793349	7.43965770531094e-09
LOC122454264	0.793987	1.43932918891412e-05
LOC122443025	0.797006	0.0134623
MOV10	0.801948	6.29880998175299e-13
LOC122429595	0.802936	0.0227043
TNFSF10	0.805696	0.00230604
ARHGAP28	0.805757	0.0062448
RUSC1	0.810435	4.89746076009472e-09
ATRNL1	0.810671	0.0150053
RNF31	0.811264	3.5209538833748e-20
PERM1	0.816574	0.0314904
PMAIP1	0.822149	3.45728720782875e-06
LOC122439764	0.823116	0.0389965
SDC3	0.828818	0.00928941
ZNF114	0.829699	0.00709613
RNF19B	0.830089	2.79717519634211e-09
TRIM56	0.834433	2.45579593195818e-25
LOC122429322	0.837194	0.0055803
ADCY4	0.83721	0.00515283
AQP9	0.844813	7.1449795719119e-07
PDE3A	0.847174	0.0217782
LOC122449044	0.854452	8.71157559658233e-06
LOC122429598	0.855241	7.80825763228678e-10
TDRD7	0.859463	1.67816656312403e-22
LOC122449069	0.861909	0.000379813
ATF3	0.864234	6.99606148925292e-07
SP110	0.864672	2.53255554283229e-10
NMI	0.871576	3.03052632491653e-11
LOC122435197	0.877039	1.06445163654764e-17
RBPMS2	0.877783	0.0282507
RNF114	0.878973	2.78266673879147e-12
PSMF1	0.88111	3.63510527262056e-05
RHOBTB1	0.881957	0.017372
LOC122421478	0.88325	1.43932918891412e-05
GPX3	0.893977	1.07263233116714e-06
GADD45B	0.897446	3.3322054320193e-10
LOC122430804	0.899564	6.39682066893094e-05
CRACD	0.912491	0.0431827
SYNPO2	0.919329	0.0489567
CASP3	0.92252	1.65236062482567e-07
LOC122428213	0.923394	0.0150053
VWA5A	0.926732	0.0358934
P2RY14	0.933574	2.64220046811272e-05
STAT2	0.933734	6.98107086105558e-21
BATF2	0.945686	0.000694776
FSTL4	0.94645	0.00388275
LOC122450226	0.954506	2.63193601071075e-09
HLX	0.955144	3.31439970989249e-14
LY6G6F	0.960123	0.0260704
RIPOR3	0.963394	5.44418604058668e-07
ZNF821	0.973053	1.09402402588828e-07
RIMS1	0.979614	0.024396
DCK	0.984417	1.95636972996149e-18
LAP3	0.993293	2.57779628503507e-08
KIF5C	0.994369	2.73125824404833e-05
TENT4B	0.995187	2.42039104249729e-15
ALPK1	0.999083	9.13328722412774e-11
LOC122424699	0.999566	0.0132157
TRIM25	1.00095	6.24185509913861e-26
IRF9	1.00232	2.16786273322748e-32
OPTN	1.01139	1.81718310101512e-09
LOC122449950	1.02472	5.34088521031115e-06
MYL9	1.03317	0.0331241
LOC122424041	1.05198	0.0223632
INKA1	1.06177	1.54910538902157e-09
PARP10	1.06379	4.83207304802983e-15
TNFSF13B	1.06815	3.60597085115137e-10
AQP1	1.0765	0.025485
LOC122431087	1.08051	0.00544918
LOC122445354	1.09144	0.0374259
AXL	1.09717	4.83216317645108e-12
USP25	1.09933	1.04546887976177e-28
LOC122431079	1.09982	5.45712003309143e-23
LOC122449901	1.10517	4.30608292507183e-19
IL4I1	1.11666	0.000129014
RBM43	1.11964	3.5429767256919e-09
LZTS1	1.12689	0.00103895
TIMD4	1.13924	0.000410065
LOC122426418	1.14519	2.357886112474e-15
PLEKHA4	1.18024	1.05405150905301e-06
MARCKSL1	1.18203	1.54885385566818e-15
LOC122431989	1.18803	1.09886748824529e-13
LOC122429609	1.18924	7.67155994079927e-05
TMEM140	1.19797	3.50486375681128e-15
CMTR1	1.21728	1.85744866108577e-24
DRAM1	1.22023	5.82686815999196e-11
LEPR	1.22419	0.00264697
ISG20	1.22612	5.75522540130528e-18
CIB3	1.22815	2.92345135238923e-05
CBLN3	1.23653	8.94550858844557e-22
LOC122449879	1.24358	5.20357963390842e-15
LOC122437839	1.2471	3.87468597699137e-21
PNPT1	1.24726	4.96707141883512e-10
LOC122424056	1.25552	0.00398068
C6H15orf48	1.26803	9.90540966533845e-08
STAT1	1.27176	2.47504091617465e-22
WDR35	1.29595	1.09400441056318e-07
UCHL1	1.30408	0.0139716
TASL	1.30921	2.26570675230265e-15
LOC122441818	1.31066	0.000281909
LY6G6C	1.31067	0.00313182
SPDEF	1.31149	0.0327607
HSH2D	1.32318	4.52043790777391e-29
SERINC2	1.33162	7.13148396738e-15
ADAR	1.33945	1.36218213995299e-36
LOC122436717	1.35577	6.26153324891039e-09
LOC122429635	1.35842	2.49104464912927e-20
FOXS1	1.35968	2.99271757844173e-13
LOC122448005	1.37134	1.27228824875007e-08
LOC122435416	1.37549	0.0277943
APOBEC3A	1.37562	7.55691453714392e-18
CMTR2	1.38023	5.55243959887535e-16
SYT17	1.38567	1.87302154295952e-05
TACSTD2	1.39044	0.0185721
LOC122434367	1.39331	0.000504013
LOC122447937	1.39927	0.000159573
SH3D19	1.40115	0.0263337
SNAI1	1.4084	1.301884731464e-06
TNFAIP6	1.41731	2.38358993894235e-16
TIFA	1.42185	3.93307167984069e-10
LOC122428735	1.422	0.016563
TGM1	1.43115	5.04924653863663e-16
ART1	1.43987	9.56652761876635e-07
LOC122436715	1.44672	2.01258132877357e-06
LOC122428295	1.44685	0.0139716
TEAD1	1.44767	0.00264697
LGALS9	1.45168	1.08114737682096e-12
LOC122451399	1.473	0.0155345
STOML1	1.47483	4.30566274297955e-16
LOC122445080	1.49034	8.90985824389745e-17
PARP12	1.4925	1.66321168275138e-33
IFIH1	1.51478	1.95930610993347e-22
EIF2AK2	1.62879	4.93873015097186e-44
IFIT5	1.63676	1.1575296341244e-07
LOC122420647	1.66977	0.0173756
LIF	1.67594	9.44203812567892e-09
LOC122431250	1.69428	1.4479294429815e-07
CGAS	1.69858	1.09660285239092e-11
SMTNL1	1.70717	6.35161957385709e-16
CCRL2	1.73034	1.87514000897885e-12
LOC122449458	1.739	0.00227621
LOC122442751	1.74987	0.00147696
DTX3L	1.76398	5.35409125273133e-38
UBA7	1.78439	2.33376029318323e-27
B3GNT6	1.78517	0.0327825
LOC122444635	1.78593	6.71094292834289e-06
XAF1	1.79504	2.62578249246893e-29
IFIT3	1.81842	6.22729554900371e-09
CEBPZOS	1.82039	1.25874789246711e-59
LOC122453768	1.8233	0.0283904
LOC122448780	1.83237	2.75224078366847e-58
PARP9	1.84721	2.24918095674607e-30
UBE2L6	1.92525	4.90995326549648e-31
OSMR	1.94343	0.00125724
LOC122438172	1.96019	6.75985618265246e-13
SULT6B1	2.00237	4.22596265519701e-13
LOC122452766	2.03565	3.23837441054144e-09
C2	2.06988	0.0169888
ZCCHC2	2.07452	7.46073886953716e-50
LOC122419678	2.12255	1.28164495521737e-09
SPATS2L	2.12961	3.64979486193297e-11
PML	2.1348	7.61860269623325e-45
DDX58	2.14099	1.65163778098757e-25
CMPK2	2.16571	5.44881899029374e-26
SERPING1	2.17523	9.33705890007581e-06
HERC5	2.19379	2.2577405759151e-33
ELN	2.2441	8.85791986028806e-05
CD274	2.25719	5.20497875494833e-13
ZNFX1	2.29359	6.99196090566059e-39
LOC122428361	2.29867	4.96117511024833e-11
ZFYVE28	2.30359	5.7713293026498e-07
NOS2	2.3303	0.0260808
LOC122434938	2.3502	0.00230604
IRF7	2.46206	3.02459116121604e-45
CA4	2.49527	2.45879218808972e-06
HERC6	2.53054	4.98384749772323e-45
RNF213	2.60184	5.11849937643896e-41
TSKU	2.61584	2.47504091617465e-22
LOC122423607	2.64111	0.000263143
LOC122425942	2.68672	0.000147656
CXCL10	2.68774	0.000109823
HES4	2.72849	3.3076487785981e-14
IFI44	2.85468	1.0038703085535e-20
TRANK1	2.85972	2.04616439192193e-51
BCL2L14	2.90078	7.5829245913353e-06
LOC122446174	2.94526	6.0288438402769e-61
LOC122423793	3.00382	9.53499063126962e-27
LOC122422833	3.00418	3.05003338917472e-22
RSAD2	3.04384	3.94086417856172e-13
IFI44L	3.08245	5.75522540130528e-18
IFIT2	3.10858	9.99559883645103e-30
LOC122445369	3.15394	7.83607531115419e-10
LOC122422848	3.17763	8.0366782963803e-27
LOC122448350	3.20771	4.79353202707003e-09
LOC122422854	3.23505	8.01215292055831e-24
AGRN	3.23548	7.29676237969078e-55
LOC122422844	3.28597	3.2740495217481e-19
EPSTI1	3.45183	4.19924670511108e-39
ZBP1	3.50089	2.84871029303399e-29
ADRB3	3.50164	5.56622416658775e-09
DHX58	3.63939	3.8411778856907e-40
MX1	3.71	3.06645570421626e-16
ISG15	3.90322	1.3597117342094e-31
RTP4	4.07337	2.78343240045543e-13
IFI6	4.18826	1.36218213995299e-36
MX2	4.76211	4.53191211478903e-48
SIGLEC1	5.56687	2.20354347993073e-42

## Sheet: Calves day 5
List of upregulated and downregulated differentially expressed genes in elk calves 2, 5 and 14 days after SARS-CoV-2 challenge
Up- and downregulated genes in Calves (D0xD5)
gene_id	log2fc	padj
LOC122429364	-4.11424	0.0309072
LOC122449754	-1.3884	0.0371327
LOC122454774	-0.917369	0.000134479
THBS1	-0.719006	0.00848842
CCDC117	-0.653792	0.000606187
DSEL	-0.653141	1.11141165407529e-08
LOC122454757	-0.652585	0.0169341
MYBL1	-0.632762	0.0116988
CHORDC1	-0.562938	6.03055619004951e-05
PID1	-0.556139	0.0447341
KBTBD3	-0.548981	0.0305957
ATPSCKMT	-0.546991	0.0202033
SPDYA	-0.527678	0.0243944
ITGA1	-0.527658	0.0301916
DNAJA4	-0.522523	0.0487825
KBTBD8	-0.518586	0.00923491
LOC122454831	-0.509892	0.00505412
IKZF2	-0.509727	0.0256798
PLCL1	-0.506456	0.0148068
LYSMD3	-0.506204	0.0184973
CEP85L	-0.500539	0.0079673
FZD3	-0.478971	0.00779634
LOC122440459	-0.47829	0.014576
IPMK	-0.477943	0.0262377
LRRC57	-0.477528	0.00494634
SRFBP1	-0.476237	0.0208721
KLHL15	-0.473943	0.043959
NEK1	-0.471284	0.0079673
NOCT	-0.466073	0.0239831
CA8	-0.46524	0.0144653
EPDR1	-0.457454	0.0100686
RAB11FIP2	-0.45492	0.0178303
TRA2A	-0.454761	0.00278761
LOC122434601	-0.453186	0.0487825
UHMK1	-0.452846	0.0232361
GEMIN6	-0.451356	0.0104041
FOXN2	-0.449566	0.0428176
CDK6	-0.448248	0.00397199
DBT	-0.447879	0.0215429
FAM126A	-0.444114	0.0142005
H1-6	-0.442142	0.0487825
SLC26A2	-0.441671	0.00602123
STARD4	-0.441236	0.0240167
MYNN	-0.436195	0.0149697
LOC122434005	-0.435958	0.0079673
TMEM245	-0.434837	0.0339784
PEG3	-0.434229	0.0205066
ZNF507	-0.434109	0.0100686
TP53INP1	-0.433544	0.00848842
HEG1	-0.432207	0.0368496
RNF2	-0.426773	0.00339143
USP53	-0.426421	0.0214836
ZBTB18	-0.424898	0.0130805
UBN2	-0.424823	0.00921913
UGCG	-0.423095	0.0111592
ADHFE1	-0.423047	0.0296168
ZBTB20	-0.422495	0.0449231
IL3RA	-0.422459	0.0438036
DIPK2A	-0.420077	0.0345803
DCUN1D2	-0.41808	0.0348574
PDE4D	-0.416087	0.0262377
SLC12A2	-0.413542	0.034836
PKN2	-0.413406	0.000778948
CLK4	-0.412462	0.0177709
EDEM3	-0.408587	0.013778
ATAD2B	-0.408432	0.0100577
LOC122433002	-0.404477	0.00210521
NUFIP2	-0.404245	0.00623336
RAB44	-0.403674	0.000336953
PCNX4	-0.402736	0.0403334
MSANTD4	-0.402661	0.00922117
RAB27A	-0.401655	0.00222141
ZBTB6	-0.400778	0.00615348
LOC122428082	-0.39816	0.0282989
KATNAL1	-0.397046	0.0493863
SLC5A3	-0.396908	0.0151131
PLAGL1	-0.396417	0.00923491
RC3H1	-0.39639	0.0118352
LATS1	-0.392837	0.0188758
WDR47	-0.391077	0.00848842
PGM2L1	-0.391004	0.0396682
TAOK1	-0.387699	0.0177709
KIT	-0.385952	0.0493863
PDP2	-0.38586	0.00647369
LOC122446612	-0.382117	0.0487825
INO80D	-0.381914	0.0263493
PPP1R12A	-0.381867	0.00400361
LRIF1	-0.381775	0.0125474
LOC122444800	-0.381692	0.0328789
CCDC66	-0.381513	0.00397199
CDC42EP3	-0.381453	0.0129589
LOC122451878	-0.380459	0.0228499
RSBN1	-0.380258	0.000904079
LOC122423414	-0.379617	0.0424793
CBLB	-0.378706	0.00122537
ZBTB43	-0.377982	0.000738474
GFPT1	-0.377486	0.0249134
TSC22D2	-0.377271	0.00331749
ERLIN1	-0.375169	0.0368496
ZBTB41	-0.375058	0.0134684
KMT2A	-0.37379	0.00593572
ENPP4	-0.372596	0.0136506
CHML	-0.371578	0.0378417
SECISBP2L	-0.37153	0.0178306
CCND2	-0.371412	0.00173112
CPEB4	-0.371411	0.0195223
STK26	-0.371288	0.0264663
DNAJC25	-0.37091	0.00222141
AMN1	-0.370771	0.0373944
GAN	-0.369947	0.000324241
ZBTB44	-0.368602	0.0320023
AGO2	-0.368523	0.00848842
MYSM1	-0.368516	0.0238461
STIL	-0.367609	0.00634614
USPL1	-0.366893	0.0112165
TMX3	-0.363918	0.0294455
HLF	-0.362574	0.0466115
DCBLD2	-0.361422	0.0243931
CREB1	-0.361169	0.0109014
ZNF236	-0.35911	0.012558
LEMD3	-0.35849	0.0113085
EIF4A2	-0.35771	0.0328097
MAPK8	-0.357651	0.0187717
DZIP3	-0.356065	0.0307292
PREPL	-0.355291	0.0371327
LOC122451157	-0.355143	0.0348751
LYST	-0.355077	0.0303114
ZBTB11	-0.353417	0.0346662
AGO3	-0.34997	0.0381224
MSI2	-0.349252	0.0339784
TMEM33	-0.349137	0.0243944
PPAT	-0.348216	0.000900336
UPF3A	-0.347814	0.042825
CLK1	-0.347651	0.0371327
BRWD1	-0.347415	0.0272204
MIB1	-0.347269	0.0149216
SIRT1	-0.34717	0.0401034
ERRFI1	-0.347167	0.00472677
LRRC8C	-0.346481	0.0267706
TMOD3	-0.346069	0.0116988
CTSO	-0.345401	0.0141732
PPIL4	-0.3448	0.0117674
TRAF5	-0.343913	0.043844
SMG1	-0.343351	0.0104041
PIK3C2A	-0.341456	0.0461161
CXCR4	-0.340156	0.0246893
LOC122449992	-0.34004	0.0030033
TNPO1	-0.338938	0.047721
ZZZ3	-0.338518	0.0385481
CRK	-0.336331	0.0177709
KMT2C	-0.333534	0.0168863
BACH2	-0.329898	0.00421684
WDR44	-0.327798	0.0116988
CNST	-0.327582	0.0242004
HELQ	-0.327547	0.0130805
ZNF605	-0.32669	0.0385957
ADAM10	-0.325112	0.010721
LOC122434400	-0.324119	0.0243944
PPM1B	-0.323429	0.00461341
INTS2	-0.322784	0.0305957
ABI2	-0.322016	0.0191266
RFX7	-0.320693	0.042825
GLS	-0.31945	0.045502
UBXN2B	-0.318216	0.00073578
PAG1	-0.317397	0.0301286
RBM39	-0.316959	0.0304682
NFATC2	-0.316925	0.00437697
ZFX	-0.316668	0.026454
TNRC6B	-0.316285	0.00921913
AHR	-0.315724	0.0235111
FRYL	-0.315084	0.012558
ITPR2	-0.314179	0.02828
AFF3	-0.31393	0.00838006
PURB	-0.313632	0.0376604
LOC122444987	-0.313558	0.0151334
CD46	-0.312185	0.0208535
KLF7	-0.31209	0.000645108
SPTY2D1	-0.312049	0.0178974
NHLRC2	-0.310489	0.0366449
LOC122451652	-0.308687	0.0124688
LOC122439762	-0.30849	0.0309072
ARL4C	-0.308176	0.00959349
PCF11	-0.308151	0.0292128
MGA	-0.306739	0.0465878
EPC2	-0.30667	0.0367766
CEP350	-0.305244	0.0126031
CNNM4	-0.305205	0.027688
APH1B	-0.304278	0.0322871
PRPF38B	-0.304201	0.00958039
PDS5B	-0.303678	0.0336309
C32H16orf72	-0.303619	0.0346871
ACSL3	-0.302748	0.0476106
ORC2	-0.30215	0.015295
KIAA1109	-0.30135	0.018518
GPR18	-0.301249	0.0276021
PIKFYVE	-0.29993	0.0469964
LOC122428717	-0.299166	0.0195223
FAM172A	-0.297876	0.0353031
SMAD3	-0.296627	0.00848842
SBNO1	-0.296344	0.0289318
MTMR9	-0.295426	0.0379408
LOC122420238	-0.295312	0.0012244
PDZD8	-0.294951	0.00564674
RAB23	-0.294591	0.0277019
PALS1	-0.293747	0.0320023
MSL2	-0.293356	0.0403841
SENP7	-0.29207	0.0424793
RRN3	-0.291965	0.00382899
RBM27	-0.288362	0.0372396
ERBIN	-0.288329	0.0235111
ADSS2	-0.287227	0.00931646
PIK3R1	-0.287103	0.00128161
STAM	-0.286962	0.0393212
LOC122448863	-0.286607	0.0109118
UBIAD1	-0.285851	0.00320017
IFFO2	-0.28469	0.012558
UBR1	-0.283856	0.0386636
ZSWIM6	-0.283729	0.0166876
ZNF451	-0.283207	0.0488296
SENP6	-0.283057	0.0461161
LOC122421102	-0.282033	0.000270839
CPNE3	-0.281014	0.00337596
ANKRD44	-0.280794	0.0448373
SREK1	-0.280566	0.0100577
MTMR12	-0.279235	0.013749
GOPC	-0.278765	0.0239768
LBR	-0.278299	0.0378417
ZNF655	-0.278051	0.0323283
ASH1L	-0.277378	0.0191585
UMAD1	-0.277335	0.042251
ACBD3	-0.277241	0.0182476
CSPP1	-0.277174	0.0231756
EIF5	-0.276865	0.0431008
ZNF827	-0.275844	0.00956983
BTBD7	-0.275232	0.00733793
LOC122421195	-0.275099	0.0416412
CSNK1G1	-0.274913	0.0130805
HABP4	-0.274851	0.0313998
YIPF4	-0.27426	0.0439757
ZBTB34	-0.272172	0.0377373
GALNT1	-0.272138	0.0363198
CELF1	-0.270683	0.00628786
LOC122448504	-0.270252	0.0113085
RNF111	-0.270178	0.0151865
NFYA	-0.268865	0.00833896
THAP1	-0.268618	0.0368496
TOB1	-0.26801	0.0378417
LOC122432234	-0.266605	0.0254111
TAF4B	-0.266412	0.0282264
PDPK1	-0.263866	0.00252237
TASOR2	-0.262018	0.0311489
SLK	-0.261383	0.0487825
ETV3	-0.259871	0.0155634
FAM120C	-0.258641	0.0202033
TAF1	-0.257836	0.0487825
SESN3	-0.256866	0.0367899
CDC73	-0.256702	0.0187717
CLINT1	-0.25639	0.018518
CEP162	-0.255787	0.0342411
TANK	-0.255636	0.0286347
BPNT2	-0.253974	0.0363198
LMBR1	-0.250757	0.0454781
CAB39	-0.250743	0.0441645
ZNF24	-0.250546	0.042825
SPSB1	-0.250541	0.0488296
PWWP2A	-0.2497	0.00838006
MAN1A2	-0.249219	0.0177709
GNE	-0.249168	0.0358633
STRN	-0.249138	0.0428176
KIF5B	-0.247238	0.0493863
DYNC1LI2	-0.246338	0.0151131
RALGAPB	-0.245934	0.00958039
CSNK1A1	-0.245746	0.0100577
DYRK1A	-0.244337	0.0428176
PRKCE	-0.243762	0.0443599
DENND1B	-0.243162	0.0466115
ADD3	-0.24266	0.0409802
NCOA3	-0.242615	0.0373667
EPC1	-0.241983	0.0208545
PRDM2	-0.240009	0.0359036
BLOC1S5	-0.239945	0.0364582
SLC37A3	-0.239881	0.0424874
YTHDF3	-0.239837	0.0431008
LOC122451962	-0.239055	0.0149697
KCTD18	-0.238847	0.0359036
GNA13	-0.23809	0.0353716
FOXO1	-0.237832	0.0443591
SAR1A	-0.237389	0.0201095
WDR43	-0.236208	0.0422705
ALG11	-0.236087	0.0236576
CACUL1	-0.235877	0.0467512
ETS1	-0.234118	0.0493863
PAPOLA	-0.234007	0.043959
PPM1A	-0.232877	0.0459983
SFPQ	-0.232736	0.0116988
SKI	-0.232694	0.00519945
BIRC6	-0.231326	0.0178306
SLC39A9	-0.23097	0.00612128
PDCD7	-0.228909	0.0166876
DCP2	-0.228713	0.0377823
LOC122420513	-0.228518	0.0336309
CHAMP1	-0.226897	0.0359036
MED23	-0.225702	0.0350413
SENP1	-0.224118	0.0476106
TMED10	-0.224022	0.0377391
MARCHF6	-0.223607	0.0130805
DERL1	-0.222899	0.0391556
ENOX2	-0.221626	0.0318628
C23H18orf25	-0.220869	0.0123889
RIOK1	-0.220018	0.0486858
SPATA13	-0.218812	0.0335975
ZCCHC3	-0.213945	0.0335785
LOC122452552	-0.213427	0.0376192
DDX18	-0.21313	0.0301286
PCMTD2	-0.21276	0.0487825
DICER1	-0.211818	0.0488296
UBE4A	-0.209906	0.00774525
TOB2	-0.207118	0.0396682
ARL6IP1	-0.206336	0.0454781
SLC23A2	-0.206258	0.031165
ATP2A2	-0.205079	0.0421052
TLNRD1	-0.202157	0.0379408
DCUN1D3	-0.194876	0.0346662
EFCAB8	-0.194292	0.0347028
SEC22B	-0.194222	0.0466115
KIF3B	-0.191181	0.0443048
DDX17	-0.189347	0.0346662
ENSA	-0.186713	0.0260079
SPOCK2	-0.186254	0.0476814
GSK3B	-0.185097	0.0320023
CCNT1	-0.184983	0.0363899
CDC42	-0.1849	0.0342411
EIF4G2	-0.184578	0.0390906
RPRD1B	-0.18023	0.0485174
RSL1D1	-0.177901	0.0305957
HP1BP3	-0.175645	0.00755042
PRKRIP1	-0.17242	0.0305957
SSR1	-0.168393	0.0406871
SARAF	-0.163611	0.0280822
TRAFD1	0.16148	0.0336309
IPO9	0.165021	0.0487825
VAV1	0.172734	0.019736
ACADVL	0.173863	0.0393492
IL17RA	0.176618	0.0428176
MOV10	0.177769	0.0378417
TTF2	0.178882	0.0471685
BTN3A3	0.183529	0.0358633
SLC39A7	0.189985	0.0367766
CTC1	0.190284	0.0453218
IER2	0.190839	0.031165
PLEKHJ1	0.192342	0.0396682
NCAPH2	0.195294	0.0151131
SASH3	0.1953	0.012558
HMGCL	0.195864	0.0458866
ZNF598	0.196808	0.043959
EXOC7	0.197462	0.0214836
GMPR2	0.198344	0.0382832
KRI1	0.199601	0.041129
ATP13A1	0.200078	0.0498734
NUP85	0.200685	0.0428176
POLG	0.201217	0.0493317
MINK1	0.201786	0.043728
DTNB	0.20251	0.0458866
PSMD8	0.203345	0.0269005
BCKDHA	0.203571	0.043728
NARF	0.204812	0.00264461
HMCES	0.205732	0.0378417
SUPT5H	0.206347	0.0439757
CRTC2	0.206378	0.0469964
ACP2	0.206651	0.0187717
ZNF282	0.208305	0.0309072
LOC122438892	0.208379	0.0378417
AMPD2	0.209799	0.0342411
POLD2	0.210736	0.0254988
TBC1D10A	0.211987	0.0320489
MTMR14	0.212119	0.0378417
GPR108	0.213028	0.0254988
INPPL1	0.21406	0.00848842
E2F2	0.214637	0.00921913
LOC122431043	0.215953	0.0370499
GNB2	0.216169	0.0342411
PCIF1	0.216202	0.015874
HOMEZ	0.216232	0.0363198
COG4	0.217194	0.0440671
FAM234A	0.217391	0.0454781
VAC14	0.217799	0.0359036
PAN2	0.219168	0.0404263
CPSF1	0.220299	0.0447341
FBF1	0.220376	0.0429286
HMG20B	0.22039	0.0381224
EWSR1	0.220622	0.00876113
OCEL1	0.221611	0.0410139
PIAS3	0.223239	0.0412085
CAPN15	0.223326	0.0119684
PCSK7	0.22344	0.0182824
RAB8A	0.223491	0.0130805
LOC122432972	0.223548	0.0268521
ZMIZ2	0.223689	0.0366338
ARMH3	0.22439	0.0404022
KCNN4	0.224391	0.0446292
STAT6	0.225061	0.0231169
CHKB	0.225949	0.0435018
FASTK	0.227813	0.0403334
TBC1D10B	0.228472	0.02721
GALNS	0.22881	0.0238117
OSBPL2	0.229169	0.0177709
SHKBP1	0.229253	0.0403841
BCKDK	0.229407	0.0381886
NLRC5	0.229683	0.00341909
MEGF8	0.229805	0.0232361
LOC122441498	0.229951	0.0396682
HAUS4	0.229968	0.019655
BRMS1	0.230741	0.0353716
CHPF2	0.231508	0.0236027
LIMK2	0.232373	0.0320023
GIT1	0.232838	0.0447371
GPR137	0.232971	0.0357145
THTPA	0.233198	0.043728
SIDT2	0.235218	0.0170794
IL12RB1	0.23586	0.0349154
TDRD7	0.235997	0.0305957
GALM	0.236083	0.0368496
MZF1	0.236586	0.043959
ARHGAP4	0.237131	0.0227618
LOC122439288	0.237999	0.0443183
RGS19	0.238008	0.0328996
TARS2	0.239005	0.00939599
NELFB	0.239341	0.0231756
NAPA	0.239348	0.0304713
SLC4A2	0.24142	0.0416624
SPSB3	0.241468	0.0264313
RALBP1	0.24301	0.0309023
ZNF133	0.243268	0.0197303
NUAK2	0.244338	0.0454781
PEX16	0.24437	0.0109014
TACC3	0.244724	0.0487825
TRABD	0.245457	0.0179669
ABHD4	0.245572	0.0123889
SPATS2	0.246522	0.0364582
EML3	0.247007	0.00821836
WDR24	0.247474	0.0353031
SMG9	0.247739	0.0207219
OSBPL7	0.247916	0.028682
YIF1A	0.248416	0.00876113
TUT1	0.251521	0.0199834
ALAS1	0.251714	0.014764
CTNS	0.252268	0.0359165
IRAK1	0.252965	0.0211362
AP1G2	0.253122	0.0178994
IRF1	0.253184	0.00615348
MAP1S	0.253888	0.0418171
ZNF862	0.254057	0.0349154
DCAF11	0.255047	0.0179669
MTX1	0.257015	0.0186886
LRRC45	0.257437	0.016893
APOBEC3B	0.25766	0.0160186
SH3GLB2	0.25779	0.0397597
PLEK	0.258304	0.0104041
TMEM214	0.258626	0.00833896
GGA1	0.258892	0.0228939
TPI1	0.258908	0.0466115
OAZ2	0.25905	0.00838006
MAFG	0.259598	0.0391556
LZTR1	0.26009	0.010721
BID	0.260917	0.00821836
ALDH9A1	0.261056	0.0155634
SPHK2	0.261729	0.0368496
TEP1	0.261841	0.014764
NEURL4	0.26332	0.00639287
ARSA	0.263436	0.026454
NAV1	0.263515	0.046051
IL2RA	0.263811	0.00416516
PIGV	0.264169	0.0113557
DPAGT1	0.264283	0.0100577
ARL6IP4	0.264401	0.0403841
OGFR	0.265091	0.0108734
GMPPA	0.265207	0.014764
LAP3	0.265788	0.0181328
SPIRE2	0.265945	0.0117526
RPS6KA1	0.266243	0.0403841
SLC35C2	0.267063	0.047545
TRMT61A	0.26723	0.0411879
GALNT6	0.267332	0.0130805
ASRGL1	0.268193	0.0339784
TFE3	0.268296	0.000912331
ALG12	0.268858	0.016893
ABCD1	0.269149	0.043959
ARRB2	0.269551	0.0249845
SNAPC2	0.269945	0.0314488
TBC1D17	0.270082	0.0353716
C2CD2L	0.270574	0.0396436
RRBP1	0.271287	0.0177709
TECPR1	0.271358	0.0267067
ATOX1	0.271519	0.0438832
PPM1M	0.271838	0.0235111
HDAC7	0.271875	0.0186886
ERAL1	0.273868	0.0149697
MLST8	0.273933	0.0467133
SMPD1	0.274989	0.0218374
PKM	0.275076	0.0365248
TOE1	0.275196	0.0207219
SHMT2	0.27549	0.028682
LOC122439966	0.275577	0.0272204
AKT1S1	0.276765	0.033572
GBA	0.27695	0.0128796
ADCK5	0.277202	0.0309023
CC2D1A	0.277715	0.00968891
GORASP1	0.278198	0.0260079
SCYL1	0.278468	0.00234909
LLGL1	0.278681	0.0232361
ZFPL1	0.279352	0.00921913
HCK	0.280296	0.0279479
CLN3	0.280773	0.00237428
RIPK3	0.281027	0.0273858
RBM3	0.281158	0.00848842
DGKQ	0.281655	0.0339784
LMBR1L	0.281702	0.0081146
PIP4P1	0.281742	0.00888361
LENG8	0.282125	0.0414261
BRF1	0.282438	0.0118352
MRPS18B	0.283388	0.0404168
XAB2	0.283728	0.00208535
PLD4	0.284031	0.0243944
TWNK	0.284585	0.0012244
ARHGAP22	0.285251	0.0451808
TRIM21	0.286192	0.00108274
AKR1A1	0.286505	0.0369569
ACAA1	0.28668	0.0171006
MID1IP1	0.286793	0.0100686
AOAH	0.286902	0.0454781
TELO2	0.287035	0.0168207
HEXD	0.288499	0.0188828
FANCE	0.289028	0.00278761
CNPPD1	0.289369	0.00358374
SCAND1	0.289622	0.0228939
GRAP2	0.289743	0.0342411
SARS2	0.28983	0.0346662
LOC122421341	0.290475	0.0429286
NDOR1	0.290693	0.043959
FHIP2B	0.291426	0.012558
LPCAT3	0.292273	0.0260986
GNA15	0.292547	0.0231169
FBXL5	0.292753	0.0215477
SLC48A1	0.293514	0.0259654
SLC12A7	0.29362	0.0155029
HPS1	0.294146	0.0170794
OPTN	0.295384	0.015295
EMILIN2	0.295431	0.0405833
PPOX	0.296281	0.0410259
ZNF414	0.296479	0.0137559
STARD8	0.296752	0.0178604
RNF123	0.296827	0.00382899
SPATA32	0.297668	0.0141732
LMF2	0.29794	0.0116988
HK3	0.299151	0.00921913
UNC93B1	0.299539	0.0416412
KHNYN	0.299786	5.12742273456738e-05
MAPRE3	0.299824	0.0236027
LRP10	0.300095	0.0347028
HPS4	0.300567	0.0104895
PLA2G7	0.301144	0.0164665
RBCK1	0.302166	0.00209858
CRY2	0.302698	0.012558
PLIN2	0.30292	7.42723800639973e-05
WDR83	0.303389	0.0330591
FBXW5	0.30374	0.0171852
SLC52A2	0.30455	0.0130805
MVD	0.30475	0.0454781
LOC122432977	0.304819	0.0466115
TUBGCP6	0.305025	0.00209858
LRRC14	0.305344	0.00332783
NPRL3	0.306115	0.0454353
PMPCA	0.306969	0.0169341
RIN3	0.308322	0.0100577
KLC4	0.308391	0.00808657
AMDHD2	0.308461	0.0239768
FERMT3	0.308542	0.0156596
SLC12A9	0.308679	0.0149697
PPP1R37	0.309332	0.00503529
STAT2	0.310294	0.000101879
SCPEP1	0.311254	0.0113085
HDAC5	0.311376	0.00892967
NUBP1	0.311716	0.001849
LOC122443316	0.311942	0.0176596
ACADS	0.312372	0.00958156
FUS	0.312742	0.00437697
SOWAHD	0.313661	0.0493863
MEFV	0.314488	0.0137247
PLEKHO2	0.314602	0.000740012
SPI1	0.315124	0.0170794
NAGA	0.315741	0.0371327
ATP13A2	0.316878	0.00284859
IRF5	0.318066	0.00627758
CDK10	0.31835	0.00278761
MAPKAPK3	0.318752	0.00647369
TAP2	0.319035	0.00460948
MAST2	0.319569	0.0362811
LOC122443181	0.320017	0.0186886
LOC122448047	0.320286	0.0443591
NUDT17	0.320482	0.0460873
LOC122452418	0.320551	0.0272204
RELB	0.320816	0.00210521
ARAP1	0.32125	0.0187717
PLEKHG3	0.321364	0.0359036
NCKAP5L	0.321982	0.00838006
MRPL43	0.322335	0.0306401
CDC42EP4	0.322943	0.0100577
TBL3	0.32314	0.0127518
MAN2C1	0.323636	0.0118352
FOXP3	0.32439	0.0142005
LOC122433328	0.3249	0.000135887
SEPTIN5	0.325115	0.0433459
XKR8	0.325143	0.0233585
IKBKE	0.325148	0.0346871
SLC37A2	0.325276	0.0249134
NCAPH	0.326291	0.0307118
PREB	0.327796	0.00525585
MICALL1	0.327908	0.0153494
LOC122420775	0.328507	0.0384223
KLHL17	0.328641	0.00848842
STAT1	0.328883	0.0100577
UNG	0.330235	0.00397199
PVRIG	0.330769	0.0487953
BAX	0.331021	0.0053633
PACS1	0.331119	0.0342411
STOML1	0.333171	0.0396682
RNF114	0.333493	0.000376196
KPTN	0.333576	0.0177709
IDUA	0.333642	0.0130805
CXCR3	0.334691	0.0473471
FDXR	0.335088	0.0260986
DNASE1L1	0.335438	0.0178303
IFI35	0.33592	0.00958156
PGAP2	0.336059	0.0064975
CTSB	0.336733	0.00848842
NFKBID	0.337044	0.0347028
TAL1	0.33713	0.0131915
ARID5A	0.338124	0.0187048
FMNL1	0.338168	0.0160487
NAGLU	0.340559	0.026502
CASP1	0.341313	0.0342411
FGD3	0.341997	0.00379207
FBXW4	0.342331	0.00838006
PARP12	0.342408	0.0186886
POLL	0.343076	0.0117526
CMTR1	0.343202	0.000115076
LOC122429635	0.343443	0.0100577
NCF1	0.345372	0.0454781
NEIL1	0.345604	0.0358633
EIF4EBP1	0.34575	0.0441752
TNS3	0.346066	0.0358633
CCDC88B	0.346823	0.0342411
NTMT1	0.347129	0.0139264
SEMA4F	0.34717	0.012558
G6PC3	0.347497	0.00290356
DTX3L	0.347648	0.0367766
UCP2	0.347865	0.0388878
ADAP1	0.349191	0.0307292
SIRT6	0.349258	0.00703719
ENGASE	0.350277	0.000275694
BCL3	0.350973	0.0163131
LTBR	0.351535	0.0179001
TTLL1	0.352675	0.0364582
ZC3H12A	0.353099	0.00551975
ADAR	0.353518	0.0119786
CYTH4	0.353897	0.000964529
CBLN3	0.355916	0.0155634
LOC122421677	0.355939	0.0230329
EML2	0.35679	0.00756551
CARD9	0.357299	0.00538253
SLC2A6	0.358151	0.0301916
APOBR	0.358784	0.0264313
MPP1	0.35905	0.00224119
LOC122434363	0.362542	0.0187717
LOC122443876	0.363751	0.0443002
PLD3	0.366937	0.0327369
TMEM179B	0.366947	0.00876113
ABHD8	0.367292	0.00358374
PDLIM7	0.368078	0.0210297
INF2	0.370716	0.0156474
KIF22	0.371385	0.00808657
PRICKLE3	0.371443	0.0227649
FES	0.372222	0.0130805
CNDP2	0.372435	0.00341909
RNF31	0.373391	3.0262769323892e-05
LOC122433203	0.37395	0.000778948
IRF8	0.375301	0.0100577
VPS9D1	0.375481	0.00821836
ATG2A	0.376768	0.0425507
TCTA	0.377323	0.000254211
NUDT18	0.377963	0.0079673
GSDMD	0.378203	0.00224119
LOC122436914	0.380694	0.0123432
ASAP3	0.380737	0.0342411
NFE2	0.380769	0.0064975
FGD2	0.381561	0.0171006
LOC122426335	0.382427	0.0113733
GALK1	0.382894	0.00958156
ARHGAP21	0.38366	0.0215314
RASSF4	0.383971	0.00653189
MSRB1	0.384974	0.0301286
NFKB2	0.385066	0.00602123
EME2	0.386856	0.042251
RTEL1	0.387715	0.000706219
CCDC28B	0.38825	0.0270978
GIPC1	0.389154	0.0057387
ACBD4	0.389345	0.0454781
ISG20	0.389508	0.00511196
CENPB	0.389988	0.00958156
NAT9	0.390377	0.0264313
MBOAT7	0.390703	0.0140842
SH3BP2	0.392083	0.00540828
PPM1N	0.39212	0.0374594
SHFL	0.392293	0.00070305
NR1H3	0.392951	0.0363198
LOC122427681	0.393228	0.0117542
BRAT1	0.394765	0.0125474
ADA	0.395041	0.0177709
TMEM106A	0.395113	0.0010914
CTSZ	0.395893	0.00351751
LMNA	0.39649	0.0157097
LOC122431079	0.39719	0.00156726
LYL1	0.398069	0.00602123
NDRG1	0.398076	0.0113085
PFKFB4	0.398174	0.00511196
GADD45B	0.40247	0.0339784
FGR	0.402809	3.88162967444064e-06
MXRA7	0.403302	0.00623336
LOC122427482	0.405509	0.0103362
KIF1C	0.405771	2.25367393634591e-05
GRN	0.406867	0.0156596
BAHCC1	0.407604	0.0142809
SLC2A8	0.407888	0.0181328
PLCB3	0.409419	0.00278761
RNF213	0.410993	0.00967009
LOC122440531	0.411372	0.0117674
LOC122437619	0.411957	0.0220965
C13H1orf21	0.412846	0.0155634
NR2F6	0.412899	0.00924633
TSPAN4	0.413305	0.0457727
CLCN7	0.413814	0.00127798
SPSB2	0.415337	0.00369682
XAF1	0.415375	0.000350613
PGGHG	0.415542	0.00104461
RHBDD3	0.415833	0.000135887
PARP10	0.416636	2.33659072751067e-05
GAB2	0.420829	0.0142227
LOC122437839	0.423118	8.50382508252964e-05
CLYBL	0.423274	0.0410139
ZNF768	0.423504	0.000859123
TASL	0.42439	0.0218374
MCOLN1	0.426213	0.00580842
BBC3	0.428374	0.0187717
ARHGEF10L	0.428906	0.0178974
FTL	0.429502	4.48706123851847e-05
EPHX3	0.431647	0.0443591
PTPN23	0.432345	0.000199346
LOC122445080	0.433292	0.0403841
GTPBP2	0.435195	6.85325258625718e-05
ROGDI	0.436322	0.0177546
RECQL4	0.437052	0.0107695
SDS	0.437309	0.00976922
CFAP410	0.437331	0.00152941
ABI3	0.439947	0.0116988
TBC1D2	0.441409	0.0472623
EVI2B	0.441926	8.52420714242872e-05
LXN	0.442835	0.0306202
NRGN	0.444992	0.0353716
HSH2D	0.445857	6.14012755713041e-05
LOC122451955	0.445861	0.00848842
SPATS2L	0.446452	0.00397199
OXSM	0.447913	0.0456638
NUCB2	0.447933	0.00503529
BCL2L1	0.448038	0.0164665
ZNF784	0.448093	0.018518
COMTD1	0.450447	0.0259654
LGALSL	0.450507	0.0232327
CBY1	0.450915	0.00534109
ABCA3	0.452025	0.00108546
GGCT	0.454578	0.0172563
NDRG2	0.456167	0.00281051
PSEN2	0.458147	0.0487825
LAG3	0.458815	0.0225865
RUSC1	0.458884	0.00400361
TNFAIP2	0.459274	0.0196955
SLC7A7	0.461176	0.0182476
USHBP1	0.466534	0.00838006
MMP14	0.467102	0.0128796
IRF9	0.469712	1.49296832831124e-07
VASH1	0.475367	0.0261812
LPIN3	0.477	0.0149697
SLC25A20	0.477687	0.000840812
LOC122423128	0.478615	0.0396816
HERC5	0.480041	0.0453517
SPHK1	0.48147	0.00100483
BPGM	0.48171	0.0178303
SNX33	0.482619	0.0197303
GPX3	0.485156	0.0454781
LOC122426544	0.485519	0.0113085
ILK	0.486248	0.0454781
IFFO1	0.487166	0.000134853
LOC122442443	0.487465	0.00167161
TMEM86A	0.488024	0.000254211
TJP2	0.496742	0.0404022
ALPK1	0.496777	0.000121161
LOC122425091	0.496955	0.00121709
LRP1	0.498953	0.00244674
HDAC11	0.499046	0.00281051
SLC6A9	0.502713	0.000709942
EHD3	0.503723	0.0130805
HIP1R	0.504284	0.000163762
LOC122447932	0.504346	0.0363198
SH3BGRL2	0.504848	0.0199926
MTURN	0.511573	0.00290356
ABHD12	0.515697	0.00159771
HLX	0.51883	0.00041296
ACHE	0.530698	0.000257178
SCARF1	0.531886	0.000868827
SLC49A3	0.533525	0.000369068
CLCN2	0.533731	0.0113557
G0S2	0.539316	0.0187717
DUSP2	0.541262	0.00344571
CD274	0.543166	0.0172563
NINJ1	0.544923	0.000304097
MCEMP1	0.546022	0.00112251
LOC122431985	0.548808	0.0473471
FKBP6	0.549799	0.00979925
SLC46A2	0.55112	1.48214836043258e-06
ZNFX1	0.55902	0.000348561
FOXS1	0.56045	0.00939599
DNAH17	0.564592	0.000168308
TCIRG1	0.567113	0.000270839
PLEKHA4	0.571791	3.84278353597377e-05
P2RY6	0.57405	0.000304161
XPNPEP2	0.574111	0.0379408
F11R	0.578277	0.0113557
DDAH2	0.582721	0.00838006
LOC122446222	0.582968	0.02721
SLFN14	0.584243	0.00512742
GNG11	0.586077	0.00216029
PML	0.589347	1.48214836043258e-06
MARCHF2	0.602549	0.00922117
MAP3K6	0.604777	0.00308536
NRP2	0.604958	0.000546926
TLN2	0.605589	0.000254211
LOC122423793	0.607052	0.0133715
BATF2	0.60813	0.00210521
LOC122449425	0.608585	0.00953079
RAB7B	0.613834	0.0347028
LOC122448297	0.613886	8.50382508252964e-05
ABTB1	0.616696	0.000141272
RASA4B	0.620009	0.0253208
SERINC2	0.620328	0.0012244
LOC122430223	0.622579	0.00244674
LOC122436717	0.625484	0.000336953
TGFB1I1	0.628956	0.000578864
PARP9	0.644338	7.02098644421188e-06
ZCCHC2	0.645054	1.01630787877377e-05
LOC122448416	0.650523	0.000726527
FCGRT	0.653179	1.48214836043258e-06
IER5L	0.654845	0.00113626
TST	0.657067	0.00711691
HERC6	0.661057	0.0156764
TRANK1	0.661413	5.22136626418762e-08
CTXN3	0.663485	0.00278761
ADAMTS2	0.664517	0.0335706
AQP9	0.666536	2.71722418374304e-07
ZNF821	0.666651	0.000345412
MPIG6B	0.673254	0.00278761
PTGIR	0.68634	0.0137983
LOC122448780	0.686647	1.48214836043258e-06
C13H1orf115	0.687237	0.000233038
IL4I1	0.690991	0.0186886
HSD3B7	0.694915	0.0292128
LOC122423800	0.695467	0.00358374
RPS6KL1	0.698392	5.12742273456738e-05
CEBPZOS	0.703271	0.000254211
UBA7	0.703902	1.51968032119756e-08
TMEM140	0.704354	2.54586828141081e-08
CCRL2	0.707231	0.000912331
ITGA2B	0.711309	0.0155634
HSPB6	0.715805	0.0355541
SRL	0.724206	0.000497256
PHOSPHO1	0.724759	0.0104895
TSKU	0.728982	2.33965401830551e-05
ALDH1A1	0.764424	0.020038
PHF21B	0.777377	0.00589357
UBE2L6	0.780555	4.54002004776303e-07
IFIT2	0.792264	0.0346662
LGALS9	0.799956	1.49223839013313e-09
LOC122441204	0.812192	0.00210521
LOC122454755	0.822177	0.0403841
LOC122419678	0.830726	1.11141165407529e-08
IRF7	0.832202	2.18388541148322e-07
FOS	0.843429	0.0416412
SNTA1	0.84445	0.00128161
MEGF11	0.84923	0.00224706
CAVIN3	0.883772	0.0082316
LOC122455194	0.903635	0.0162896
RIPOR3	0.915588	9.32603950345918e-05
LOC122428204	0.957671	0.0397489
CMPK2	1.0607	3.88162967444064e-06
LOC122446174	1.08268	0.00275752
GPR84	1.11841	1.11141165407529e-08
MYL9	1.17326	0.0109014
IFI44	1.2821	5.82616626301815e-09
MX1	1.286	0.0151131
ZBP1	1.31965	1.08517732224232e-15
DHX58	1.38969	2.08734275998362e-10
IFI44L	1.47673	6.78475481783309e-09
EPSTI1	1.49039	1.74158139082736e-09
RSAD2	1.5523	0.00400361
LOC122422833	1.55732	1.63006392327667e-05
AGRN	1.63056	2.77918890759495e-12
IFI6	1.89714	9.05079316591728e-20
HES4	2.00521	7.18744205009803e-05
MX2	2.04167	6.78475481783309e-09
LOC122422844	2.12721	8.028946850158e-08
LOC122422854	2.15045	1.34882267914034e-06
ISG15	2.20603	1.11141165407529e-08
LOC122422848	2.23169	1.11141165407529e-08

## Sheet: Calves day 14
List of upregulated and downregulated differentially expressed genes in elk calves 2, 5 and 14 days after SARS-CoV-2 challenge
Up- and downregulated genes in Calves (D0xD14)
gene_id	log2fc	padj
FAM110C	-3.83519	0.0071564
TKTL2	-3.62837	0.0083601
COL3A1	-3.61222	0.00402015
TMEM35A	-3.61095	0.0231713
LOC122452424	-3.51433	0.000483273
MS4A2	-3.12948	0.00231361
LOC122430089	-3.07087	0.00362237
LOC122435692	-2.89753	0.00661308
COL11A1	-2.7445	0.0269262
MMP8	-2.70147	0.0176241
AKAP12	-2.68294	0.0348224
LOC122428012	-2.62491	0.0109334
LOC122441558	-2.56841	0.00183069
LOC122453077	-2.56599	0.0196088
KIAA0895	-2.56552	0.0187611
LRRC34	-2.54895	4.30465994454276e-06
MCOLN3	-2.54548	0.00245127
PCDH18	-2.50003	0.0358928
FOXN2	-2.46547	9.98399344281936e-29
LOC122449754	-2.45541	0.00151536
LOC122444681	-2.39517	9.50733430331294e-05
CXCL8	-2.39437	5.47663035529689e-05
CDO1	-2.36189	0.0490836
LOC122450708	-2.26039	0.00142863
ZNF354C	-2.20526	5.92903885960705e-07
PURG	-2.20387	0.0143874
LOC122424149	-2.13755	0.0468181
SCN3A	-2.06273	0.000144807
LOC122435636	-2.05049	0.049651
LOC122419920	-2.04729	0.0358928
LOC122454832	-2.04387	0.000286132
LOC122431293	-2.04036	0.022544
LOC122453546	-2.03682	9.50948244304541e-05
TRIM58	-2.01375	0.0107055
CNGA3	-2.00848	0.00661818
TRNAY-GUA_4	-1.97121	0.000431658
NEBL	-1.96588	0.00292455
CNTN1	-1.95418	0.0252209
LOC122444469	-1.9444	0.0482727
LOC122430115	-1.94028	3.43865537934706e-06
LOC122445050	-1.93532	0.000218122
SYNM	-1.91952	0.0127115
LOC122446928	-1.90093	0.00200437
LOC122420594	-1.89682	0.0293501
LOC122438286	-1.89107	0.0250625
TRNAG-CCC_220	-1.88948	0.00841307
SLC2A12	-1.88885	0.01177
LOC122425655	-1.87644	0.0332026
LOC122427768	-1.86994	0.0162338
LOC122439272	-1.868	0.00549269
LOC122422661	-1.86731	2.76960285732916e-05
GCSAML	-1.86326	0.00029914
USP45	-1.85301	1.87741385002434e-12
SPATA9	-1.85199	0.0490657
ZNF483	-1.84676	0.0225726
IPMK	-1.84225	3.5950627444975e-17
LOC122439581	-1.82688	1.45538479696351e-26
CCDC83	-1.82612	0.0284505
RASSF6	-1.81629	0.00612801
CHML	-1.80846	9.30799239072329e-16
GAS2L3	-1.80115	2.79947847084806e-06
GPR32	-1.79968	0.0321606
LOC122428289	-1.79397	6.54185181777034e-11
SCN10A	-1.78158	0.0354017
LOC122436499	-1.77917	0.00407617
LOC122447477	-1.77222	0.0033487
LOC122421383	-1.77159	9.82551428037397e-06
LOC122429716	-1.77039	0.0227641
PRKG1	-1.75709	0.00209533
TMEM245	-1.7383	5.15318724285335e-17
LOC122451794	-1.73589	0.0120443
HSPH1	-1.72699	0.0049663
LSM11	-1.72541	6.1035824206688e-06
ZDHHC21	-1.72245	4.6227181940185e-09
LYSMD3	-1.72122	1.90576955440296e-07
DTWD2	-1.71938	0.00830013
LOC122438206	-1.7177	0.00414261
ZBED8	-1.71352	0.00624751
DMD	-1.69778	0.000352479
CAVIN2	-1.69691	0.0124788
LOC122445389	-1.69615	0.00340234
RICTOR	-1.69422	2.06575058273866e-14
LOC122442065	-1.65778	0.0017791
SOX5	-1.6549	0.000389655
LOC122446245	-1.64801	0.0086746
HECTD2	-1.64433	1.76037857199608e-07
LOC122420161	-1.64288	3.81348060827411e-06
PKIA	-1.63176	0.0210527
EIF5A2	-1.63037	3.08722403968517e-07
SLC35A3	-1.63013	1.02441914707553e-08
ZNF507	-1.61494	1.26593944808999e-21
LOC122437265	-1.61201	0.00817521
SUCNR1	-1.61176	4.09759528925017e-05
SCAI	-1.60481	4.18833383212606e-09
LOC122436432	-1.60317	0.00344929
KLHL15	-1.58844	1.41857268588777e-09
PIK3C2A	-1.58758	2.87041741247797e-15
CEP85L	-1.58386	5.02243072927243e-13
LOC122436771	-1.58285	0.0208856
CD69	-1.58026	3.04901405775604e-07
ATP7A	-1.57984	1.6756910717256e-32
LOC122451047	-1.57272	9.32341782914893e-05
LOC122438265	-1.56991	0.00876172
SANBR	-1.56981	0.000156742
MAMDC2	-1.56638	5.02848506337964e-06
CEP135	-1.56497	5.20204514203836e-07
LOC122445654	-1.56304	0.0219431
KBTBD3	-1.55726	5.9625723951941e-08
ZNF597	-1.55669	0.0227956
THBS1	-1.55104	2.82764090511058e-12
USP53	-1.55035	3.67077136105731e-08
DMXL1	-1.54711	4.14339457879285e-13
SRFBP1	-1.54618	1.16135342476093e-11
GXYLT2	-1.54566	7.69173482043005e-09
METTL4	-1.54453	2.07964654010679e-08
SECISBP2L	-1.54034	1.74654526017169e-13
MBLAC2	-1.53934	3.34491257545433e-06
LOC122420587	-1.53877	1.72779643493019e-05
RBM41	-1.53818	4.67050086228731e-09
ZNF644	-1.53734	2.04029759703851e-10
IKZF2	-1.53364	3.21796089195823e-06
EPB41L1	-1.5317	0.0144074
ATAD2B	-1.53073	5.97922619233622e-15
EDEM3	-1.53069	3.83593029006362e-10
LOC122455051	-1.52894	0.000250217
DNAJB4	-1.52859	0.00110162
MAP3K2	-1.52827	3.2898279596412e-15
LOC122444794	-1.52799	3.65787246979254e-09
N4BP2	-1.52626	2.86620753387866e-08
TOMM20L	-1.51838	0.00723298
SLC2A13	-1.5179	0.000530968
SKIL	-1.51453	4.22453962381785e-07
HIPK3	-1.51397	1.09471752466115e-14
TRPC1	-1.51367	0.0250019
CCNB1IP1	-1.51213	9.70578202147429e-14
MYBL1	-1.51132	3.10329179737967e-09
LOC122429087	-1.50678	0.00745119
CCDC186	-1.50619	1.66897722710222e-09
FAM126A	-1.50575	3.12086669219111e-14
POLK	-1.50526	1.66563323169701e-09
FGF2	-1.50467	0.00115409
FSD1L	-1.50466	2.01548113082542e-07
NUDT12	-1.50326	4.12919797625291e-10
FANCB	-1.50233	0.000260682
CPEB3	-1.50184	2.82751665390721e-12
LOC122435446	-1.50094	1.5159953568389e-05
MIER3	-1.49724	7.05944015638334e-06
SP4	-1.49718	3.40646899275122e-08
LOC122443727	-1.49711	0.00252992
OXR1	-1.49564	3.04701152770653e-11
SASH1	-1.49097	0.0185425
RPS6KA6	-1.49092	0.000127688
STK26	-1.48672	1.52313950637593e-13
LOC122427093	-1.48413	0.00385439
EFCAB5	-1.47919	0.00592715
PKN2	-1.47724	2.23146158239707e-14
MINDY2	-1.47696	7.14793934169057e-14
LOC122420611	-1.47685	0.0115168
ARL5B	-1.47455	6.53706365637138e-09
LOC122447639	-1.47393	0.0294403
MAP4K3	-1.47387	3.63201048549857e-07
C4H5orf24	-1.47356	6.26868930040497e-10
PYGO1	-1.47317	8.79361969150951e-10
KLHL28	-1.47216	2.55678106997989e-05
SLC38A2	-1.47118	1.71514983591395e-12
PLCXD2	-1.47066	0.000130486
HOOK1	-1.47065	3.99696395329995e-09
NBEAL1	-1.46929	3.78784223908088e-06
SLC12A2	-1.46925	6.33112685233631e-12
ETNK1	-1.46784	2.22858511860817e-07
ZNF654	-1.46211	1.03679302644394e-06
THAP6	-1.45995	0.00110728
LOC122440459	-1.45557	4.6303490956379e-17
TMED5	-1.45489	1.07863041450844e-05
PGAP1	-1.45362	1.55972467342709e-06
LOC122427084	-1.45278	3.81973056431616e-05
WDR44	-1.45267	1.07996183490959e-11
PTAR1	-1.44769	5.04719678050874e-13
ZNF711	-1.4424	1.21347206310115e-08
LOC122438224	-1.44153	0.000777335
LOC122434400	-1.44127	1.90284424955155e-18
RSRP1	-1.44082	3.57205622451641e-10
LOC122453943	-1.43993	4.54975396560441e-13
ZDHHC2	-1.43782	3.36981594880318e-05
CEP97	-1.43645	6.81688932499928e-13
PPFIA2	-1.43566	1.91588094988464e-08
SNTB2	-1.43454	4.67959762242275e-15
STARD4	-1.43311	5.52570315152122e-09
PPP1R12A	-1.43251	1.52313950637593e-13
GCNT4	-1.43198	6.02528981313242e-09
LOC122422850	-1.4316	0.0207471
MEIOC	-1.43158	0.0142166
TAF1A	-1.43055	1.11737832571772e-05
LOC122440374	-1.42775	0.0409854
ERBIN	-1.42446	2.40293811156275e-11
LRIF1	-1.42387	4.81086261893869e-13
ZNF571	-1.42097	1.69452780405248e-08
FCGR1A	-1.42014	0.0137389
LOC122439761	-1.4182	0.000643415
LOC122430496	-1.41782	0.00023061
ZNF518A	-1.41681	2.19763419050271e-07
SEMA3C	-1.41668	0.0182889
AHR	-1.41643	6.33112685233631e-12
TET2	-1.41119	6.57360624086351e-23
EFR3A	-1.40806	6.35840038570975e-09
OSBPL8	-1.40608	1.46937595631904e-07
LOC122425524	-1.40498	7.76047673625337e-05
CLIC4	-1.4043	9.4116453072936e-12
STXBP4	-1.40193	0.00169805
LATS1	-1.40182	1.51599014892851e-09
LOC122449429	-1.39972	7.03566288141075e-09
LOC122420159	-1.39923	0.0308631
CPEB2	-1.39821	2.33294735423628e-11
ZBTB1	-1.39799	5.73247236349208e-09
TMEM106B	-1.39613	3.69595365686166e-08
UHRF1BP1L	-1.39368	4.60487454833985e-11
ZKSCAN8	-1.39326	1.44131835044722e-10
CALCRL	-1.39205	0.000104767
ACVR1C	-1.39095	0.0221398
FBXL3	-1.38883	5.80980852753018e-14
ABHD17C	-1.38411	0.0145665
SRSF12	-1.38405	6.43868583845615e-06
UHMK1	-1.38341	3.30355607332726e-08
LOC122438556	-1.38128	7.52039080273404e-05
CEP170	-1.3812	2.00950891560541e-15
DYNC2LI1	-1.38102	0.000911171
ARHGEF38	-1.38101	0.0127213
ZFX	-1.38081	9.66609788075505e-11
SOCS4	-1.37903	2.16451619796432e-07
LOC122433002	-1.37799	9.0180588580631e-24
IL6ST	-1.37739	2.89495963064722e-07
RASSF8	-1.37532	0.01842
MAP3K1	-1.37457	1.33814215136482e-08
RRH	-1.37427	0.000246331
KLHL24	-1.3724	4.23555194285278e-08
LOC122450408	-1.37171	0.0211682
PPP1CB	-1.37076	3.04962301715192e-07
LOC122443752	-1.3695	0.00250862
SMC5	-1.3693	2.09012312090639e-07
SPIN1	-1.3686	2.53321616411027e-11
YOD1	-1.36656	3.83818531098149e-09
LOC122420179	-1.36642	0.00563623
CFAP97	-1.36416	9.36875759054435e-07
ERCC8	-1.36379	0.000798754
GPR174	-1.3616	3.27961557789368e-07
MRTFB	-1.36139	2.5462860575187e-09
PPP1R9A	-1.36083	6.33360825431025e-07
LOX	-1.35757	0.0064261
DENND5B	-1.35178	3.26538827342347e-10
LOC122436475	-1.3516	2.79616587203155e-11
RFX3	-1.34956	2.73884942747297e-09
LOC122429209	-1.34916	1.28439563071819e-06
DBT	-1.3491	2.62084854147989e-07
STAG2	-1.34732	2.04029759703851e-10
ZC2HC1A	-1.34721	0.000223043
FAM102B	-1.3461	6.19139408084491e-12
SENP7	-1.34578	2.01369963143776e-10
ATP13A3	-1.34436	5.62497582736517e-09
TRNAG-UCC_121	-1.34344	0.0323419
UBR1	-1.34038	1.03295514006631e-24
LIG4	-1.34037	3.11090405439309e-08
MAN1A1	-1.3386	6.32566427474285e-08
SLC5A1	-1.33612	0.00205275
INTU	-1.33483	0.000102695
CUL5	-1.33295	3.11664175989924e-06
GEN1	-1.33201	3.73048316774297e-05
TMF1	-1.33173	1.17256477328991e-12
ZNF420	-1.33162	1.66722524065427e-05
ZNF280D	-1.33106	7.61856868950794e-08
PPP1R15B	-1.32927	2.33294735423628e-11
SLC25A36	-1.32858	1.30111236157066e-07
TTBK2	-1.32695	3.89995064498546e-10
LOC122442624	-1.32693	5.46634937888504e-05
MCTP1	-1.32608	2.88639592684809e-05
LRRC58	-1.32514	5.55252802070067e-09
CCDC171	-1.32466	7.27251162880819e-06
TBC1D32	-1.32397	0.000266257
SLC30A1	-1.32359	8.22257023092334e-07
TP63	-1.32273	0.00295748
LOC122444242	-1.32047	0.009873
FNIP1	-1.31975	4.15039189663564e-11
SMIM13	-1.31869	1.0666734681599e-13
PRTG	-1.31783	2.21609912718616e-05
NRIP1	-1.31714	4.93541047718619e-13
NPNT	-1.31545	0.0220957
KBTBD8	-1.31523	3.36712617911361e-06
LOC122420388	-1.31462	0.00288713
INTS2	-1.31376	9.92086755484968e-08
PEX13	-1.31013	8.77039778876624e-06
ZBTB11	-1.30974	1.30255544549984e-10
PM20D2	-1.30919	9.59560748545638e-13
JMJD1C	-1.3085	5.59082800990961e-17
GPR137C	-1.30837	0.0131427
PLEKHG1	-1.30812	0.00038708
MYSM1	-1.30697	1.69276625208427e-16
PPIP5K2	-1.30676	7.58587138638943e-13
SPTY2D1	-1.30675	4.39633657674954e-11
TAOK1	-1.30494	2.34513797001319e-13
CEP120	-1.30057	8.98458678460884e-09
LOC122422362	-1.2999	0.0422809
PDS5A	-1.29894	1.43883971347557e-28
HLTF	-1.29873	4.00331639654006e-07
IREB2	-1.29545	3.93863212022408e-10
LOC122435411	-1.29517	0.0023626
TFRC	-1.29504	3.0045615410656e-08
SMAD5	-1.29384	1.07102001028797e-06
KRAS	-1.29368	6.37339971954592e-05
ZNF248	-1.29321	4.79467520547214e-22
ENPP4	-1.29121	1.58725442622924e-10
SLC5A3	-1.29112	1.18233980973459e-14
LOC122420030	-1.29095	4.51271662764364e-07
TGFBR1	-1.28972	9.4588105697685e-07
WASHC4	-1.28818	4.92502384550101e-08
SH3BGRL2	-1.28542	5.8448863869738e-06
ABCC4	-1.28496	1.15302110478167e-10
LOC122452467	-1.28313	0.042999
TNPO1	-1.28284	1.18660782551676e-09
MYNN	-1.28234	4.00178565932019e-09
QSER1	-1.28207	1.06228139330607e-07
PANK3	-1.28148	1.66839363163555e-08
SNX16	-1.28031	3.76291130920549e-06
GPD2	-1.28027	2.29384592230902e-18
LOC122446734	-1.27969	0.00247263
YTHDC2	-1.27788	4.8166346422733e-11
LOC122427872	-1.27605	0.00665196
ADAM10	-1.27532	4.18205602926471e-12
LANCL3	-1.27474	2.76082335503053e-05
LOC122443454	-1.27462	0.00693166
LOC122436444	-1.27282	0.000142819
FAM135A	-1.27257	1.25246817340777e-09
CHORDC1	-1.27186	4.31333149753358e-08
BTBD8	-1.27072	0.000128481
B4GALT6	-1.2701	1.79638668423987e-05
FCHO2	-1.26963	1.17649246828533e-09
CCDC126	-1.26847	0.00461401
FAR1	-1.26803	1.4054385572701e-08
PROSER2	-1.2669	0.00137216
CCDC117	-1.26659	1.94189601577949e-08
FPGT	-1.26583	1.09825949204286e-05
SPOPL	-1.26496	1.90561326469499e-10
ORC2	-1.26486	1.49555283417985e-13
DNAL1	-1.26285	1.94531979664304e-10
SYNPO2	-1.26175	0.022611
LOC122440811	-1.26132	5.37796572833268e-09
LOC122434312	-1.26044	3.78864969495737e-23
GALNT7	-1.25862	5.97760858973489e-08
ZNF484	-1.2574	1.92075335277774e-05
KIAA1109	-1.25692	9.98399344281936e-29
TMEM33	-1.25679	1.67813362508433e-13
TXNDC16	-1.25436	3.26003814528222e-07
LCORL	-1.25384	4.67050086228731e-09
NCOA7	-1.25361	4.20874748215675e-08
PHACTR2	-1.2501	1.28968598441622e-08
ZNF84	-1.24992	2.33362644214456e-07
RSBN1	-1.24883	4.97414942411995e-17
FRMD6	-1.24864	1.32869540918587e-07
HELB	-1.2484	5.29939354011286e-09
LOC122447374	-1.24768	1.62425580249858e-07
THNSL1	-1.24754	3.14184680210837e-05
CD226	-1.2471	1.66053481485967e-08
FAM169A	-1.24665	0.0019841
FMNL2	-1.24535	0.000472416
ANKRD44	-1.24529	9.59875346224322e-16
CMTR2	-1.24477	4.27256953394558e-07
LOC122420593	-1.24408	1.13650590510031e-10
SH3YL1	-1.24185	0.00128032
ABHD13	-1.23922	8.54434246896898e-08
ASCC3	-1.23892	5.81614663759521e-13
ECT2L	-1.23842	0.0365406
JAK2	-1.23816	3.89573864750103e-09
MARCHF7	-1.23784	1.01963535926099e-12
RO60	-1.23742	2.16581000705246e-06
PNRC2	-1.23675	1.79649031648036e-09
LOC122446128	-1.23665	0.0079422
LOC122421411	-1.23539	1.17562160096263e-06
SP3	-1.23469	1.4721101663511e-10
TMEM64	-1.23454	4.39657889409748e-06
DCUN1D1	-1.23432	1.2627746449105e-07
LOC122434599	-1.23183	2.13407254825963e-08
DNAJB14	-1.23123	7.80227392157499e-07
TMEM116	-1.23115	2.39833785690032e-06
MIGA1	-1.23058	7.90543191634985e-06
TMEM168	-1.22895	3.10370234839252e-06
RCAN3	-1.22843	4.07936585845089e-11
TMOD3	-1.22839	2.98038089679332e-08
RIF1	-1.22808	1.8142182088396e-07
GFPT1	-1.22726	7.12240373932644e-06
RAPGEF6	-1.22682	9.08946615893691e-12
LOC122428174	-1.22639	8.34419294847324e-07
ZNF567	-1.22482	0.000183704
UTP15	-1.22459	4.05878140191816e-08
CDKL2	-1.22409	0.000460428
LOC122438655	-1.22178	4.89177731469591e-05
ADAMTS5	-1.22104	0.0169898
FAM126B	-1.22044	6.07416617225827e-08
EGR3	-1.2202	0.000110309
SHOC2	-1.21919	3.1635589418755e-07
UBN2	-1.21898	1.81574111311164e-15
LRRK2	-1.21758	7.78840733345738e-13
TAB3	-1.21721	1.16189182192561e-09
ZDHHC20	-1.21702	2.26034857010019e-06
RALGAPA1	-1.21694	1.11559477146103e-12
SNX13	-1.21599	1.265323157557e-07
MBNL1	-1.21549	6.01079629273911e-07
MICU3	-1.21212	0.000166468
BBS10	-1.21128	0.000105251
CCDC82	-1.21111	2.77386097838774e-07
LOC122439762	-1.21077	2.1028767844224e-12
SENP6	-1.21072	4.67050086228731e-09
SLC4A7	-1.20922	3.49404449894919e-18
POLQ	-1.20868	2.74429351727477e-12
NUFIP2	-1.20723	2.29713694739679e-16
DIPK2A	-1.20584	1.47133611159103e-06
ZNF875	-1.2057	0.00265906
FBXO30	-1.20558	2.7133929923748e-14
MORC3	-1.20511	1.14088707476545e-09
ZFP69B	-1.20482	0.000405945
ZZZ3	-1.2042	4.32697748754308e-08
SESN3	-1.20403	1.00156976765807e-10
TTC39B	-1.20364	3.11421416478506e-07
SUV39H2	-1.20323	2.36750100742403e-07
PHF6	-1.20274	5.12721149539266e-05
FBXO45	-1.20224	8.70346688575583e-06
APPL1	-1.20195	1.06091497234746e-06
LBR	-1.20094	2.102189979922e-14
GTF3C3	-1.20057	6.91930696325877e-11
LOC122436608	-1.20006	4.58365818492945e-06
FHIP2A	-1.19712	6.76077817460942e-11
LOC122451878	-1.1965	1.13093087723263e-07
TMEM107	-1.19487	3.34612768024521e-08
LOC122439842	-1.19414	6.06334751571382e-07
FAM241A	-1.194	4.8497933038983e-05
CARNMT1	-1.19364	5.91175550919343e-05
USP33	-1.19302	3.19643790777027e-09
HRH1	-1.19264	0.0120582
C27H21orf91	-1.19242	2.06739350825308e-06
PDS5B	-1.19169	3.8841152052981e-08
CACNB4	-1.19032	7.71548531600284e-05
CDK17	-1.18994	1.33820024516705e-07
LOC122420697	-1.18973	0.0420262
LEMD3	-1.18861	7.47927996039742e-08
ZFP36L2	-1.18701	7.44484609790257e-06
NIN	-1.18676	1.22282776748442e-12
TP53INP1	-1.18605	1.51226974077633e-11
PID1	-1.18575	1.23688853665743e-05
ZGRF1	-1.18509	9.75144473754153e-06
MANEA	-1.18443	7.09835437018026e-06
CNST	-1.18343	1.62606862165488e-07
FNBP1L	-1.18235	3.84902503557155e-06
ATG2B	-1.18191	1.51226974077633e-11
LOC122434601	-1.18073	1.89568508561114e-09
LOC122420586	-1.18006	0.00118748
MRS2	-1.17949	1.75427023412622e-06
TRMT13	-1.17943	8.98458678460884e-09
SLC4A4	-1.17773	3.85348120782053e-05
FBXO11	-1.17638	9.13119582230606e-12
CEP76	-1.17472	1.2855095412921e-11
LRP12	-1.17412	8.09321681850713e-13
PPP4R2	-1.17383	1.37824854836214e-06
HGF	-1.17217	2.52016408448908e-07
ZBTB6	-1.17159	2.91959359523256e-07
CTTNBP2	-1.16967	0.0178411
MTMR12	-1.16958	1.77406201217842e-12
SLC19A2	-1.16955	9.45287144392253e-10
LOC122450709	-1.16948	0.0184425
LOC122439895	-1.16894	0.017315
SEC24A	-1.16791	5.68103367954157e-10
AGL	-1.16788	4.68641916909291e-09
BMPR2	-1.16741	9.8716450159402e-07
ST8SIA4	-1.16685	2.32252505541614e-09
AKAP11	-1.16553	1.16135342476093e-11
OSTM1	-1.16551	1.65692115930357e-06
PRKCI	-1.16526	1.38714377558598e-07
FLVCR1	-1.16485	2.14229083870488e-08
SCD	-1.16429	1.19453124925775e-05
RESF1	-1.16429	1.73837047338806e-07
ESCO1	-1.16355	1.17562160096263e-06
ATAD2	-1.1627	1.68160375968051e-08
FNDC3A	-1.16216	6.43023665768226e-09
LMBRD2	-1.16186	5.34711246616788e-06
PDP1	-1.16114	1.03380627386298e-06
LOC122436738	-1.15885	0.00531168
HERC4	-1.15878	3.21749498226674e-08
GLS	-1.15858	1.36990748653807e-09
CLEC6A	-1.15848	0.0137649
GOPC	-1.15813	2.62252256342582e-11
KIF3A	-1.15726	1.15053331456355e-05
SLC16A10	-1.15701	0.00740693
TOGARAM1	-1.15664	1.77406201217842e-12
AFF4	-1.1565	3.28690163640858e-11
RBM27	-1.15575	9.32432556036013e-10
FGFR1OP2	-1.15494	6.90584328740312e-06
CTDSPL2	-1.15272	1.29340201917794e-08
KPNA5	-1.15236	0.00323452
PCNX4	-1.15083	7.83982617570555e-07
MED13	-1.1508	9.44735773869935e-09
ACAP2	-1.15036	1.68035373978813e-06
TRAPPC8	-1.14751	2.89781301335315e-12
LOC122451261	-1.14429	1.84372345043015e-06
LOC122442250	-1.1439	4.48086566884961e-05
HIPK1	-1.14358	1.9751111374713e-17
PHC3	-1.14202	8.06960311849048e-15
MED23	-1.13775	6.30203359920871e-13
FANCM	-1.13726	1.08999480188326e-08
SIKE1	-1.13702	4.55597053063598e-08
MB21D2	-1.13683	0.000169555
ITGA6	-1.1367	5.52352998251659e-07
LOC122425488	-1.13528	1.48976777959746e-06
LOC122420758	-1.13469	1.44820126819502e-20
CLEC4D	-1.13435	6.15478472201875e-05
TRIM33	-1.1343	1.15997733995981e-09
LOC122440605	-1.13368	0.0405539
CLK1	-1.13355	2.0412824205928e-09
SLU7	-1.13351	2.03215042832846e-07
ATXN3	-1.13337	1.03509672121641e-07
LOC122435217	-1.13334	7.14157398606295e-05
LOC122423750	-1.13301	0.0152296
PAPOLG	-1.13198	2.33294735423628e-11
MSH2	-1.13173	3.31231792874478e-06
PLSCR4	-1.13143	4.34186416565166e-08
TRPM7	-1.13131	8.68381751974267e-08
PPP4R3B	-1.1313	2.14864722613892e-06
LOC122428082	-1.13127	8.5377319892484e-05
SCN11A	-1.13007	0.0417371
GEM	-1.12963	0.0336079
IMPG2	-1.12954	8.6886112687589e-07
ZNF568	-1.12945	0.00159846
TMEM41B	-1.12859	0.00014271
LOC122448273	-1.12815	0.0119832
LOC122453172	-1.12759	0.00089242
PDE12	-1.12517	9.30020802284738e-06
CLK4	-1.12498	4.97322610388473e-10
SIRT1	-1.12357	4.73288751228583e-07
SOCS5	-1.12291	4.12327179858194e-10
FAM13B	-1.12193	2.82468132314365e-07
ARHGAP5	-1.11984	0.000999142
ZNF790	-1.11948	0.00223508
CPEB4	-1.11931	7.04737976582508e-14
FAM91A1	-1.11925	1.09355744720743e-06
RNF2	-1.11812	2.75912071546341e-07
ALCAM	-1.11781	0.00014464
BACH1	-1.11733	3.07642464339519e-11
ZDHHC17	-1.1172	2.92140042236225e-11
UBXN2A	-1.11653	0.00011146
MBNL2	-1.11602	9.98427623444328e-08
CSNK1G3	-1.11601	1.32052837020581e-07
GNB4	-1.11573	0.000330146
LYST	-1.11571	8.34325016195678e-13
TNKS2	-1.11553	2.00969684203537e-08
SGPP1	-1.11533	0.000366274
TOB1	-1.11515	1.87329494754216e-08
DSEL	-1.11494	9.0180588580631e-24
GLCCI1	-1.11459	1.52313950637593e-13
ZMAT3	-1.11447	1.90709177478086e-06
SYCP2	-1.11422	0.00221677
USP1	-1.11373	5.95046399092446e-05
VCPIP1	-1.11234	3.27961557789368e-07
KLHL9	-1.11225	1.91070893131058e-09
RAB33B	-1.11151	1.45906319565658e-08
TBL1XR1	-1.11112	6.70086706006357e-05
SMARCAD1	-1.11027	4.20008718933189e-08
LOC122421041	-1.11021	0.00788244
DOCK4	-1.1083	1.39507118461198e-07
CPNE3	-1.10621	6.95287799485166e-09
ZNF280C	-1.10584	4.36353028382999e-09
CLASP2	-1.10522	1.44299870460125e-10
THAP2	-1.10477	3.39624123691515e-05
TET3	-1.10296	3.34962547686138e-09
FKBP14	-1.10268	0.0219553
GNAI1	-1.10248	0.00136027
TASOR	-1.10226	3.14084351182156e-07
LOC122421202	-1.10194	0.0223341
PPTC7	-1.10136	2.40009558060055e-10
DDX3X	-1.10119	2.55370988182113e-17
BRWD1	-1.10055	3.40023365785705e-12
HDAC9	-1.09969	2.69897331916828e-07
ADD3	-1.09959	2.89401790265163e-09
ZBTB33	-1.09952	1.27068310573818e-06
ZNF367	-1.09939	0.00293672
LOC122448236	-1.09849	5.17178278547158e-07
POLR3G	-1.09663	3.2415624911025e-05
FYTTD1	-1.09636	6.7199674061663e-05
BIRC3	-1.09628	3.6070525313725e-07
PLAG1	-1.09495	0.0238843
TM9SF3	-1.09493	4.1889702058799e-06
TMX3	-1.09422	2.08838446683428e-07
CDC40	-1.09343	7.82458379731187e-08
ATP11C	-1.09334	8.3758080364068e-06
LOC122424437	-1.09298	0.0244341
SLC39A6	-1.09286	2.1510361245267e-06
STYX	-1.09265	0.000309387
LOC122431506	-1.09226	0.00734398
SERINC5	-1.09178	3.48346371283181e-14
ARAP2	-1.09166	1.87808295753421e-06
CDC14A	-1.09094	2.95883055337815e-08
MMS22L	-1.09082	6.82172064214796e-07
PRDM10	-1.09061	7.97336614426918e-13
LOC122422105	-1.09013	0.00142069
PRPF39	-1.08995	3.03391634336927e-07
PTGFR	-1.08982	0.00130191
ELMOD2	-1.08952	0.000441255
LOC122428204	-1.08927	0.00285566
MTREX	-1.08906	4.50834119442803e-09
LOC122423922	-1.08785	0.00550997
GABPA	-1.08735	1.07592467882637e-10
ZNF614	-1.08668	1.45493650885095e-05
PREPL	-1.08661	1.81067272201832e-06
SMCHD1	-1.08652	1.5921023390458e-08
SLC7A11	-1.08636	0.0274927
LURAP1	-1.08599	9.43026141534364e-06
LOC122438789	-1.08487	0.00531086
RAB8B	-1.08381	8.04717654457045e-07
CEP19	-1.08365	6.51715824554926e-05
TBC1D15	-1.08339	8.96078669025649e-05
PROX1	-1.0833	0.0135475
AGPAT5	-1.08313	8.34059412707756e-06
SGCB	-1.08271	0.0443912
LTN1	-1.08164	9.61607639742382e-08
RNF19A	-1.08146	1.42949856458429e-08
KLHL41	-1.07981	9.87594377624672e-05
ZBTB10	-1.07976	7.72952264166858e-06
SASS6	-1.07955	4.64708279336345e-05
NCKAP5	-1.07803	0.045878
AGO3	-1.07697	7.07508937719741e-08
ARID2	-1.07692	1.77406201217842e-12
TMTC1	-1.07689	0.00415814
RMI1	-1.07614	0.0011463
RC3H2	-1.07503	2.4880290845632e-10
ZNF157	-1.0745	0.00227
SEPTIN7	-1.07409	5.02848506337964e-06
SMC2	-1.07406	1.46392627210613e-05
WDR47	-1.07317	2.53256648285623e-10
LOC122435072	-1.07226	4.85554032307672e-06
TMEM30A	-1.0722	3.040612708416e-11
PIKFYVE	-1.0717	1.01801847340945e-12
TYW5	-1.07051	4.67050086228731e-09
BROX	-1.07019	3.85304687989732e-06
LOC122422008	-1.06944	0.00138024
ATP11B	-1.06919	1.70991833130317e-07
FMR1	-1.0691	1.16182217959459e-08
NIPAL1	-1.06883	6.54770414212352e-06
ZBTB38	-1.06747	6.58589484567887e-07
LOC122454300	-1.06664	8.97266584038255e-08
TFAM	-1.06664	1.10354514320093e-05
ZBTB41	-1.06663	5.02548508619703e-08
MIER1	-1.06653	5.20369539373274e-07
CRK	-1.066	6.53706365637138e-09
GHR	-1.06593	0.0429819
CDC27	-1.06535	7.07373402124669e-08
APAF1	-1.06469	3.34962547686138e-09
BTAF1	-1.06396	1.51544221592258e-08
PMS1	-1.06371	4.84027369821384e-05
FEM1B	-1.06343	1.78156344434973e-08
GTF2A1	-1.06319	4.26456140828288e-05
ROCK2	-1.06319	5.01373556712552e-06
TCF12	-1.06297	8.39580068188964e-08
PKD2	-1.06294	0.0229026
EVI5	-1.06286	3.13316133736444e-06
SEC23A	-1.06267	2.75659983151126e-08
UBA6	-1.06266	1.86026568102093e-05
TMEM123	-1.06251	1.24595069402757e-05
PPFIBP1	-1.06237	0.000304078
RIC1	-1.06223	1.71759748253509e-15
NCOA2	-1.06205	3.83621305764169e-15
NR2C1	-1.061	2.2860865508696e-07
PCF11	-1.06099	2.39007732233501e-11
MAPK6	-1.06097	2.67114282770273e-06
ITGA1	-1.06052	5.6534118401343e-05
TWSG1	-1.05931	3.60020218788176e-05
HSP90AA1	-1.05812	0.0352937
CCNG2	-1.05784	7.07780067604312e-07
ABHD18	-1.05721	3.82613426255061e-06
LOC122436762	-1.05719	0.0010312
MBTD1	-1.05706	1.01267367139361e-07
XRN1	-1.05639	2.77476396780354e-08
ASXL2	-1.05446	2.09939659467477e-10
SHPRH	-1.05415	6.8567226007275e-10
PTBP2	-1.05357	0.000110229
LRRC40	-1.05342	0.000117153
LOC122420166	-1.05309	0.000702664
SETBP1	-1.05268	5.3937190679285e-06
RB1	-1.05258	7.89164982280653e-08
KLF3	-1.05241	9.68430189055533e-09
UGCG	-1.05239	3.37556704753664e-06
CEP350	-1.05194	1.54429965076289e-12
BMT2	-1.0507	1.22922842924004e-06
HSPA13	-1.05046	4.5668422123308e-05
PDZD8	-1.0502	1.14939841716157e-16
LOC122444800	-1.04918	2.92478206869233e-08
ZBTB44	-1.04832	2.37704185880307e-07
TAF4B	-1.04691	4.54775838395811e-11
EXOC5	-1.04684	9.12510034996027e-05
IMPACT	-1.04663	0.000662667
UEVLD	-1.04629	2.42577368167957e-08
STK17B	-1.04628	9.94897866658213e-10
ITGAV	-1.04547	1.56362263346626e-06
RAB27A	-1.04426	1.12522178404586e-07
UBR3	-1.04328	1.90709177478086e-06
LOC122420584	-1.04218	1.49704022368065e-07
NAV3	-1.04176	0.020684
DAB2	-1.04146	0.00242672
DOCK11	-1.04142	1.01373161111099e-07
LRRIQ3	-1.04075	0.0189929
ZSWIM6	-1.04072	4.72797431207395e-14
SAR1B	-1.04034	1.15160176604468e-08
GMFB	-1.04009	0.000424101
LRIG2	-1.03919	7.97336614426918e-13
IKZF5	-1.03909	9.30651109890181e-07
SACS	-1.03811	1.17190910304388e-11
ZC3HAV1L	-1.03811	1.06883211450097e-11
G2E3	-1.03787	0.000145149
VPS13A	-1.03733	1.36511759210423e-07
ZYG11B	-1.03638	1.63879676524172e-08
ATM	-1.0359	3.50995192799861e-09
DMXL2	-1.03581	1.19379098724809e-05
NR1D2	-1.03564	0.000340583
LOC122429252	-1.03454	0.0437898
APC	-1.03395	2.60883602293933e-10
CSGALNACT2	-1.03382	1.44131835044722e-10
ATR	-1.0338	2.59861030496154e-08
RAB27B	-1.03379	4.04556608879636e-05
DNAJC25	-1.03377	2.20705138109549e-10
NR3C2	-1.03333	0.00374525
SF3B1	-1.03288	4.72797431207395e-14
LOC122439416	-1.03284	3.31156916510481e-08
RASA1	-1.03233	3.70621485173451e-10
FRS2	-1.03127	7.66412673872097e-10
MRAP2	-1.03089	0.0214577
RC3H1	-1.03064	4.10946602861526e-07
EMP1	-1.02995	2.67114282770273e-06
STRN	-1.02981	3.99386623482846e-08
PCGF5	-1.02874	0.000286466
MAP4K5	-1.02814	0.00223508
SMARCA5	-1.02803	1.12830136356742e-07
LOC122441418	-1.02759	1.46570651725765e-06
KLF5	-1.02636	7.0436869441399e-06
ICE2	-1.02623	7.47492335152032e-06
HAUS6	-1.02622	0.000620258
PCMTD1	-1.02616	5.78142930333011e-11
SMC4	-1.02592	9.27475574813119e-05
ETAA1	-1.02512	0.00110184
WIPF1	-1.02496	2.89781301335315e-12
LOC122421118	-1.02493	8.64546305943143e-08
DR1	-1.02441	0.000394093
ELK4	-1.02285	1.49473203539988e-06
LRRC57	-1.02259	1.46915541387086e-08
C16H5orf34	-1.02132	0.00157176
SLK	-1.02116	3.25514435319379e-07
CDH5	-1.02078	0.00241839
USPL1	-1.02067	4.46816606923946e-10
ELF1	-1.01976	1.77406201217842e-12
XPO1	-1.01949	8.14963970273327e-07
ZBTB37	-1.01863	7.14793934169057e-14
LOC122427243	-1.01845	2.26034857010019e-06
C23H18orf54	-1.01793	1.30014734430249e-05
NAB1	-1.0175	3.16989096768024e-07
PARD6B	-1.01727	0.00116868
CERT1	-1.01708	2.85636358339399e-07
ZBTB18	-1.01685	5.19509650503284e-11
UBE3A	-1.01638	1.22091373490905e-06
EMB	-1.01612	1.94425490159578e-06
YIPF4	-1.01607	1.15379780908152e-09
LOC122446019	-1.01597	0.0418776
METTL15	-1.01596	0.00562052
SUCO	-1.01556	1.11743261899195e-07
OSBPL11	-1.01504	1.42564444575436e-06
ZBTB26	-1.01485	1.69300387250743e-07
RSAD2	-1.01437	0.004178
TMEM220	-1.01403	0.0293287
FGD4	-1.01403	7.17823141661017e-07
FBXO48	-1.01376	3.40646899275122e-08
SMG1	-1.01228	7.19244042407222e-18
SCML2	-1.01153	0.00571583
CD200R1	-1.01152	8.23783857423108e-06
C1GALT1	-1.01147	0.00011509
SUZ12	-1.01145	6.22083434388064e-05
MSL2	-1.011	1.58151551575578e-07
IFT80	-1.01025	0.000535677
RANBP6	-1.01008	1.71050464717143e-05
PLEKHA1	-1.01001	5.47663035529689e-05
PGM2L1	-1.00996	0.000181056
TBC1D23	-1.00972	2.31757267955109e-09
LOC122428300	-1.00907	0.012384
LOC122433311	-1.00889	0.00938702
USP32	-1.00878	9.86407299117987e-10
UBA5	-1.00856	1.57255180712246e-05
CLOCK	-1.00847	1.06492441234815e-05
HOOK3	-1.00844	1.00717920992088e-07
LMLN	-1.00829	0.00113752
LGALSL	-1.00823	4.31682577405176e-05
LOC122452371	-1.00807	0.00087697
MMGT1	-1.00804	0.000155433
PDIK1L	-1.00749	0.000557089
LOC122449992	-1.00723	9.05049134004088e-13
PCM1	-1.00717	9.81139432912398e-07
MAN2A1	-1.007	6.89539394550055e-06
MYLK3	-1.00683	0.00440228
PPEF2	-1.00663	0.000289659
ANKRD46	-1.00525	2.09975503031883e-06
CREB1	-1.00484	1.95610018487696e-06
JMY	-1.00436	1.56453347077261e-05
SLC26A2	-1.0041	1.76378394529588e-07
CREBRF	-1.00385	3.81999445967424e-10
IL18R1	-1.0038	2.10246732853889e-08
TASOR2	-1.00302	9.55301794494776e-16
TMEM161B	-1.00076	2.77281545868029e-05
DNAJA1	-0.999911	0.00201002
MDM4	-0.999472	4.18808580832812e-10
ZMYM1	-0.998492	1.20118255899742e-06
CEP152	-0.997892	0.000190917
EXOC6	-0.997828	4.52648160970856e-07
LOC122428878	-0.997059	0.000133384
NCOA3	-0.996666	2.32821586938997e-10
PPM1L	-0.996449	1.7091267012393e-05
REL	-0.996375	3.04242042313762e-16
HPGD	-0.996337	0.00535921
OCLN	-0.996217	0.0265724
POGLUT3	-0.996056	4.82271836684572e-05
MINPP1	-0.996011	0.0013165
KATNBL1	-0.995858	0.00472619
PI4K2B	-0.995792	0.000483273
PUM2	-0.995692	4.80093088651708e-08
RFX7	-0.99568	4.85061412765177e-06
DCAF10	-0.994962	5.95287652648918e-07
RRM2B	-0.993979	4.17124439464886e-06
MIB1	-0.993469	6.26262655448842e-09
OTUD4	-0.991916	9.6306691286726e-12
TSC22D2	-0.990855	3.26091040391245e-08
MOB1A	-0.990584	1.66403688963003e-07
HSPA8	-0.990381	0.000916009
CNOT6	-0.989828	1.07555384048194e-05
CKAP2	-0.98978	2.18606931152766e-05
GPM6B	-0.989482	6.92567315372287e-05
LOC122454357	-0.989384	2.23363114366228e-05
LOC122420719	-0.989079	0.00192469
DIP2B	-0.989015	2.0152214084156e-13
BDP1	-0.988401	1.62563946521553e-09
GSTCD	-0.987687	0.000210532
TWF1	-0.987607	0.000118264
GCA	-0.987163	0.000336917
PPM1K	-0.987005	3.88975228182514e-05
KLF12	-0.986783	9.59864649406373e-06
CAB39	-0.986691	2.8019645824868e-07
MATR3	-0.986231	1.82028901218708e-05
FBXO33	-0.9862	3.61229476960556e-07
ITCH	-0.986105	3.27961557789368e-07
SELENOI	-0.985961	5.67026127952731e-09
SLC30A9	-0.984847	6.25970870004201e-06
RNF111	-0.984713	7.7899570800753e-13
KRIT1	-0.984656	1.48182435402517e-11
KANSL1L	-0.984088	8.52333826244093e-06
HMBOX1	-0.984074	7.9891141075741e-14
UBR5	-0.98394	9.69710266263259e-16
PIK3CA	-0.983773	4.27893526928675e-08
LOC122438089	-0.982993	7.7040069097129e-05
NET1	-0.982575	1.17939667956964e-09
LOC122454831	-0.98212	0.00233359
RLIM	-0.982102	4.24860141591184e-06
DNAJC13	-0.981493	5.72752657548382e-10
EMSY	-0.981252	5.67026127952731e-09
LRCH3	-0.979586	1.55081235254143e-08
SLC30A7	-0.979576	1.64187806766886e-05
LOC122451652	-0.97952	2.3976392463018e-11
ANLN	-0.97935	2.30321201986684e-05
TRIM59	-0.979124	0.00033416
CENPC	-0.978941	3.65749261831426e-05
DENND4A	-0.978867	3.4920165039411e-10
TLR8	-0.978666	1.69115798176608e-06
STT3B	-0.978488	1.61238741721311e-06
LOC122420698	-0.978146	0.0224039
PAK2	-0.978028	1.16006403967011e-06
GXYLT1	-0.977571	0.000247915
GPRIN3	-0.977379	1.99710448468381e-05
ZBTB21	-0.976795	1.20551033936489e-08
PRMT9	-0.976709	1.2271167823107e-11
ZNF281	-0.976406	3.28077033175663e-15
ATP8A1	-0.976157	2.63255873587031e-06
AHCTF1	-0.975534	7.14793934169057e-14
SEL1L	-0.975401	1.18843843908145e-11
ESR1	-0.975368	0.0103589
ZNF33B	-0.975059	0.000271293
SCAF11	-0.975029	3.22399377223512e-07
MBTPS2	-0.974601	8.89320192141205e-09
DNAI4	-0.974399	0.043894
EOGT	-0.974385	4.89940439843417e-05
LOC122428652	-0.974324	0.0468404
BNIP2	-0.974161	3.15932008981522e-07
SLC30A5	-0.973623	9.4485209709707e-07
WAPL	-0.973515	1.65898254107152e-07
DDHD1	-0.973349	3.66495033857556e-08
LOC122425174	-0.973288	3.60548395033813e-09
MAST4	-0.973268	7.72850480606278e-07
ACAD11	-0.97296	1.39463671310925e-05
SINHCAF	-0.972677	0.00252688
VPS13C	-0.971554	1.13020318990511e-07
C15H2orf88	-0.970937	0.00251673
HEATR5A	-0.970738	5.98368044297877e-11
YTHDF3	-0.970576	4.33793808662213e-07
HMCN1	-0.969934	0.00340561
HAUS3	-0.969454	0.000307974
PROKR1	-0.96929	5.32734396191106e-05
PTCH1	-0.969282	0.00321042
ZNF697	-0.96922	7.70968408315097e-05
EPC2	-0.968764	1.35759816806915e-07
TTC33	-0.968258	1.95129605470382e-05
ZFP14	-0.967966	0.000985702
CEP290	-0.967413	3.73124821279012e-05
ARID5B	-0.967376	1.91206507111508e-14
CHD1	-0.967302	1.97271418271245e-08
PPAT	-0.966939	6.3774181055276e-09
CD55	-0.966002	7.07508937719741e-08
TMTC3	-0.965598	0.00383964
ZFP62	-0.965562	8.37148759519037e-05
MBNL3	-0.96553	6.04184528659647e-06
FNDC3B	-0.96534	6.99895056483625e-10
RUNX1	-0.965181	8.88517489436849e-06
L2HGDH	-0.965065	0.00206545
AGO2	-0.964284	9.21619981947882e-12
CD164	-0.963418	5.23747869344919e-06
LOC122435272	-0.963395	0.0432436
PAXBP1	-0.962684	8.87512718641122e-09
MEX3C	-0.961858	9.23522480001124e-06
PLAGL1	-0.961109	6.99080843830967e-06
B3GNT5	-0.961105	9.60634752152788e-06
CLDN12	-0.960551	1.59303748364068e-06
LOC122434372	-0.960538	0.0195353
RIT1	-0.960401	8.80832745938685e-07
RAPH1	-0.960243	6.83097909262009e-06
STRN3	-0.95969	5.28916860933744e-08
MYEF2	-0.959513	9.32993157033738e-05
SPRED1	-0.95894	0.00402335
TET1	-0.958845	0.00063227
ZNF569	-0.958412	0.000866157
LOC122420554	-0.958225	1.05748221277203e-09
LOC122440921	-0.95794	0.0170799
ACVR2A	-0.957803	0.00415454
DLG1	-0.957704	5.4765811288464e-07
PPM1B	-0.957001	4.68210800719347e-08
UFL1	-0.956748	4.3862678095014e-06
MEF2A	-0.956243	8.66321968068804e-06
HECTD1	-0.956191	9.30797464836672e-10
CHRM3	-0.956135	0.00687294
FAM199X	-0.954868	0.00583579
SPAG9	-0.954577	2.47799970984138e-08
EXOC8	-0.954397	7.16955520276972e-06
NEK1	-0.953802	1.64798325419678e-05
PDE4D	-0.953732	0.000250441
BRWD3	-0.952355	9.00973230079275e-08
TRMT1L	-0.951982	9.72876147894032e-06
KDM7A	-0.951633	1.37398692928104e-12
TJP1	-0.951278	0.0050632
CHD9	-0.950868	7.09355298071717e-08
RBL2	-0.950805	1.01104463702402e-13
TMX4	-0.950543	0.0071173
ATF1	-0.950444	2.3968007525181e-08
TMEM87B	-0.95012	2.07964654010679e-08
VMA21	-0.949966	0.000514165
LOC122429986	-0.949422	0.0459322
G3BP2	-0.949212	2.79947847084806e-06
KIT	-0.948983	0.000336507
PALS1	-0.948657	4.29573742221264e-07
SLC30A4	-0.948556	4.12919797625291e-10
MARCHF1	-0.947207	6.986077291424e-06
KIF11	-0.947125	0.000350001
CASD1	-0.946896	0.00140073
DCK	-0.946813	1.86095480528499e-05
LOC122443337	-0.946811	0.0248514
DYRK1A	-0.946493	2.19853186470999e-08
KMT2A	-0.94578	2.11749970095548e-13
LOC122440485	-0.945717	0.020684
PRDM5	-0.945284	0.026509
TMEM135	-0.94471	6.48769828099414e-08
SLCO4C1	-0.943724	3.4811370868158e-05
ENAH	-0.943652	0.024224
COBLL1	-0.943596	0.00178546
APH1B	-0.943374	2.00724369303737e-09
LOC122443597	-0.942985	0.000264654
LOC122421665	-0.942763	0.00100836
ZC3H12C	-0.942709	7.33677777745465e-07
LOC122432993	-0.942466	0.0284532
SLF2	-0.942266	1.48461660372037e-08
KIF20B	-0.94179	0.00100836
LOC122421408	-0.941687	0.000360733
SLC44A1	-0.941666	9.30797464836672e-10
LOC122438219	-0.94123	0.0180484
ERCC6L2	-0.941144	4.59792100285219e-05
SPDYA	-0.940556	0.000467733
NCEH1	-0.940383	2.61277853263709e-05
CBLB	-0.940352	2.8494877255484e-07
EML4	-0.940208	4.08259178160255e-09
KLHL11	-0.9394	1.93778959672751e-07
SPC25	-0.939371	0.00597186
ARHGAP12	-0.939266	5.27837262967805e-09
GPR155	-0.938229	4.8513840710585e-05
RRN3	-0.938188	7.34020591647162e-09
BMI1	-0.937692	0.000141415
CNOT7	-0.936435	1.22155931306543e-05
ZNF217	-0.936296	1.01963535926099e-12
PHTF2	-0.936177	0.00552453
KIF27	-0.93592	3.3520990196102e-07
TRAPPC10	-0.935494	4.12373890153567e-13
ANGEL2	-0.93547	8.81124245561119e-06
INPP4B	-0.935466	3.88450024938117e-05
BLOC1S6	-0.935145	0.000136794
LIN54	-0.93491	3.76659817767939e-06
LOC122419795	-0.934616	0.0111842
RMND5A	-0.934139	5.88677510687026e-08
ALG13	-0.934032	1.55081235254143e-08
DPY19L1	-0.933185	5.24815513340347e-08
LOC122420619	-0.932773	0.004315
SLC35A5	-0.932234	1.69452780405248e-08
LOC122435830	-0.93209	7.18251346729522e-05
PLCL1	-0.9313	0.00128469
PTPDC1	-0.93121	0.002659
ZFR	-0.931158	3.10485455684037e-08
PPIL4	-0.93094	2.35528430828706e-07
RASA2	-0.93088	5.00125200074899e-08
LOC122451780	-0.930545	0.00956203
RAB11FIP2	-0.929991	4.86409230603235e-06
C4H5orf15	-0.929273	3.619908559228e-07
THUMPD1	-0.928005	9.68749062749846e-06
LOC122431502	-0.927781	0.0465757
LOC122424660	-0.927748	0.00700135
LOC122439866	-0.927734	0.00886377
ZNF148	-0.927683	1.31857869036007e-05
CGGBP1	-0.927105	9.55832149433143e-07
MFN1	-0.926693	6.66616145160127e-07
RAP2A	-0.926576	0.00868243
EGFR	-0.926504	0.00131082
LOC122449683	-0.926031	5.78284675489436e-05
B3GNT2	-0.925946	7.66594474703633e-05
LOC122433093	-0.925653	2.26020410138713e-06
EIF4E	-0.925626	0.000961794
TCP11L2	-0.925424	6.76077817460942e-11
LOC122428002	-0.925317	0.0466055
LOC122421201	-0.9249	0.000135594
REV3L	-0.9249	1.07873567303388e-09
USF3	-0.924229	3.61813930716033e-07
ERCC4	-0.924216	4.20036323839804e-06
C28H6orf62	-0.923549	2.7771617651193e-12
TAB2	-0.923143	4.84509099661434e-10
DHX15	-0.923054	6.62501130860195e-08
LOC122435018	-0.92277	0.0307721
PBLD	-0.922221	0.00445184
ANKIB1	-0.921005	1.04925318616005e-06
TMTC2	-0.92098	0.000112781
ZNF236	-0.920771	1.07873567303388e-09
RBM26	-0.919967	1.92459328371408e-07
PBRM1	-0.919634	4.9140464104742e-06
EBF1	-0.918489	3.53205736109151e-05
LOC122438262	-0.918347	2.66676910297753e-05
NDC1	-0.918289	0.000193804
ARHGAP28	-0.91821	0.00926794
SLC9B2	-0.918031	0.0001391
DAAM1	-0.917661	1.1366120769253e-06
LOC122440602	-0.917522	0.00137787
BTBD3	-0.917377	0.000156742
LOC122432109	-0.917214	0.00439331
LOC122434951	-0.916929	0.0377141
DDI2	-0.916903	2.80372054766e-08
HIF1A	-0.916806	6.14118783682016e-06
KLHL7	-0.916601	6.98062710378179e-06
ATP6V1A	-0.91627	1.87205615512367e-09
LRRCC1	-0.916254	0.00235678
HNRNPLL	-0.915995	3.75385750525214e-11
C27H3orf38	-0.915867	1.73727190489197e-08
REEP3	-0.91586	0.00149311
MTMR6	-0.915793	1.12866230682254e-08
PLCE1	-0.915366	0.0300896
ZNF599	-0.914869	0.000122998
PJA2	-0.914865	1.9742853766034e-06
HEG1	-0.91393	3.3312149804836e-05
TMEM67	-0.913512	0.0086746
PTPN4	-0.913357	0.00299616
LOC122452576	-0.912883	2.82468132314365e-07
SREK1IP1	-0.91281	1.48894117303462e-05
MPP7	-0.912742	5.25019721945618e-06
CPED1	-0.91265	0.0001262
TRAPPC13	-0.91241	2.42174801097426e-05
VPS54	-0.912306	1.28448767208643e-05
LOC122435300	-0.912232	1.12286040479771e-09
BZW1	-0.912224	0.000430087
AGPS	-0.911886	2.50167007374661e-07
ZNF25	-0.911374	0.000549699
PAWR	-0.910845	0.00179289
LARP4	-0.910501	2.80334931737492e-06
CYLD	-0.910113	8.30230585884328e-10
DIRAS2	-0.909889	0.0171394
TAF1	-0.909864	2.72588593918339e-09
PABIR2	-0.909156	8.27842818775043e-07
FRYL	-0.908791	2.98605763769078e-11
NFAT5	-0.908572	2.04028778575854e-11
LOC122440621	-0.907969	3.1560268664014e-05
FBXO28	-0.90785	1.50658731884226e-06
SEC24B	-0.90785	1.96725112952863e-09
C32H16orf72	-0.907317	7.9098949708786e-11
LOC122434864	-0.906569	0.00710024
SBNO1	-0.906099	1.04901083773699e-08
AZIN1	-0.906056	9.3386240742203e-07
XRCC4	-0.905739	0.000830155
LOC122429732	-0.905554	0.00141462
SLC36A4	-0.90438	4.79632324077838e-05
LOC122451337	-0.904168	0.000443286
CDK6	-0.902823	7.02769941120197e-08
PLEKHA8	-0.902761	9.30213682121326e-07
LOC122448186	-0.902504	1.4139238821626e-05
CCAR1	-0.902207	1.96743418376395e-05
KBTBD7	-0.901786	4.3962983007681e-05
KAZN	-0.901754	0.0281275
TRAF5	-0.901491	1.65094969565728e-06
FAM76B	-0.901323	0.000502815
SCML4	-0.901207	1.13167217270091e-06
MDFIC	-0.900979	7.0436869441399e-06
ATF2	-0.900884	4.2941794108803e-07
SAV1	-0.900559	1.39521332095077e-05
TTPAL	-0.900488	4.31449403921331e-05
ROCK1	-0.900053	7.7265816441694e-05
DOCK9	-0.898494	8.06835392405128e-09
FAM200B	-0.89845	1.66216792124998e-06
RNPC3	-0.898428	3.2028608993209e-09
DPY19L4	-0.898202	2.46490211400744e-05
ACSS3	-0.898013	3.27642547508871e-11
NUP42	-0.897954	0.000775923
LRRC8C	-0.897938	7.04433930947218e-08
WDR43	-0.897729	2.00366822761805e-05
CARF	-0.897567	3.76659817767939e-06
SLC35F5	-0.897198	0.00743385
TRIP11	-0.897048	1.02861850299119e-06
RAD21	-0.89701	6.77901707825822e-06
FAM172A	-0.896985	5.15847822616163e-07
WRN	-0.896271	1.8831738996365e-05
USP6NL	-0.896111	3.48140730060185e-06
KLF9	-0.895575	0.000190184
C2CD5	-0.895139	1.81653258785226e-06
LRPPRC	-0.894239	4.31104088658271e-06
DENND6A	-0.894158	1.64565531821271e-05
ZNF131	-0.893863	2.24508907904476e-05
GALNT1	-0.893391	1.40594639593211e-05
LOC122440449	-0.893043	0.0143499
EIF4A2	-0.892955	4.08124201739098e-06
CLINT1	-0.892934	3.48197114691819e-06
CDKL5	-0.892356	0.000422651
KCTD12	-0.892337	2.37364668839827e-06
DYRK3	-0.892037	0.00249745
ATE1	-0.891383	0.00010322
NUP160	-0.891132	5.2438926032355e-09
PPM1E	-0.89091	0.0279923
KLHL14	-0.8909	0.00857409
NEK7	-0.890182	4.06344725376777e-09
ARL6IP6	-0.890042	6.76404909638637e-07
ZNF572	-0.890038	3.35604257999321e-07
LOC122422296	-0.889912	0.00146782
CD109	-0.889111	0.0133335
SCAMP1	-0.88886	0.00749888
LOC122420718	-0.888772	3.56265161124325e-12
SLC10A7	-0.8872	1.49600320833001e-05
TOR1AIP1	-0.887015	8.1631970881245e-10
GALNT3	-0.885848	0.00487473
LOC122424389	-0.885641	0.0275224
ADAM9	-0.885469	4.07184120032051e-05
RP2	-0.885294	2.68377290230298e-07
RCOR1	-0.884574	3.64771803261896e-13
ITPR2	-0.883989	3.72188393149149e-06
LOC122427476	-0.883874	0.018882
EP300	-0.883688	5.2533139321962e-15
LOC122450593	-0.883612	0.0392349
RANBP2	-0.88361	1.96026181318224e-09
GJA9	-0.88331	0.0417546
ATL3	-0.883244	0.000143128
AEBP2	-0.882682	0.00041914
SNRK	-0.881849	1.1883706632226e-15
ACBD5	-0.881839	2.61236983523022e-07
ZNF608	-0.881609	0.000339838
EEA1	-0.881599	0.000125485
SAMD4A	-0.881377	0.00163061
ADSS2	-0.881273	4.25594024969596e-10
LOC122428782	-0.881119	0.000200816
KIF5B	-0.881113	2.77741094705969e-06
GTPBP8	-0.880839	0.00151301
QKI	-0.880602	1.36351456943771e-08
ZFAND4	-0.880173	0.00195297
IPCEF1	-0.879681	5.27415936617066e-12
APPBP2	-0.879497	4.27012389993719e-10
ENTPD7	-0.879214	4.13372453917948e-10
LOC122449459	-0.878873	0.000696763
RBM39	-0.878816	9.59163485904017e-08
CCP110	-0.877148	0.000624729
SLC39A10	-0.876904	8.71597801379957e-07
FKBP5	-0.87633	9.62047606360088e-05
CBFB	-0.876166	0.000462919
MGA	-0.87612	1.59458397543463e-07
NAV2	-0.875941	0.0295591
KMT2C	-0.8754	3.49226981565331e-12
ZFC3H1	-0.874865	9.05049134004088e-13
GCFC2	-0.874565	2.31651087214733e-05
PSME4	-0.874289	2.09364082673421e-10
MLLT10	-0.874275	2.10693727320259e-08
PRKAA1	-0.874172	7.91277415961421e-06
LOC122425429	-0.874031	7.8055681070324e-05
FREM1	-0.873272	0.0330934
ZEB2	-0.873259	2.88570937685269e-05
DNAH3	-0.873011	0.0053453
DOP1A	-0.872555	4.59858833603805e-11
USP37	-0.872521	8.24301260164277e-07
OPA1	-0.872431	7.07373402124669e-08
GOLT1B	-0.87216	0.000212771
MPZL3	-0.871558	2.28393223915213e-06
DPP8	-0.871431	1.92870968820455e-12
SLC51A	-0.871325	0.032303
PAG1	-0.871226	1.60952999775738e-05
THAP12	-0.871093	0.000353775
ASB3	-0.871006	6.19471741383929e-07
LPCAT2	-0.870687	1.33814215136482e-08
COG6	-0.869218	5.21409017088093e-05
KLF6	-0.868445	3.26538827342347e-10
LOC122445522	-0.868413	0.000590282
WDHD1	-0.86834	0.000115815
SCRN3	-0.867529	0.000146567
TLK1	-0.867383	1.85350169389172e-05
LOC122427080	-0.866834	0.000157001
GOLGA4	-0.866703	3.91116842705717e-05
GATAD1	-0.866324	0.00122539
SPAST	-0.865864	1.88669795698076e-05
ERI1	-0.865847	0.00281959
TCAF1	-0.86564	1.82291437101607e-05
CCNT2	-0.865363	1.15513874688442e-06
NOCT	-0.86525	0.00012847
LOC122445845	-0.864848	1.53633836133683e-05
ZBTB34	-0.864635	6.11375552260538e-09
ARMC1	-0.864502	9.22678590363808e-05
LIN9	-0.864461	0.000562458
FCRL3	-0.864289	0.00117799
DUSP19	-0.864116	0.00093113
ECT2	-0.864105	0.000997662
CAND1	-0.863641	2.17956690251051e-06
NEDD4	-0.863578	0.00123161
MRE11	-0.863486	0.000153574
GAN	-0.863431	2.95054248027992e-13
LOC122448174	-0.86244	0.000268254
FAM120C	-0.862345	5.45460443892029e-14
CDC14B	-0.862144	5.05568211316631e-09
TAX1BP1	-0.861667	0.000199054
DENND2C	-0.861589	0.0409879
EHBP1	-0.861497	4.93611467016796e-05
DLC1	-0.861411	0.000867181
OGT	-0.861278	1.47760538963157e-13
KCNA3	-0.861105	0.000997449
LOC122420477	-0.860851	0.0199501
SLC25A46	-0.860659	0.00236143
LRRC8B	-0.860653	6.25044151587323e-08
ADAMTS6	-0.860603	0.0278245
NUS1	-0.860535	1.3617653830252e-05
PAIP2	-0.86017	0.00152527
C16H5orf51	-0.859307	3.46744787259083e-07
ADGRG6	-0.858956	9.24993983951808e-06
ZFP57	-0.858649	0.0247039
NT5C3A	-0.858212	3.31442435695064e-05
ZNF292	-0.858046	1.38674499144277e-07
NAA16	-0.857886	8.98458678460884e-09
ATP8B4	-0.857872	0.00360625
ATP6V0A2	-0.857454	1.02563790730176e-11
PURB	-0.856936	1.00754549787523e-05
SLC25A27	-0.856722	4.74091722207628e-06
ATP8B1	-0.856424	0.00685881
CPSF2	-0.856192	1.76365494778283e-05
DGKH	-0.856081	0.0178113
LRBA	-0.856055	8.60575988125793e-07
STXBP5	-0.855719	1.70632151937953e-06
NADK2	-0.855077	0.0079347
RNF217	-0.854836	4.06810116923358e-05
XPR1	-0.854306	7.41750935114004e-06
ACSL3	-0.85423	1.12416116182577e-07
CUL4B	-0.8542	8.58846025737332e-06
RUFY2	-0.853443	0.000231547
HNMT	-0.852881	0.00123724
LOC122436399	-0.852158	0.000158478
MAPK8	-0.852056	6.34113326467488e-06
LOC122424529	-0.850945	2.63255873587031e-06
TPD52	-0.849389	0.000966598
LOC122423405	-0.849211	0.0384795
ZNF10	-0.849144	0.000412444
NCKAP1	-0.848479	0.00255892
ANKRD50	-0.847893	0.00011332
CSNK1A1	-0.847627	5.76212270033543e-08
PTBP3	-0.847554	3.56145505327493e-05
SCLT1	-0.847378	0.000227619
RAD54B	-0.84718	1.43246516086507e-05
KIN	-0.847038	3.48531265767077e-06
RALGAPB	-0.846832	1.0578564543874e-12
GRAMD1C	-0.846358	6.74808256830943e-05
ATXN7	-0.84618	7.00862433852422e-11
MON2	-0.845845	5.29358892214812e-10
ZNF638	-0.845794	3.18907241492e-07
TENT4B	-0.845496	3.44832328142575e-06
USP12	-0.845487	6.51715824554926e-05
DNAJC10	-0.845376	0.000851057
LOC122435265	-0.843701	0.000558609
LRP6	-0.843665	1.46179028231415e-05
CLIP4	-0.843585	4.07184120032051e-05
ATP2B1	-0.843516	1.84159175194857e-07
TMEM170B	-0.842777	0.0111026
SFT2D2	-0.842273	2.4005392388547e-06
IBTK	-0.841577	0.000159566
NHLRC2	-0.841528	1.08526383927545e-06
DOCK8	-0.841136	1.36955213477457e-10
BTBD7	-0.840844	3.10485455684037e-08
PDE1C	-0.840496	0.0291496
SGO2	-0.839915	0.000547603
LOC122451757	-0.839883	0.00459956
CHM	-0.839822	0.000159871
XPOT	-0.839729	1.7550783714892e-06
ANKRD28	-0.839269	5.12926506122234e-08
PPM1A	-0.838917	1.64057372906956e-06
EIF5	-0.83841	9.23490966756121e-06
STON2	-0.838364	0.0012319
OPN3	-0.838163	0.00144891
ZDHHC23	-0.837815	5.99502985826265e-12
BRAF	-0.837477	2.46865281174129e-11
BAZ1A	-0.837339	1.09727000828863e-06
GNA13	-0.83715	9.27722915146957e-07
RPS6KA3	-0.836786	2.81062834814862e-06
PTPN11	-0.836464	2.50858336247573e-06
DAPP1	-0.836451	2.94276931264781e-09
SKAP2	-0.836292	1.1880874129602e-06
LOC122453904	-0.836179	0.00112214
KAT6B	-0.836166	1.27547571884194e-10
ERCC6L	-0.835848	0.00634997
KBTBD2	-0.835737	7.92282756706393e-07
GBE1	-0.835473	4.67249946228119e-07
SLC33A1	-0.834924	5.87954130065109e-06
SERINC1	-0.834591	6.66648753866389e-06
CDC73	-0.834382	8.799111817757e-08
AP1S3	-0.834205	0.000558375
CPD	-0.833993	6.60891874341331e-08
TMEM19	-0.833363	2.26679136234309e-06
PRSS12	-0.83325	0.0408292
MSH3	-0.832935	1.85350169389172e-05
ZNF24	-0.832809	1.20118255899742e-06
RNFT1	-0.832003	6.87841906172009e-06
ARFIP1	-0.831956	1.43630364290319e-06
TMPO	-0.831915	0.000207315
USP46	-0.831829	0.000530997
LOC122455298	-0.8318	0.00177617
C17H14orf28	-0.831423	0.0106225
MACIR	-0.831357	0.000115815
CLEC17A	-0.831202	0.00446549
CERS6	-0.830676	1.22155931306543e-05
PDCD10	-0.830638	0.00183043
NUP153	-0.830625	1.18233980973459e-14
PRKD3	-0.830428	3.88387292997052e-06
LOC122451004	-0.830199	0.022156
NAA25	-0.830073	7.60415262981548e-10
SNX14	-0.829992	5.0043354338744e-06
LRRC70	-0.829868	0.0490836
LOC122433063	-0.829847	1.23661194091423e-14
PUM1	-0.829607	9.01840074095222e-08
ORC4	-0.829522	0.000926855
EML5	-0.829494	3.31706116808448e-08
RNGTT	-0.829439	1.37217482102724e-05
LOC122425584	-0.829114	9.17952770499509e-08
SLC23A2	-0.828813	7.48383830834185e-16
TMED8	-0.828462	3.33454432939805e-14
MOSPD2	-0.827782	0.00407284
TANC1	-0.827653	0.0109164
CHIC1	-0.827614	0.000301899
ASH1L	-0.826578	6.2217552042377e-11
ERI2	-0.826239	0.000931131
IQGAP1	-0.826176	6.67082529192391e-07
MAN1A2	-0.82617	1.07579368376048e-10
RNF138	-0.825925	0.00617564
VPS26A	-0.825336	0.000120631
TRA2A	-0.82529	7.29584336199622e-06
LOC122433004	-0.825278	0.00136246
TM7SF3	-0.825102	0.000188883
SEC63	-0.8249	1.02860202494026e-05
CTNNAL1	-0.824759	0.0204702
CIP2A	-0.824259	0.000511023
METTL8	-0.824256	0.000905475
NXT2	-0.824142	0.0228001
GALC	-0.823858	3.2460049252027e-05
CCND2	-0.823194	9.66389359645186e-06
KANK1	-0.823112	0.00323322
PCMTD2	-0.821699	9.64962581896071e-08
LCOR	-0.821518	1.96725112952863e-09
LOC122440466	-0.821451	0.000170676
MC5R	-0.821402	0.000258102
CTSK	-0.82129	4.20036323839804e-06
LOC122438080	-0.821003	2.9945672192896e-07
SMC6	-0.820368	0.000360751
NAMPT	-0.819494	0.00034159
LIN7C	-0.818256	0.00856999
SLC40A1	-0.817792	1.2218509656432e-05
ERMP1	-0.81749	2.73742192938617e-12
SLC38A1	-0.817343	1.4448752547142e-05
INTS6	-0.817194	1.01523249227474e-06
PAPSS2	-0.817179	2.88357731970244e-08
UBL3	-0.816297	4.20914852393338e-05
PPP6R3	-0.81567	1.20656870790872e-08
PIK3C3	-0.815637	1.40601832305269e-06
LOC122420598	-0.815553	7.88494643842718e-06
PPP2R1B	-0.81552	7.09355298071717e-08
PUS7	-0.815483	6.70053998922414e-06
PRKAB2	-0.815193	4.6622061729791e-05
ACSL4	-0.814773	3.04195518666366e-06
NUP58	-0.814726	1.50373439718846e-06
GNE	-0.814572	2.89401790265163e-09
RNF38	-0.814267	1.04820913781808e-05
ZEB1	-0.813889	3.65163710448699e-08
ITPRID2	-0.813627	7.50182347599531e-05
ISCA2	-0.813602	0.00155742
CEP192	-0.813146	1.71049765315252e-09
LOC122438227	-0.812875	0.0122923
RBM47	-0.81248	4.9788104577192e-07
CDS1	-0.812397	0.00704089
RNF11	-0.811832	0.000389655
DOCK7	-0.811676	0.000356896
ZNF445	-0.811633	1.20920224369521e-08
PPP2R5E	-0.811584	1.11097270099048e-05
TBK1	-0.811532	1.82204176371921e-05
DPYSL2	-0.81147	2.34852932845184e-06
QTRT2	-0.811229	8.95913131665582e-07
TMEM170A	-0.810749	0.000458628
ZNF451	-0.810453	2.28631945614086e-09
SAMD8	-0.810241	7.26624662045481e-05
SNX10	-0.810104	0.0259383
CASK	-0.809961	7.9612007061223e-05
LOC122422030	-0.809859	0.00267183
ZMYM6	-0.809184	4.66971919131446e-11
SETX	-0.808982	2.85637944530462e-09
GNAQ	-0.808896	0.00377067
DIAPH2	-0.808363	9.43026141534364e-06
SLC9A6	-0.808299	2.6213004521347e-05
PPARGC1B	-0.808271	3.44976962939865e-09
UGDH	-0.808115	1.04294494330961e-06
LOC122446324	-0.808111	0.0166698
SLC41A2	-0.80795	0.0292341
HECA	-0.807533	6.9894659708975e-06
NRAS	-0.807374	0.000242282
MTMR9	-0.807221	1.13568436896082e-06
PELI1	-0.807133	0.000277701
SWT1	-0.806976	8.19227552133507e-09
IL18	-0.806974	0.000129368
AASDH	-0.806503	1.26590653600364e-06
HSF2	-0.806419	0.000150697
STAG1	-0.80528	5.11989217062236e-07
AFF3	-0.805085	1.9549466080097e-06
ABCD3	-0.804581	0.0036243
MTF2	-0.804452	7.64119597684451e-06
RPGRIP1L	-0.804351	0.0168289
BIRC6	-0.803887	7.14793934169057e-14
SLC14A1	-0.80365	0.0195899
CBLL1	-0.803491	1.17890902998071e-05
MMD	-0.803431	4.76866179215969e-05
CHSY1	-0.80319	4.06242936692185e-10
LOC122420762	-0.803166	0.00393233
WEE1	-0.803051	0.000294904
E2F3	-0.803031	4.24006868204987e-05
CCDC18	-0.802991	0.000414106
GTF2E1	-0.802911	1.64021629559338e-05
FAM216A	-0.802795	0.0116009
CACNB2	-0.80248	0.0477426
ARHGAP29	-0.801982	0.0288775
NAA50	-0.801562	0.000260155
NUDCD1	-0.800972	0.000282018
NUDT9	-0.800547	3.54199532151691e-08
DESI2	-0.800533	0.000171265
DIXDC1	-0.800377	2.31559996419724e-07
BBIP1	-0.800363	0.000499773
RALGPS2	-0.80018	0.00286193
ARL6	-0.800148	0.0429165
GPBP1	-0.800051	4.86464201620081e-05
CANX	-0.799785	1.53324989178669e-06
SOCS6	-0.799502	0.000476333
IPO7	-0.799446	0.000207296
HELQ	-0.799418	5.41988080293723e-10
BCLAF3	-0.799343	6.986077291424e-06
TTC21B	-0.799324	9.55707762307225e-09
C9orf72	-0.799032	0.0163277
PHF20	-0.798957	1.45226311131959e-07
IPO8	-0.798808	1.35537094099037e-05
SETD7	-0.798774	2.51033095243018e-06
LOC122453173	-0.798697	0.0108071
LOC122435840	-0.79843	5.59972600971415e-10
NUDT4	-0.797799	3.57382381456983e-05
PGM2	-0.797502	0.0011463
MASP2	-0.797052	6.42568278968654e-08
LOC122436505	-0.796818	4.08124201739098e-06
TRMT10A	-0.796243	0.00247295
VPS50	-0.796014	6.14065950513972e-07
DDIAS	-0.795793	8.29873363414213e-05
ARHGEF26	-0.795159	0.00293543
SLC12A6	-0.79511	1.34597422917671e-11
GMCL1	-0.794906	0.000286438
MAGT1	-0.794903	0.00563746
ABCA1	-0.794903	0.00141984
DZIP3	-0.794681	1.92459328371408e-07
CCDC66	-0.794473	5.1844429809981e-09
PTPN13	-0.794413	0.00113072
TCF7L2	-0.794386	9.35683691332313e-07
ZMPSTE24	-0.794056	0.000405945
ARFGEF1	-0.793755	4.66971919131446e-11
PRKACB	-0.793738	0.00146132
TUT4	-0.793736	4.31333149753358e-08
GNPDA2	-0.793712	0.00140927
NAA30	-0.793638	0.00152363
MET	-0.793636	0.0175697
KCNMB3	-0.792749	0.0067877
PAPOLA	-0.792685	2.44113284922055e-06
RFK	-0.792372	0.00215401
LOC122444987	-0.792151	9.8716450159402e-07
LOC122446583	-0.792124	0.00169053
NEDD1	-0.791948	0.000111471
CNOT6L	-0.79192	6.43893268663397e-05
CDK19	-0.791874	2.97256762116621e-05
KLHL2	-0.791748	1.0796205758038e-07
PRRC1	-0.791219	0.000151248
AKAP5	-0.791164	0.000258421
RORA	-0.791077	0.00315138
ZSCAN30	-0.790435	0.000318037
SRSF10	-0.789991	1.80047720377812e-05
ZMYM4	-0.789795	0.00014352
AKT3	-0.789515	1.90063344318423e-05
ZBTB43	-0.789505	7.89794943680009e-05
SON	-0.789452	5.68103367954157e-10
P4HA1	-0.789189	3.06121050363332e-08
GUF1	-0.787964	1.25049696010211e-05
LOC122450097	-0.787661	0.0104499
GNAT2	-0.78704	0.0258777
SLC25A40	-0.786973	0.000324551
CD46	-0.786894	2.82915835916595e-09
WDR26	-0.786754	4.89750889349851e-10
NAA15	-0.786693	0.000305782
CEP41	-0.786511	1.28708631650667e-06
TMED10	-0.786347	3.88387292997052e-06
LIPM	-0.786158	9.75450347366877e-06
FER	-0.785974	0.000185301
INO80D	-0.785794	3.66495033857556e-08
CGAS	-0.78537	0.0139789
ARMCX3	-0.785025	1.07117764507001e-07
ZFP82	-0.785024	7.17977311344979e-05
ITPRIPL2	-0.784984	3.39595252835048e-05
ZNF354A	-0.784675	5.00561647293191e-08
PDPK1	-0.784675	5.80844523149886e-14
IFIH1	-0.783927	6.75654394654588e-07
LOC122421319	-0.783478	4.18258105546046e-05
LOC122441872	-0.783439	0.00225019
BRIP1	-0.783175	0.0074777
FCRL4	-0.783154	0.0377607
BCLAF1	-0.782988	1.40501592608209e-05
KLF7	-0.782972	3.30834189695379e-09
RELCH	-0.78263	3.53193717744755e-09
SERPINE3	-0.782482	0.0147767
SPPL2A	-0.782264	0.00119423
ITPR1	-0.782236	1.5350191336055e-07
CREB5	-0.782216	0.000214575
RAB6A	-0.782012	0.000227619
ATP2C1	-0.782003	4.67762081400554e-06
ABL2	-0.781991	1.94141021046672e-08
SLC9A7	-0.781698	1.17130003359695e-05
PRPF40A	-0.779927	0.000233272
AMMECR1	-0.779631	4.55944156037113e-08
SEH1L	-0.779551	0.000650856
RAB39A	-0.779513	0.0178411
COQ10B	-0.779227	0.00027799
RAP2C	-0.778794	0.000219253
TMEM50B	-0.778194	0.000675862
GOSR1	-0.777504	1.60882994471085e-06
RAB3GAP2	-0.777434	4.99734232335339e-08
LOC122452816	-0.777216	0.00046411
AGBL3	-0.776989	0.0102074
MIS18BP1	-0.776327	0.0289071
B3GALT5	-0.776251	9.44881488738913e-06
RASGRP1	-0.776213	5.15618065393108e-05
HLF	-0.77616	0.00314814
PLAC8L1	-0.775715	6.30324644933618e-05
IQGAP2	-0.774798	1.3969066355378e-05
FKTN	-0.774768	9.98427623444328e-08
CDIN1	-0.774562	0.00913981
ERRFI1	-0.773832	1.34388467953586e-07
WSB1	-0.773771	1.91579202706863e-07
KDM6A	-0.773759	1.00592837580598e-13
RLF	-0.773739	9.31052674074458e-07
PTGER4	-0.773617	4.39645736573754e-07
PLEKHM3	-0.773543	8.95913131665582e-07
IFT74	-0.772722	0.0194353
ITSN2	-0.772628	1.50149648675831e-08
STK38L	-0.772363	1.92470746225038e-07
MOB1B	-0.772226	0.000802553
TIA1	-0.772034	4.38514969233818e-07
EPS15	-0.771789	1.77724289700129e-06
LOC122424785	-0.771773	0.000501677
PSMC6	-0.771661	0.00135817
LOC122420470	-0.771449	0.00863676
TANK	-0.771306	9.93363104945628e-07
TMEM68	-0.771303	0.00070654
EXD2	-0.771301	9.39770617742667e-08
ETS1	-0.771256	0.000218833
MAP3K7	-0.771225	2.80050611119222e-05
EIF4G2	-0.770272	5.36331637780149e-10
PTP4A1	-0.77021	0.000200817
CLTC	-0.769644	1.05838167805074e-07
NAPEPLD	-0.769634	0.000806678
UGGT1	-0.76918	1.70688892376419e-07
KIF2A	-0.768824	6.91617940395761e-05
SLC35D1	-0.768442	1.76509388130536e-08
NBEA	-0.768233	7.02445665903226e-05
AFF1	-0.768012	4.49901227784464e-16
ZDHHC15	-0.767599	0.0036777
ATL2	-0.767561	0.000134474
ATAD5	-0.767539	0.000858205
CC2D2B	-0.767388	0.00122626
SATB1	-0.767297	5.00742141962172e-05
LIMS1	-0.766621	5.37252954542096e-06
STEAP4	-0.766389	0.000110857
SLC24A5	-0.766146	0.0393943
P2RY1	-0.766015	0.000195552
RAPGEF5	-0.766004	0.000346887
GPAM	-0.76566	0.000285106
C1D	-0.765446	0.00681065
SMIM14	-0.765121	0.00339411
UBE2W	-0.765115	0.000246742
ZBTB25	-0.764904	6.77901707825822e-06
CDON	-0.764834	6.41499962950964e-05
SYTL2	-0.764444	2.32934384345311e-05
SPTLC1	-0.764294	6.15350641689011e-06
CHEK1	-0.764127	7.73999129228046e-05
XYLT1	-0.763981	2.58865721704671e-07
ZBTB3	-0.763468	0.00238068
ZFP37	-0.763348	0.0300896
LOC122420667	-0.763133	2.29833470927584e-07
KLHL5	-0.762297	1.164895975379e-06
NDFIP2	-0.762229	0.000970556
TOPBP1	-0.762083	1.41107329243376e-05
ZNF26	-0.76184	0.00365824
DIS3	-0.761771	1.70801971935502e-05
NUP133	-0.761621	7.3442259054385e-07
ACBD3	-0.760869	6.97342443196728e-05
EPM2AIP1	-0.760775	9.4116453072936e-12
HECW1	-0.760701	0.0172028
RBM15	-0.760219	3.12813577880527e-10
SNX4	-0.760153	0.0033444
LOC122449830	-0.759914	0.0273185
ITGA4	-0.759843	7.88494643842718e-06
RUNX1T1	-0.759723	0.00833517
FAM117B	-0.759545	0.000888463
UBXN7	-0.75934	2.14637973816292e-06
NFYA	-0.759282	1.83131744225113e-05
LMAN1	-0.758537	9.01681220789275e-06
LOC122451758	-0.758431	0.000230007
ATPSCKMT	-0.757987	0.000688597
LOC122424239	-0.75782	0.000114703
PNPLA8	-0.75782	0.000188739
SS18	-0.757321	2.18606931152766e-05
LOC122427867	-0.756825	0.0291951
IRAK3	-0.756574	0.000121879
HEATR5B	-0.75639	5.07155918039706e-10
GNPTAB	-0.755614	2.53321616411027e-11
RNF145	-0.755587	6.24077790267175e-06
ORMDL1	-0.754777	0.0137493
LOC122430623	-0.754761	0.0100461
ENC1	-0.754654	0.0079347
FEM1C	-0.75406	6.38382413507638e-06
LOC122438271	-0.753735	2.60285904782333e-06
PALS2	-0.753697	8.49526454297949e-05
DENND4C	-0.753672	1.59104368220287e-05
RDX	-0.753669	0.0344574
CENPI	-0.753603	0.000637239
ATRX	-0.753518	0.00354902
PDCD4	-0.753368	1.93909719799968e-05
PLXNC1	-0.753069	7.86402486066908e-08
LPIN1	-0.753041	4.79351820361171e-05
AP1AR	-0.752975	0.00258112
PTPN12	-0.752365	3.89076823981461e-07
CACUL1	-0.751781	1.18632693344662e-06
METTL25	-0.751567	0.00673234
LOC122448504	-0.7515	2.4705733146252e-08
ANKRD12	-0.751338	0.000817171
SLC25A30	-0.750856	6.79620276276028e-05
PIK3R1	-0.750309	4.78617213133696e-05
ZNF667	-0.750071	0.0091935
UBQLN1	-0.749832	3.27550701283877e-06
P2RX7	-0.749341	1.22768916237985e-05
ZNF782	-0.748535	0.0251203
LOC122445271	-0.748511	0.00106253
RIOK3	-0.748266	0.000257229
THAP5	-0.748205	0.000350973
KMO	-0.748181	0.00473696
ANKRD13C	-0.748073	0.000401968
DCP2	-0.747893	4.36217451281995e-07
NFYB	-0.747888	0.00056336
ANKRD6	-0.747871	0.0209873
FAM214A	-0.747808	5.86774795143472e-07
CEPT1	-0.747778	2.97256762116621e-05
RASAL2	-0.747694	2.09950036521388e-07
KNL1	-0.747615	0.00491992
GOLPH3	-0.74703	8.0769312066989e-05
FUBP1	-0.746835	5.27450370226853e-06
MEF2C	-0.746364	0.000304096
TRDMT1	-0.745978	0.0258463
ZC3HAV1	-0.745743	7.21026881375143e-06
SMAD4	-0.745272	3.92724535341634e-06
RABGAP1L	-0.744401	6.33360825431025e-07
RBM12B	-0.744131	1.12289886669748e-06
RHOT1	-0.744111	0.000133435
BTBD1	-0.74411	1.00990111454875e-05
ZNF70	-0.744067	0.000754855
CFAP54	-0.743134	0.000113308
HECW2	-0.743033	2.65265571609953e-05
LOC122447053	-0.742291	0.00144157
MXD1	-0.742172	4.24151295904532e-07
C3AR1	-0.742145	0.00511626
TTC37	-0.742065	1.2248743548868e-07
LOC122421602	-0.741638	0.0269895
LOC122420721	-0.741515	0.00191114
UBE2Q2	-0.741245	4.30465994454276e-06
MAP2	-0.741243	0.0249066
ERO1B	-0.74054	5.372075777192e-08
RASGEF1B	-0.74039	2.48013883298585e-08
API5	-0.740224	2.92022942716524e-05
RAB21	-0.739762	0.000126796
FOXO3	-0.73952	9.74522304603805e-10
CEP162	-0.739511	3.4021510748331e-05
SLC27A2	-0.739365	0.00041523
PCYOX1	-0.739305	8.63407974735233e-07
PGGT1B	-0.739265	0.000178823
SOX4	-0.73921	0.026509
GOLM2	-0.739122	0.00917422
RAP1B	-0.739002	0.000931131
SLC25A51	-0.738988	1.12289886669748e-06
KIDINS220	-0.738948	2.92236763083928e-09
LOC122429250	-0.738851	0.00562052
LOC122432320	-0.738798	2.95536112591402e-05
CPOX	-0.73865	0.00067111
CEP68	-0.738488	4.66699149315608e-07
LOC122439506	-0.738396	4.8421847144192e-06
LOC122430021	-0.738369	0.00241839
MCL1	-0.738345	2.15231945213876e-08
TM9SF2	-0.738311	3.04838448395046e-08
ATP1B1	-0.738193	0.00344284
DNA2	-0.738179	0.00839559
FCHSD2	-0.738063	1.37374021078063e-05
FZD3	-0.737481	0.00080042
LOC122442795	-0.7374	0.00664653
CDC7	-0.737185	0.00130516
PDCL	-0.737026	9.20614750519219e-06
HMGCR	-0.736725	8.54742140395425e-08
LOC122422768	-0.736604	4.06810116923358e-05
USO1	-0.736507	6.6534317826845e-06
AP5M1	-0.736262	7.25602367080952e-05
KMT2E	-0.735566	2.06107330354186e-09
THEMIS	-0.735544	0.00599377
LOC122443420	-0.73554	0.00275411
SERPINI1	-0.735289	0.00551022
HERPUD2	-0.734995	4.51405028947474e-08
TSPAN2	-0.734504	0.000396195
LOC122440460	-0.73448	4.2224407341662e-05
GTF3C4	-0.734234	8.61474318724347e-06
CCNYL1	-0.734017	1.37631860930886e-08
TMEM267	-0.733948	0.0094906
CLCC1	-0.733888	0.000600501
EPG5	-0.733277	3.87187403925783e-06
TERF1	-0.733243	0.00204237
ZNF605	-0.733065	0.000111457
SLAIN2	-0.732865	5.34711246616788e-06
LOC122431282	-0.732468	0.0125119
ATP2B4	-0.732145	1.47348111085624e-06
LOC122442137	-0.731493	7.0436869441399e-06
PTGER2	-0.731469	0.00104617
SOS1	-0.731451	2.40810263791229e-09
CRYBG3	-0.731295	0.00160469
DCBLD2	-0.731175	1.08023597900269e-05
TTK	-0.731115	0.0319985
C1H4orf46	-0.730999	0.0027185
CADM1	-0.73083	3.00314168115059e-05
NOPCHAP1	-0.73013	0.0115794
TXLNG	-0.729861	1.37101802958485e-05
KCTD3	-0.729483	0.000549731
CILK1	-0.729377	0.000126564
RWDD3	-0.729179	0.00357712
PLCG2	-0.729135	1.79437404654511e-08
VKORC1L1	-0.729131	2.66584354620707e-05
LOC122422266	-0.728503	0.0479276
RNF144B	-0.728474	0.000871056
UTRN	-0.728283	2.306725705249e-05
LOC122439387	-0.728264	0.0281877
CLPX	-0.728062	0.000325779
SOAT1	-0.727965	0.000277169
CEMIP2	-0.727681	6.4399961783762e-08
KTN1	-0.727667	0.000252998
STAM2	-0.727516	7.20994468699281e-08
MSI2	-0.72696	4.15217347412658e-06
MZT1	-0.726918	0.0254712
LOC122438259	-0.726272	0.0310006
TCERG1	-0.725734	1.16182217959459e-08
TAF2	-0.725705	7.04697391854266e-10
EXOC1	-0.725612	1.42039024241691e-08
LOC122435329	-0.725549	0.0128994
GPATCH2	-0.725499	0.000860321
HDAC2	-0.725464	0.000144176
RECQL	-0.725021	2.32113985968028e-05
LOC122437042	-0.725018	0.0210076
DYRK2	-0.724721	0.00056311
PITPNC1	-0.724589	1.64274336169236e-07
LOC122438090	-0.724587	4.02651123759083e-05
AP4E1	-0.724502	0.000389843
DHX40	-0.723727	7.4478612955804e-06
MAT2A	-0.723717	1.12522178404586e-07
USP15	-0.723625	0.000150824
LOC122420029	-0.723573	0.000361781
DENND1B	-0.72288	0.00172999
CPNE8	-0.722814	0.00110086
PHF2	-0.722495	9.31052674074458e-07
ARID1B	-0.72226	6.08637573342386e-09
LOC122432108	-0.722182	0.0266452
RBL1	-0.722086	9.86234097132636e-07
PMAIP1	-0.721993	0.00317783
CHUK	-0.721451	0.000163087
LOC122420720	-0.72138	0.000721882
PHF3	-0.721294	1.17130003359695e-05
SMIM15	-0.72129	0.00135336
MGAT4A	-0.721132	1.82831635471932e-06
TPP2	-0.721126	4.24860141591184e-06
KIAA2026	-0.721116	6.93034682925321e-06
DPY19L3	-0.721076	5.51506963080309e-05
GPR180	-0.720678	0.000131432
LOC122426885	-0.720583	9.60433457336163e-07
NRBF2	-0.72056	5.33785662522537e-06
LOC122421412	-0.720072	0.0354985
MTR	-0.720031	2.62084854147989e-07
FAM120A	-0.719252	0.000102236
LOC122450939	-0.719051	0.0287985
MYO9A	-0.718738	0.000158457
PIGX	-0.718225	0.000274555
YARS2	-0.718078	0.000347122
ZHX1	-0.717933	0.00318265
CCNT1	-0.717868	1.54462547947217e-08
SC5D	-0.717762	0.000793643
MCM10	-0.71756	1.98671922300677e-05
MFSD14A	-0.717287	1.21650580076849e-05
RHPN2	-0.717034	0.0337381
CAMK2D	-0.716982	4.00321443266354e-06
ATG4C	-0.716614	0.000964217
METAP1	-0.716479	0.000804204
ATP2A2	-0.71641	2.20705138109549e-10
TRPS1	-0.716226	5.3038461996024e-07
DHX9	-0.716047	5.13146369243875e-11
H1-6	-0.715504	0.0225249
NLK	-0.715252	6.15815824971225e-06
DEK	-0.714904	0.00103695
SCML1	-0.713826	0.00176486
FAM185A	-0.713774	0.0256617
USP9X	-0.713276	4.195034741033e-08
AGGF1	-0.713105	1.37217482102724e-05
TRAK2	-0.712708	4.4099601985718e-05
LOC122439776	-0.711345	6.11951066584924e-05
TDRD1	-0.711164	0.0212376
USP34	-0.711103	1.63220498254126e-09
LPGAT1	-0.710888	0.000136086
ZNF624	-0.710859	0.00668302
MPDZ	-0.710751	0.00245266
NIPA1	-0.710435	0.00228854
AVL9	-0.709965	6.52071422917938e-06
LACC1	-0.709821	0.00181838
PRKCE	-0.709768	1.10149125822175e-05
STAM	-0.709638	4.03278796059568e-05
RECK	-0.709495	0.00207861
KIAA0825	-0.709271	0.0106279
CNOT4	-0.70921	8.45246440372047e-07
ZNF81	-0.708641	0.00150992
ARID4A	-0.708203	0.000148245
ATG14	-0.70818	4.97894813607558e-05
AASDHPPT	-0.708087	0.00124086
VEZF1	-0.708027	4.40324320652195e-05
CENPL	-0.708017	0.00272431
GPR137B	-0.707782	3.47164045156396e-05
UST	-0.707739	1.13093087723263e-07
PLEKHF2	-0.707615	0.00281948
PRKAR2B	-0.707199	0.00882064
NUP155	-0.706763	1.41902030211722e-05
LOC122420034	-0.705795	0.0023072
ANTXR2	-0.705166	1.50373439718846e-06
GABPB1	-0.705001	0.000273395
ABI2	-0.703657	9.70714262680112e-05
ZNF518B	-0.703627	2.77897121049033e-05
RSPRY1	-0.703603	2.00878672486963e-11
URI1	-0.703408	0.000823961
ADPRM	-0.703354	7.71548531600284e-05
QRSL1	-0.703057	1.01047095104476e-05
CBR4	-0.702524	0.000366042
MSANTD4	-0.70237	0.00144152
CHST3	-0.702118	0.000787939
SGK1	-0.701988	8.9578560280054e-05
RSBN1L	-0.701968	0.000330146
CEP83	-0.701935	0.000124228
FUT11	-0.701885	7.94448460489517e-07
SLC25A16	-0.701799	0.00604059
NUDT6	-0.701472	0.0176036
PCYT1A	-0.700914	8.36607882659942e-07
ZC3H7A	-0.700688	2.75659983151126e-08
XPNPEP3	-0.700472	1.13129769020526e-06
AAK1	-0.700378	3.08981193754894e-07
ARID4B	-0.700376	0.000276885
MSH6	-0.700323	8.59913200082818e-07
VPS36	-0.700315	0.000242548
PFKFB2	-0.700091	1.28576424700668e-06
PLRG1	-0.700045	0.00851111
BPTF	-0.699913	6.22955671235301e-06
C18H16orf46	-0.699575	0.0322455
SPART	-0.699309	0.0184425
GRPEL2	-0.69926	0.00335321
ALG11	-0.699223	5.36994820005494e-06
TULP4	-0.699155	0.000283254
TAOK3	-0.698976	4.61901651566627e-05
MASTL	-0.698745	0.0247021
ABRAXAS1	-0.698582	9.51934802056636e-05
SNAPC1	-0.698375	0.00118403
CASP8AP2	-0.698126	0.00014566
MAPRE1	-0.697884	5.75029784397424e-05
ZC3H13	-0.697215	9.55990158054431e-06
ENPP5	-0.696358	2.03831563746182e-06
SLC7A1	-0.696282	8.74685622838054e-12
TUT7	-0.69627	1.67637245250424e-06
USP47	-0.696193	4.23698382711881e-06
NKRF	-0.695948	6.24524469006681e-05
DNAAF2	-0.695759	0.00208215
ZNF12	-0.695609	0.000169007
MITF	-0.695544	0.0021057
POT1	-0.695452	0.000225522
PIGA	-0.695166	0.0118323
KPNA3	-0.695015	0.00031158
MID2	-0.694964	1.27551586730054e-05
CRY1	-0.694718	1.70822753963909e-06
ARHGAP18	-0.694522	0.000710023
SERAC1	-0.694274	2.4481661680224e-07
HCFC2	-0.693923	3.14552711929232e-06
LOC122438566	-0.693411	0.0241282
KLF10	-0.693374	0.000238387
GDAP2	-0.692836	0.000144536
TMEM38B	-0.691985	0.0167715
LOC122431605	-0.691351	0.029543
ZC3H6	-0.691243	7.43507350443066e-05
CCNC	-0.69121	0.00160588
BEND7	-0.691167	0.00413451
GNAI3	-0.690965	0.000529398
TENT5C	-0.690918	0.00269306
HELLS	-0.690513	0.0180978
ARL5A	-0.690228	0.000376973
FAM107B	-0.689777	7.04433930947218e-08
LOC122420065	-0.689497	0.0390157
RWDD4	-0.689472	1.82426497740269e-05
ZNF41	-0.689367	0.000530689
OBI1	-0.689248	0.00427111
RPP14	-0.688987	0.000264654
ZRANB2	-0.688036	0.000689866
STX12	-0.687945	0.00114888
HACE1	-0.687256	2.46073528461969e-05
FGD6	-0.687009	0.0134185
C2H1orf52	-0.686888	0.000184053
LOC122422510	-0.686726	2.71100000879257e-05
MTERF2	-0.686468	0.00127203
LOC122447495	-0.686337	0.0363001
DCUN1D2	-0.685887	0.000155862
ARHGAP11A	-0.685771	0.0139491
ZNF891	-0.685624	0.0219916
MTDH	-0.685397	0.000196525
EFCAB7	-0.685384	0.00675745
ATAD1	-0.684884	0.0196256
KRT25	-0.684873	0.000144875
MCMDC2	-0.684616	0.0358467
TMEM237	-0.684198	0.0191784
MEGF9	-0.68413	0.00708053
PHF20L1	-0.68391	1.26743877779318e-06
DNAAF9	-0.683866	0.00239599
ZNF793	-0.683657	0.000479438
PAX5	-0.683579	0.0001916
SLC30A6	-0.683353	0.000438166
SLC35G1	-0.683213	0.00550155
LOC122421102	-0.683181	3.2109271446068e-09
LOC122427559	-0.683173	0.00797585
TMEM65	-0.683146	0.0247088
TDG	-0.682974	3.9972428551914e-05
KLHL8	-0.682583	0.000570958
KIF18A	-0.682485	0.0206328
CREBL2	-0.682145	0.00074403
TBC1D9	-0.682031	4.0596078160615e-07
PRPF38B	-0.681381	8.8376197363425e-05
KHDC4	-0.680816	3.14535130400304e-06
CDK8	-0.680688	1.43916245870416e-05
KLHL42	-0.680489	5.35790008654424e-05
TAF5	-0.680002	0.000316587
ARL13B	-0.679895	0.00885803
TRIM36	-0.679593	0.00645896
PPM1D	-0.679374	0.000106245
UVRAG	-0.67918	0.000185969
NF1	-0.678923	0.000150634
LOC122420724	-0.678909	0.0260241
TNKS	-0.678675	6.42967359535567e-06
[truncated: 8,784 more rows]
