# Supplementary material for: Peripheral transcriptional responses to experimental SARS-CoV-2 inoculation in North American elk cows and calves
Source: BMC Genomics. 2025 Aug 28;26:781. doi: 10.1186/s12864-025-11956-5 (PMC12392485; doi:10.1186/s12864-025-11956-5)
Supplement: Supplementary file 2 — Supplementary Material 2: Table S2. List of GO terms and KEGG pathways associated with up- and downregulated differentially expressed genes in elk calves 2, 5 and 14 days after SARS-CoV-2 challenge [file 12864_2025_11956_MOESM2_ESM.xlsx]

## Sheet: Calves day 2
List of GO terms and KEGG pathways associated with up- and downregulated differentially expressed genes in elk calves 2, 5 and 14 days after SARS-CoV-2 challenge
MF,BP, KEGG_Up and downregulated DE genes - calves day 2
Category	Term	Count	%	PValue	Genes	List Total	Pop Hits	Pop Total	Fold Enrichment	Bonferroni	Benjamini	FDR	DE genes
GOTERM_BP_DIRECT	GO:0051607~defense response to virus	21	4.03071	5.45922e-23	RNASEL, RSAD2, MX2, LOC122431079, MX1, IFIT5, LOC122449458, LOC122430804, IFIT3, LOC122449451, LOC122446174, IFIT2, ISG20, LOC122422848, TLR7, LOC122431250, LOC122422854, LOC122422844, LOC122422833, APOBEC3A, APOBEC3B	385	38	15999	22.9651	2.74053e-20	2.73507e-20	2.70231e-20	up
KEGG_PATHWAY	ccad05162:Measles	24	4.60653	4.45662e-12	STAT1, LOC122452766, MX2, STAT2, STAT3, MX1, TNFAIP3, EIF2AK2, ADAR, FOS, IFIH1, LOC122422848, IRF3, CASP3, IRF7, TLR7, LOC122422854, BID, LOC122422844, TLR4, LOC122422833, IRF9, BCL2L1, LOC122441616	251	161	10427	6.19257	1.18993e-09	6.5142e-10	5.785e-10	up
KEGG_PATHWAY	ccad05169:Epstein-Barr virus infection	28	5.37428	4.86134e-12	LOC122429686, LOC122452766, LOC122429624, TNFAIP3, RELB, LOC122440005, CASP3, LOC122440883, LOC122422854, BID, LOC122422833, LYN, GADD45B, STAT1, STAT2, STAT3, TAP2, EIF2AK2, TAP1, ISG15, LOC122429593, LOC122422848, CXCL10, IRF3, IRF7, NFKBIE, LOC122422844, IRF9	251	227	10427	5.1241	1.29798e-09	6.5142e-10	5.785e-10	up
KEGG_PATHWAY	ccad05164:Influenza A	25	4.79846	2.77018e-11	RNASEL, LOC122452766, ADAR, IFIH1, CASP3, TNFSF10, TRIM25, LOC122422854, BID, LOC122422833, RSAD2, STAT1, MX2, STAT2, MX1, EIF2AK2, PML, LOC122422848, CXCL10, IRF3, IRF7, TLR7, LOC122422844, TLR4, IRF9	251	192	10427	5.40909	7.39636e-09	2.47469e-09	2.19767e-09	up
KEGG_PATHWAY	ccad04621:NOD-like receptor signaling pathway	25	4.79846	3.85542e-11	RNF31, LOC122436719, RNASEL, LOC122435269, TNFAIP3, LOC122449950, LOC122436715, LOC122436716, LOC122436717, NAMPT, LOC122422854, LOC122422833, LOC122431238, RIPK3, STAT1, STAT2, CARD6, LOC122422848, IRF3, IRF7, RBCK1, LOC122422844, TLR4, IRF9, BCL2L1	251	195	10427	5.32588	1.0294e-08	2.58313e-09	2.29397e-09	up
GOTERM_BP_DIRECT	GO:0045071~negative regulation of viral genome replication	9	1.72745	4.66355e-11	ISG20, LOC122422848, RNASEL, LOC122431079, LOC122430804, LOC122431250, LOC122422854, LOC122422844, LOC122422833	385	12	15999	31.1669	2.3411e-08	1.16822e-08	1.15423e-08	up
GOTERM_BP_DIRECT	GO:0002376~immune system process	7	1.34357	3.56022e-08	IRF3, IRF1, IRF2, IRF7, LOC122448005, IRF8, IRF9	385	10	15999	29.0891	1.78721e-05	5.94556e-06	5.87436e-06	up
KEGG_PATHWAY	ccad05160:Hepatitis C	20	3.83877	9.81269e-08	RNASEL, RSAD2, STAT1, LOC122452766, MX2, STAT2, STAT3, MX1, EIF2AK2, LOC122446174, LOC122422848, CXCL10, IRF3, CASP3, IRF7, LOC122422854, BID, LOC122422844, LOC122422833, IRF9	251	186	10427	4.46686	2.61995e-05	5.2596e-06	4.67084e-06	up
KEGG_PATHWAY	ccad05168:Herpes simplex virus 1 infection	30	5.75816	4.57755e-07	LOC122429686, RNASEL, LOC122452766, LOC122429624, CGAS, IFIH1, LOC122440005, CASP3, LOC122440883, LOC122422854, BID, LOC122422833, LOC122426418, LOC122426419, STAT1, ZNF282, STAT2, TAP2, EIF2AK2, TAP1, LOC122429593, PML, LOC122422848, IRF3, IRF7, ZNF114, LOC122422844, IRF9, BCL2L1, ZNF398	251	431	10427	2.89154	0.000122213	2.04464e-05	1.81576e-05	up
GOTERM_MF_DIRECT	GO:0003725~double-stranded RNA binding	9	1.72745	5.51135e-07	IFIH1, LOC122422848, LOC122452766, DHX58, EIF2AK2, ADAR, LOC122422854, LOC122422844, LOC122422833	387	32	16442	11.9491	0.000160368	0.00016038	0.000158176	up
KEGG_PATHWAY	ccad05170:Human immunodeficiency virus 1 infection	21	4.03071	1.15145e-06	LOC122429686, LOC122429624, TAP2, CGAS, TAP1, LOC122450226, FOS, GNG11, LOC122429593, IRF3, LOC122440005, AP1G1, CASP3, LOC122440883, PTK2B, BID, TLR4, APOBEC3A, AP1M2, BCL2L1, APOBEC3B	251	239	10427	3.65012	0.000307391	4.40843e-05	3.91495e-05	up
KEGG_PATHWAY	ccad04623:Cytosolic DNA-sensing pathway	12	2.30326	2.93643e-06	LOC122431238, ZBP1, CXCL10, CASP7, RIPK3, MLKL, IRF3, LOC122452766, CASP3, IRF7, CGAS, ADAR	251	80	10427	6.23127	0.00078372	9.83703e-05	8.73587e-05	up
KEGG_PATHWAY	ccad04217:Necroptosis	18	3.45489	3.75163e-06	RNF31, ZBP1, RIPK3, MLKL, STAT1, STAT2, STAT3, LOC122435269, TNFAIP3, EIF2AK2, TNFSF10, CHMP4A, RBCK1, BID, TLR4, IRF9, CHMP5, LOC122441616	251	193	10427	3.87437	0.00100119	0.000111715	9.92098e-05	up
KEGG_PATHWAY	ccad05167:Kaposi sarcoma-associated herpesvirus infection	19	3.64683	5.50905e-06	LYN, LOC122429598, LOC122429686, STAT1, LOC122429624, STAT2, STAT3, EIF2AK2, FOS, LOC122429595, GNG11, LOC122429593, IRF3, LOC122440005, CASP3, LOC122440883, IRF7, BID, IRF9	251	220	10427	3.5877	0.00146984	0.000143199	0.000127169	up
KEGG_PATHWAY	ccad05203:Viral carcinogenesis	19	3.64683	5.87757e-06	LYN, LOC122429686, LOC122429624, GTF2B, STAT3, EIF2AK2, LOC122429593, KAT2A, IRF3, LOC122440005, CASP3, LOC122440883, IRF7, PMAIP1, IRF9, LOC122426418, ATF4, LOC122441616, LOC122426419	251	221	10427	3.57147	0.00156808	0.000143199	0.000127169	up
KEGG_PATHWAY	ccad04622:RIG-I-like receptor signaling pathway	12	2.30326	7.57469e-06	IFIH1, OTUD5, CXCL10, ZNFX1, IRF3, LOC122452766, DHX58, IRF7, TRIM25, ISG15, ADAR, AZI2	251	88	10427	5.6648	0.00202041	0.000169168	0.000150231	up
GOTERM_BP_DIRECT	GO:0060337~type I interferon-mediated signaling pathway	5	0.959693	1.07993e-05	STAT1, STAT2, LOC122431079, LOC122430804, LOC122431250	385	7	15999	29.6827	0.00540662	0.00135261	0.00133642	up
KEGG_PATHWAY	ccad04668:TNF signaling pathway	13	2.4952	4.79565e-05	RIPK3, MLKL, CSF1, RHBDF2, LIF, TNFAIP3, FOS, SELE, CXCL10, CASP7, IRF1, CASP3, ATF4	251	126	10427	4.28606	0.0127231	0.000988641	0.000877973	up
GOTERM_MF_DIRECT	GO:0042605~peptide antigen binding	5	0.959693	8.65985e-05	LOC122429598, LOC122429686, LOC122429624, LOC122429595, LOC122429593	387	11	16442	19.3117	0.0248864	0.0120244	0.0118591	up
KEGG_PATHWAY	ccad05417:Lipid and atherosclerosis	18	3.45489	8.74518e-05	VAV3, LYN, NCF1, STAT3, LOC122435269, FOS, SELE, LOC122436913, LOC122436914, CASP7, IRF3, CASP3, TNFSF10, IRF7, BID, TLR4, ATF4, BCL2L1	251	246	10427	3.03965	0.0230801	0.00167408	0.00148668	up
KEGG_PATHWAY	ccad05133:Pertussis	10	1.91939	0.000119173	CASP7, IRF3, NOS2, IRF1, CASP3, SERPING1, IRF8, FOS, TLR4, C2	251	80	10427	5.19273	0.0313202	0.00212923	0.00189088	up
GOTERM_MF_DIRECT	GO:0001730~2'-5'-oligoadenylate synthetase activity	4	0.767754	0.000123963	LOC122422848, LOC122422854, LOC122422844, LOC122422833	387	5	16442	33.9886	0.0354325	0.0120244	0.0118591	up
GOTERM_CC_DIRECT	GO:0005737~cytoplasm	76	14.5873	0.000159674	RTP4, NCF1, ITSN1, RNF19B, TNFAIP3, ADAR, IPO4, IFIH1, UCHL1, CASP7, CASP3, TUBB1, CCRL2, DHX58, RBPMS2, SH3BGRL2, PIM3, AZI2, CMTR1, CMTR2, VAV3, DAPK2, SPATS2, VASH1, PARP9, DCK, MTURN, MOB3C, HSH2D, ESPL1, LOC122442751, CNKSR3, PSME1, CMPK2, PSME2, LAP3, SULT6B1, MYL9, OPTN, IDO1, UBA7, LOC122452766, PERM1, NEDD9, NLK, NDRG1, LOC122436913, LOC122436914, DPP3, LOC122431989, RELB, PRPSAP1, FGD3,…	341	2260	15361	1.51485	0.0238243	0.0241108	0.0241108	up
GOTERM_BP_DIRECT	GO:0060700~regulation of ribonuclease activity	4	0.767754	0.000259997	LOC122422848, LOC122422854, LOC122422844, LOC122422833	385	6	15999	27.7039	0.122375	0.0260517	0.0257397	up
KEGG_PATHWAY	ccad05163:Human cytomegalovirus infection	17	3.26296	0.000310138	LOC122429686, LOC122426699, LOC122429624, STAT3, ADCY4, TAP2, CGAS, TAP1, GNG11, LOC122429593, IRF3, LOC122440005, CASP3, LOC122440883, PTK2B, BID, ATF4	251	248	10427	2.84763	0.0794828	0.00494689	0.00439314	up
KEGG_PATHWAY	ccad04145:Phagosome	14	2.68714	0.000313796	LOC122429686, LOC122430259, NCF1, LOC122429624, LOC122430223, LOC122435269, TAP2, TAP1, TCIRG1, LOC122429593, LOC122440005, TUBB1, LOC122440883, TLR4	251	176	10427	3.30446	0.0803817	0.00494689	0.00439314	up
GOTERM_MF_DIRECT	GO:0005515~protein binding	80	15.3551	0.000344	NCF1, ITSN1, LRRK1, IFIT5, LOC122448005, IFIT3, TSKU, IFIT2, CHAF1B, HERC1, RUSC1, GRAP2, PSD4, LEPR, TRIM25, TRIM21, CMTR1, BBS4, LOC122426418, SH3D19, TLE4, VAV3, FBXW4, KCND1, UNC5A, LOC122429635, SP110, ZBTB37, SPATS2, ARAP1, ANK3, CFAP410, OSMR, WDR35, KAT2A, FCHSD2, IRF3, LOC122449901, CNKSR3, IRF7, IRF8, TRIM14, TLR7, TLR4, IRF9, SMTNL1, LOC122433328, RNASEL, SP140, NLRC5, TRANK1, NEDD9, L…	387	2320	16442	1.46503	0.0952722	0.020843	0.0205565	up
GOTERM_MF_DIRECT	GO:0004842~ubiquitin-protein transferase activity	8	1.53551	0.000358128	MARCHF2, RNF213, HERC1, RBCK1, LOC122438172, PML, HERC6, TRIM56	387	57	16442	5.96292	0.0989855	0.020843	0.0205565	up
KEGG_PATHWAY	ccad05140:Leishmaniasis	10	1.91939	0.000377286	MARCKSL1, LOC122430259, NCF1, NOS2, STAT1, LOC122430223, LOC122435269, FOS, TLR4, LOC122431989	251	93	10427	4.46686	0.095845	0.00561738	0.00498857	up
GOTERM_BP_DIRECT	GO:0006955~immune response	15	2.87908	0.000402699	CD274, LOC122429598, LOC122429686, LOC122426699, LOC122429624, LIF, PDCD1LG2, LOC122429595, LOC122429593, TNFSF13B, LOC122440005, CCRL2, LOC122440883, TNFSF10, TLR4	385	203	15999	3.07063	0.183065	0.0336254	0.0332227	up
KEGG_PATHWAY	ccad05161:Hepatitis B	14	2.68714	0.000621515	STAT1, LOC122452766, STAT2, STAT3, FOS, IFIH1, IRF3, CASP3, IRF7, PTK2B, BID, TLR4, ATF4, LOC122441616	251	189	10427	3.07717	0.15295	0.00876663	0.00778529	up
GOTERM_CC_DIRECT	GO:0009897~external side of plasma membrane	13	2.4952	0.00119849	CD274, LOC122429598, LOC122429686, LOC122429624, PDCD1LG2, OSMR, LOC122429595, SELE, LOC122429593, LOC122440005, LOC122440883, LEPR, LY6G6C	341	192	15361	3.05005	0.165632	0.0904859	0.0904859	up
GOTERM_BP_DIRECT	GO:0002486~antigen processing and presentation of endogenous peptide antigen via MHC class I via ER pathway, TAP-independent	5	0.959693	0.00169635	LOC122429598, LOC122429686, LOC122429624, LOC122429595, LOC122429593	385	22	15999	9.44451	0.573563	0.106234	0.104962	up
GOTERM_BP_DIRECT	GO:0002476~antigen processing and presentation of endogenous peptide antigen via MHC class Ib	5	0.959693	0.00169635	LOC122429598, LOC122429686, LOC122429624, LOC122429595, LOC122429593	385	22	15999	9.44451	0.573563	0.106234	0.104962	up
GOTERM_BP_DIRECT	GO:0043434~response to peptide hormone	4	0.767754	0.00196116	STAT1, STAT2, STAT3, LOC122441616	385	11	15999	15.1112	0.626736	0.109171	0.107864	up
KEGG_PATHWAY	ccad04612:Antigen processing and presentation	9	1.72745	0.00196749	LOC122429686, LOC122429624, LOC122440005, LOC122440883, TAP2, PSME1, TAP1, PSME2, LOC122429593	251	95	10427	3.93554	0.408939	0.0263643	0.0234131	up
KEGG_PATHWAY	ccad04062:Chemokine signaling pathway	13	2.4952	0.00207555	VAV3, LYN, LOC122428213, NCF1, LOC122426699, STAT1, SHC1, STAT2, STAT3, ADCY4, GNG11, CXCL10, PTK2B	251	190	10427	2.84234	0.425783	0.026488	0.0235229	up
GOTERM_MF_DIRECT	GO:0000981~DNA-binding transcription factor activity, RNA polymerase II-specific	35	6.71785	0.00238088	SP140, LOC122448005, RELB, FOXS1, HLX, DEAF1, HEY2, TEAD1, LOC122426418, HES4, SPDEF, LOC122441616, LOC122426419, KLF11, BATF2, STAT1, SP110, STAT2, TFE3, STAT3, ZBTB37, FOS, ETV6, IRF3, TAL1, IRF1, IRF2, IRF7, SNAI1, IRF8, TCF4, ATF3, IRF9, MXD4, ZNF398	387	866	16442	1.71709	0.500257	0.115473	0.113885	up
KEGG_PATHWAY	ccad05165:Human papillomavirus infection	19	3.64683	0.00250691	NOTCH3, LOC122429686, STAT1, LOC122429624, MX2, STAT2, MX1, EIF2AK2, ISG15, TCIRG1, LOC122429593, IRF3, LOC122440005, IRF1, CASP3, HEY2, LOC122440883, IRF9, HES4	251	359	10427	2.19859	0.488386	0.0305387	0.0271202	up
KEGG_PATHWAY	ccad03250:Viral life cycle - HIV-1	8	1.53551	0.00394989	KAT2A, MX2, MX1, LOC122450226, CHMP4A, SUPT5H, APOBEC3A, APOBEC3B	251	84	10427	3.95637	0.652402	0.0460248	0.0408727	up
GOTERM_BP_DIRECT	GO:0007259~cell surface receptor signaling pathway via JAK-STAT	4	0.767754	0.00410108	STAT1, STAT2, STAT3, LOC122441616	385	14	15999	11.8731	0.872925	0.205464	0.203003	up
GOTERM_MF_DIRECT	GO:0008270~zinc ion binding	27	5.18234	0.00454196	RNF31, MARCHF2, LOC122452766, RNF19B, TNFAIP3, LOC122450226, TTF2, DBF4B, IFIH1, RNF139, LOC122449879, DHX58, CA4, TRIM21, MORC3, DTNB, ERAP2, LOC122429635, PML, ZNFX1, LOC122449901, TRIM14, TRIM38, APOBEC3A, ZCCHC2, APOBEC3B, TRIM56	387	637	16442	1.80081	0.734123	0.188816	0.18622	up
KEGG_PATHWAY	ccad04064:NF-kappa B signaling pathway	9	1.72745	0.00462104	LYN, GADD45B, LOC122452766, TNFAIP3, TRIM25, TLR4, BCL2L1, TNFSF13B, RELB	251	109	10427	3.43006	0.709652	0.0516016	0.0458253	up
KEGG_PATHWAY	ccad04144:Endocytosis	15	2.87908	0.00535762	LOC122429686, LOC122426699, LOC122429624, ARAP1, PML, LOC122429593, EHD3, EHD4, LOC122440005, KIF5C, PSD4, LOC122440883, CHMP4A, RAB8A, CHMP5	251	269	10427	2.31646	0.761725	0.0553806	0.0491813	up
KEGG_PATHWAY	ccad04210:Apoptosis	11	2.11132	0.00537274	CASP7, GADD45B, CASP3, LMNA, TNFSF10, PMAIP1, FOS, BID, ATF4, BCL2L1, MCL1	251	161	10427	2.83826	0.76269	0.0553806	0.0491813	up
GOTERM_BP_DIRECT	GO:0035456~response to interferon-beta	3	0.575816	0.00547652	LOC122431079, LOC122430804, LOC122431250	385	5	15999	24.9335	0.936503	0.211057	0.208529	up
GOTERM_BP_DIRECT	GO:0046597~negative regulation of viral entry into host cell	3	0.575816	0.00547652	LOC122431079, LOC122430804, LOC122431250	385	5	15999	24.9335	0.936503	0.211057	0.208529	up
GOTERM_BP_DIRECT	GO:0035455~response to interferon-alpha	3	0.575816	0.00547652	LOC122431079, LOC122430804, LOC122431250	385	5	15999	24.9335	0.936503	0.211057	0.208529	up
KEGG_PATHWAY	ccad04380:Osteoclast differentiation	10	1.91939	0.0056647	LOC122430259, CSF1, NCF1, STAT1, LOC122430223, STAT2, ATP2A1, FOS, IRF9, RELB	251	137	10427	3.03225	0.780581	0.0562274	0.0499333	up
KEGG_PATHWAY	ccad04620:Toll-like receptor signaling pathway	9	1.72745	0.00604644	CXCL10, IRF3, STAT1, STAT2, IRF7, TLR7, FOS, TLR4, IRF9	251	114	10427	3.27962	0.801962	0.056424	0.0501079	up
KEGG_PATHWAY	ccad04514:Cell adhesion molecules	11	2.11132	0.00610558	CD274, LOC122429686, LOC122429624, LOC122440005, SDC3, LOC122440883, SIGLEC1, PDCD1LG2, F11R, SELE, LOC122429593	251	164	10427	2.78634	0.805084	0.056424	0.0501079	up
GOTERM_BP_DIRECT	GO:0001916~positive regulation of T cell mediated cytotoxicity	5	0.959693	0.006907	LOC122429598, LOC122429686, LOC122429624, LOC122429595, LOC122429593	385	32	15999	6.4931	0.969172	0.247172	0.244212	up
GOTERM_BP_DIRECT	GO:0007010~cytoskeleton organization	5	0.959693	0.0085799	FGD3, STRIP1, STRIP2, TNFAIP3, CFAP410	385	34	15999	6.11115	0.986776	0.286569	0.283137	up
KEGG_PATHWAY	ccad05166:Human T-cell leukemia virus 1 infection	14	2.68714	0.00873974	IL15RA, LOC122429686, LOC122429624, ADCY4, FOS, LOC122429593, RELB, KAT2A, ESPL1, LOC122440005, LOC122440883, ATF4, BCL2L1, LOC122441616	251	256	10427	2.27182	0.904035	0.078075	0.0693353	up
GOTERM_MF_DIRECT	GO:0005102~signaling receptor binding	8	1.53551	0.00920981	MPP1, LYN, LOC122429598, LOC122429686, LOC122429624, LOC122429595, PIK3AP1, LOC122429593	387	100	16442	3.39886	0.932287	0.335007	0.330402	up
GOTERM_BP_DIRECT	GO:0071222~cellular response to lipopolysaccharide	5	0.959693	0.00950733	LOC122428213, CD274, CXCL10, PDCD1LG2, NFKBIE	385	35	15999	5.93655	0.991733	0.297698	0.294133	up
GOTERM_BP_DIRECT	GO:0007249~canonical NF-kappaB signal transduction	4	0.767754	0.0115477	TIFA, TLR7, AZI2, RELB	385	20	15999	8.31117	0.997064	0.340319	0.336243	up
KEGG_PATHWAY	ccad05171:Coronavirus disease - COVID-19	24	4.60653	0.0118591	STAT1, LOC122452766, LOC122430223, MX2, STAT2, STAT3, LOC122435269, MX1, CGAS, EIF2AK2, ISG15, ADAR, FOS, C2, IFIH1, LOC122422848, CXCL10, IRF3, TLR7, LOC122422854, LOC122422844, TLR4, LOC122422833, IRF9	251	579	10427	1.72194	0.958634	0.102524	0.0910471	up
KEGG_PATHWAY	ccad04666:Fc gamma R-mediated phagocytosis	8	1.53551	0.0124032	LYN, VAV3, MARCKS, MARCKSL1, LOC122430259, NCF1, LOC122430223, LOC122431989	251	104	10427	3.19553	0.964291	0.103877	0.0922488	up
GOTERM_MF_DIRECT	GO:0031267~small GTPase binding	7	1.34357	0.0133461	CYFIP1, RIMS1, RALBP1, XPO6, RIN2, IPO4, SYTL3	387	83	16442	3.58314	0.979957	0.431525	0.425593	up
GOTERM_BP_DIRECT	GO:0006357~regulation of transcription by RNA polymerase II	39	7.4856	0.0139884	SP140, LOC122448005, CHD1, RELB, FOXS1, ZNF628, DEAF1, HEY2, ZNF821, TEAD1, LOC122426418, HES4, SPDEF, LOC122441616, LOC122426419, KLF11, BATF2, STAT1, SP110, STAT2, TFE3, STAT3, ZBTB37, FOS, SUPT5H, ETV6, IRF3, TAL1, IRF1, IRF2, IRF7, IRF8, TCF4, CC2D1A, ATF3, IRF9, ATF4, MXD4, ZNF398	385	1094	15999	1.48142	0.999151	0.389343	0.38468	up
KEGG_PATHWAY	ccad05416:Viral myocarditis	7	1.34357	0.0145256	LOC122429686, LOC122429624, LOC122440005, CASP3, LOC122440883, BID, LOC122429593	251	83	10427	3.50353	0.979895	0.117965	0.10476	up
KEGG_PATHWAY	ccad04662:B cell receptor signaling pathway	7	1.34357	0.0170599	LYN, VAV3, LOC122431079, LOC122430804, FOS, NFKBIE, PIK3AP1	251	86	10427	3.38131	0.989891	0.134472	0.119419	up
GOTERM_MF_DIRECT	GO:0003950~NAD+ ADP-ribosyltransferase activity	4	0.767754	0.0180272	PARP10, ART1, PARP9, PARP12	387	24	16442	7.08096	0.994977	0.524591	0.51738	up
GOTERM_BP_DIRECT	GO:0034341~response to type II interferon	3	0.575816	0.0185004	LOC122431079, LOC122430804, LOC122431250	385	9	15999	13.8519	0.999915	0.487826	0.481984	up
KEGG_PATHWAY	ccad04630:JAK-STAT signaling pathway	11	2.11132	0.0203463	IL15RA, STAT1, STAT2, STAT3, LEPR, LIF, OSMR, IRF9, BCL2L1, MCL1, LOC122441616	251	197	10427	2.31959	0.995866	0.15394	0.136708	up
KEGG_PATHWAY	ccad04215:Apoptosis - multiple species	5	0.959693	0.0206784	CASP7, CASP3, PMAIP1, BID, BCL2L1	251	44	10427	4.72066	0.996224	0.15394	0.136708	up
GOTERM_MF_DIRECT	GO:0000978~RNA polymerase II cis-regulatory region sequence-specific DNA binding	30	5.75816	0.0249614	LOC122448005, RELB, FOXS1, ZNF628, HEY2, ZNF821, TEAD1, HES4, LOC122441616, KLF11, BATF2, STAT1, STAT2, TFE3, STAT3, ZBTB37, FOS, IRF3, TAL1, IRF1, IRF2, IRF7, SNAI1, IRF8, TCF4, CC2D1A, ATF3, IRF9, MXD4, ZNF398	387	841	16442	1.51555	0.999361	0.618753	0.610248	up
KEGG_PATHWAY	ccad04650:Natural killer cell mediated cytotoxicity	9	1.72745	0.025113	VAV3, LOC122429598, LOC122430259, SHC1, CASP3, TNFSF10, PTK2B, BID, LOC122429595	251	147	10427	2.54338	0.998876	0.178203	0.158255	up
KEGG_PATHWAY	ccad05235:PD-L1 expression and PD-1 checkpoint pathway in cancer	7	1.34357	0.0252675	CD274, BATF2, STAT1, STAT3, FOS, NFKBIE, TLR4	251	94	10427	3.09354	0.998923	0.178203	0.158255	up
GOTERM_MF_DIRECT	GO:0004843~cysteine-type deubiquitinase activity	7	1.34357	0.0255156	VCPIP1, OTUD5, USP25, ATXN3, UCHL1, LOC122423793, TNFAIP3	387	96	16442	3.09792	0.999459	0.618753	0.610248	up
GOTERM_BP_DIRECT	GO:0030833~regulation of actin filament polymerization	4	0.767754	0.0261975	CYFIP1, FCHSD2, HCLS1, ARHGAP28	385	27	15999	6.15642	0.999998	0.656248	0.648389	up
KEGG_PATHWAY	ccad05330:Allograft rejection	5	0.959693	0.0294351	LOC122429686, LOC122429624, LOC122440005, LOC122440883, LOC122429593	251	49	10427	4.23896	0.999657	0.202272	0.17963	up
GOTERM_MF_DIRECT	GO:0070530~K63-linked polyubiquitin modification-dependent protein binding	3	0.575816	0.0310565	RNF31, TNFAIP3, OPTN	387	12	16442	10.6214	0.999897	0.695187	0.685631	up
GOTERM_BP_DIRECT	GO:0006952~defense response	5	0.959693	0.0316445	STAT1, STAT2, STAT3, LOC122435269, LOC122441616	385	50	15999	4.15558	1	0.727234	0.718525	up
GOTERM_BP_DIRECT	GO:0045087~innate immune response	7	1.34357	0.0319344	LYN, IFIH1, DHX58, TRIM14, SHFL, RELB, TRIM56	385	99	15999	2.93829	1	0.727234	0.718525	up
GOTERM_CC_DIRECT	GO:0005829~cytosol	27	5.18234	0.0331748	IFIT5, CGAS, ALOX12, IFIT3, IFIT2, DNAJB2, STRIP1, HK3, STRIP2, RNF213, LGALS9, LOC122422854, BID, LOC122438172, LOC122422833, USP25, PNPT1, LOC122423793, ISG15, LOC122446174, LOC122422848, PDE3A, PLIN2, PIK3AP1, NFKBIE, RIN2, LOC122422844	341	800	15361	1.52033	0.993869	1	1	up
GOTERM_BP_DIRECT	GO:0061512~protein localization to cilium	3	0.575816	0.0376334	TULP3, WDR35, BBS4	385	13	15999	9.58981	1	0.819366	0.809554	up
GOTERM_BP_DIRECT	GO:0002224~toll-like receptor signaling pathway	3	0.575816	0.0432221	UNC93B1, TLR7, TLR4	385	14	15999	8.90482	1	0.819366	0.809554	up
GOTERM_CC_DIRECT	GO:0031499~TRAMP complex	2	0.383877	0.0437794	TENT4A, TENT4B	341	2	15361	45.0469	0.998841	1	1	up
GOTERM_MF_DIRECT	GO:0004483~mRNA (nucleoside-2'-O-)-methyltransferase activity	2	0.383877	0.0464032	CMTR1, CMTR2	387	2	16442	42.4858	0.999999	0.964523	0.951265	up
GOTERM_BP_DIRECT	GO:0031123~RNA 3'-end processing	2	0.383877	0.0474284	TENT4A, TENT4B	385	2	15999	41.5558	1	0.819366	0.809554	up
GOTERM_BP_DIRECT	GO:0034154~toll-like receptor 7 signaling pathway	2	0.383877	0.0474284	UNC93B1, TLR7	385	2	15999	41.5558	1	0.819366	0.809554	up
GOTERM_BP_DIRECT	GO:0032728~positive regulation of interferon-beta production	2	0.383877	0.0474284	IFIH1, DHX58	385	2	15999	41.5558	1	0.819366	0.809554	up
GOTERM_BP_DIRECT	GO:0009615~response to virus	2	0.383877	0.0474284	IFIH1, DHX58	385	2	15999	41.5558	1	0.819366	0.809554	up
GOTERM_BP_DIRECT	GO:2000051~negative regulation of non-canonical Wnt signaling pathway	2	0.383877	0.0474284	RNF213, LOC122438172	385	2	15999	41.5558	1	0.819366	0.809554	up
KEGG_PATHWAY	ccad04940:Type I diabetes mellitus	5	0.959693	0.0499936	LOC122429686, LOC122429624, LOC122440005, LOC122440883, LOC122429593	251	58	10427	3.58119	0.999999	0.334957	0.297462	up
KEGG_PATHWAY	ccad05320:Autoimmune thyroid disease	5	0.959693	0.0526618	LOC122429686, LOC122429624, LOC122440005, LOC122440883, LOC122429593	251	59	10427	3.52049	0.999999	0.344229	0.305695	up
GOTERM_BP_DIRECT	GO:0016477~cell migration	6	1.15163	0.0536264	VAV3, AXL, SDC3, NEDD9, TNFAIP3, NDEL1	385	85	15999	2.93335	1	0.883706	0.873123	up
GOTERM_BP_DIRECT	GO:0042127~regulation of cell population proliferation	4	0.767754	0.0546804	STAT1, STAT2, STAT3, LOC122441616	385	36	15999	4.61732	1	0.883706	0.873123	up
GOTERM_CC_DIRECT	GO:0005634~nucleus	73	14.0115	0.0557692	RERE, GTF2B, CBY1, CGAS, LOC122448005, TNFAIP3, IFI35, CHD1, IPO4, PTMS, NYNRIN, CHAF1B, HEY2, LGALS9, CMTR1, CMTR2, LOC122426418, LOC122426419, TLE4, ZBP1, BATF2, MORC3, KHNYN, SP110, DAPK2, TFE3, FOS, PARP9, ETV6, MOB3C, KAT2A, IRF3, ESPL1, EWSR1, IRF1, LOC122442751, IRF2, XRN2, IRF7, IRF8, OPTN, ATF3, IRF9, ATF4, ZNF398, PERM1, SP140, SYNPO2, TACSTD2, DBF4B, NLK, LOC122434938, ATXN3, SERTAD1, …	341	2723	15361	1.20765	0.999827	1	1	up
GOTERM_MF_DIRECT	GO:0003727~single-stranded RNA binding	3	0.575816	0.0592759	IFIH1, LOC122452766, DHX58	387	17	16442	7.49749	1	1	0.989655	up
GOTERM_CC_DIRECT	GO:0071797~LUBAC complex	2	0.383877	0.0649472	RNF31, RBCK1	341	3	15361	30.0313	0.999961	1	1	up
GOTERM_CC_DIRECT	GO:0005654~nucleoplasm	8	1.53551	0.0653323	LOC122422848, PSME1, PSME2, LOC122422854, LOC122422844, LOC122422833, PML, TRIM56	341	160	15361	2.25235	0.999963	1	1	up
GOTERM_BP_DIRECT	GO:0008630~intrinsic apoptotic signaling pathway in response to DNA damage	3	0.575816	0.0682722	PML, BCL2L1, MCL1	385	18	15999	6.92597	1	0.978264	0.966548	up
KEGG_PATHWAY	ccad04330:Notch signaling pathway	5	0.959693	0.0702582	TLE4, NOTCH3, KAT2A, DTX3L, HEY2	251	65	10427	3.19553	1	0.437888	0.388871	up
KEGG_PATHWAY	ccad05332:Graft-versus-host disease	5	0.959693	0.0702582	LOC122429686, LOC122429624, LOC122440005, LOC122440883, LOC122429593	251	65	10427	3.19553	1	0.437888	0.388871	up
GOTERM_BP_DIRECT	GO:0045869~negative regulation of single stranded viral RNA replication via double stranded DNA intermediate	2	0.383877	0.0702944	APOBEC3A, APOBEC3B	385	3	15999	27.7039	1	0.978264	0.966548	up
GOTERM_BP_DIRECT	GO:0070383~DNA cytosine deamination	2	0.383877	0.0702944	APOBEC3A, APOBEC3B	385	3	15999	27.7039	1	0.978264	0.966548	up
GOTERM_BP_DIRECT	GO:0097039~protein linear polyubiquitination	2	0.383877	0.0702944	RNF31, RBCK1	385	3	15999	27.7039	1	0.978264	0.966548	up
GOTERM_BP_DIRECT	GO:0015833~peptide transport	2	0.383877	0.0702944	TAP2, TAP1	385	3	15999	27.7039	1	0.978264	0.966548	up
GOTERM_MF_DIRECT	GO:0004672~protein kinase activity	7	1.34357	0.0743373	PXK, RNASEL, RIPK3, MLKL, PRAG1, LRRK1, EIF2AK2	387	125	16442	2.3792	1	1	0.989655	up
GOTERM_MF_DIRECT	GO:0005516~calmodulin binding	5	0.959693	0.0756135	MARCKS, MARCKSL1, NOS2, CALD1, LOC122431989	387	68	16442	3.12396	1	1	0.989655	up
GOTERM_BP_DIRECT	GO:0006511~ubiquitin-dependent protein catabolic process	7	1.34357	0.0759718	HERC5, UCHL1, RNF213, RNF114, RNF19B, ISG15, LOC122438172	385	123	15999	2.36497	1	1	0.99	up
GOTERM_CC_DIRECT	GO:0016605~PML body	3	0.575816	0.0778342	MORC3, PML, N4BP1	341	21	15361	6.43527	0.999995	1	1	up
KEGG_PATHWAY	ccad04917:Prolactin signaling pathway	6	1.15163	0.0806079	STAT1, SHC1, IRF1, STAT3, FOS, LOC122441616	251	96	10427	2.59636	1	0.489484	0.434691	up
KEGG_PATHWAY	ccad04935:Growth hormone synthesis, secretion and action	7	1.34357	0.0823573	STAT1, SHC1, STAT3, ADCY4, FOS, ATF4, LOC122441616	251	126	10427	2.30788	1	0.489484	0.434691	up
KEGG_PATHWAY	ccad05200:Pathways in cancer	20	3.83877	0.0840159	IL15RA, NOTCH3, RALBP1, NOS2, GADD45B, STAT1, DAPK2, STAT2, STAT3, ADCY4, FOS, GNG11, PML, CASP7, CASP3, HEY2, PMAIP1, BID, BCL2L1, LOC122441616	251	564	10427	1.47311	1	0.489484	0.434691	up
GOTERM_CC_DIRECT	GO:0097708~intracellular vesicle	2	0.383877	0.0856476	EHD4, ITSN1	341	4	15361	22.5235	0.999999	1	1	up
GOTERM_BP_DIRECT	GO:0006915~apoptotic process	4	0.767754	0.0883933	CASP7, CASP3, PMAIP1, XAF1	385	44	15999	3.7778	1	1	0.99	up
GOTERM_MF_DIRECT	GO:0003779~actin binding	6	1.15163	0.089271	PXK, CALD1, TGFB1I1, SYNPO2, EVL, PARVB	387	101	16442	2.52391	1	1	0.989655	up
KEGG_PATHWAY	ccad05022:Pathways of neurodegeneration - multiple diseases	20	3.83877	0.0894737	UBA7, CSF1, NOS2, FUS, GPX3, LOC122435269, ATP2A1, UBE2L6, ATXN3, UCHL1, CASP7, KIF5C, CASP3, TUBB1, LOC122421478, BID, RAB8A, OPTN, ATF4, BCL2L1	251	567	10427	1.46532	1	0.510191	0.45308	up
GOTERM_MF_DIRECT	GO:0046592~polyamine oxidase activity	2	0.383877	0.0906584	IL4I1, SMOX	387	4	16442	21.2429	1	1	0.989655	up
GOTERM_MF_DIRECT	GO:0015421~ABC-type oligopeptide transporter activity	2	0.383877	0.0906584	TAP2, TAP1	387	4	16442	21.2429	1	1	0.989655	up
GOTERM_BP_DIRECT	GO:0060397~growth hormone receptor signaling pathway via JAK-STAT	2	0.383877	0.0926129	STAT3, LOC122441616	385	4	15999	20.7779	1	1	0.99	up
GOTERM_BP_DIRECT	GO:0150007~clathrin-dependent synaptic vesicle endocytosis	2	0.383877	0.0926129	EHD4, ITSN1	385	4	15999	20.7779	1	1	0.99	up
GOTERM_BP_DIRECT	GO:0090557~establishment of endothelial intestinal barrier	2	0.383877	0.0926129	F11R, TJP2	385	4	15999	20.7779	1	1	0.99	up
GOTERM_BP_DIRECT	GO:0007417~central nervous system development	4	0.767754	0.0931031	MARCKS, MARCKSL1, APLP2, LOC122431989	385	45	15999	3.69385	1	1	0.99	up
GOTERM_MF_DIRECT	GO:0046872~metal ion binding	9	1.72745	0.0955508	ZFYVE28, FGD3, ZFYVE26, RNF213, LOC122438172, LOC122435197, PARP12, TOPORS, IDO1	387	198	16442	1.93117	1	1	0.989655	up
GOTERM_CC_DIRECT	GO:0042734~presynaptic membrane	3	0.575816	0.098023	RIMS1, EHD4, ITSN1	341	24	15361	5.63087	1	1	1	up
GOTERM_MF_DIRECT	GO:0005524~ATP binding	35	6.71785	0.0981797	SLC22A4, RNASEL, PXK, PRAG1, DHX8, LOC122452766, LRRK1, TRANK1, ATP2A1, TTF2, NLK, CHD1, IFIH1, HK3, KIF5C, DHX58, PTK2B, DHX38, PIM3, ABCD1, LYN, TOR3A, RIPK3, MLKL, DAPK2, TWNK, TAP2, EIF2AK2, TAP1, DCK, WARS1, FES, AXL, PRKD2, ALPK1	387	1152	16442	1.2908	1	1	0.989655	up
GOTERM_MF_DIRECT	GO:0005085~guanyl-nucleotide exchange factor activity	8	1.53551	0.099018	PLEKHG3, FGD3, VAV3, RASGEF1B, DOCK8, PSD4, ITSN1, RIN2	387	167	16442	2.03525	1	1	0.989655	up
GOTERM_CC_DIRECT	GO:0005783~endoplasmic reticulum	10	5.68182	0.000328926	EDEM3, PPP1R15B, TLCD3A, APH1B, TMX3, TMEM30A, FAF2, ZDHHC23, MGST2, SLC27A2	107	315	15361	4.55748	0.022444	0.0226959	0.0226959	down
KEGG_PATHWAY	ccad00514:Other types of O-glycan biosynthesis	5	2.84091	0.000490026	LOC122427243, GALNT1, C1GALT1, GXYLT2, OGT	83	47	10427	13.3645	0.0830991	0.0872246	0.0872246	down
KEGG_PATHWAY	ccad00230:Purine metabolism	6	3.40909	0.00455979	NUDT9, LACC1, PDE6A, ADSS2, PAPSS2, PAPSS1	83	138	10427	5.46202	0.554665	0.405822	0.405822	down
GOTERM_CC_DIRECT	GO:0005794~Golgi apparatus	7	3.97727	0.0054141	PREPL, LOC122427243, TMEM30A, LOC122452562, GALNT1, ZDHHC23, TMEM165	107	232	15361	4.33157	0.312428	0.186787	0.186787	down
KEGG_PATHWAY	ccad00532:Glycosaminoglycan biosynthesis - chondroitin sulfate / dermatan sulfate	3	1.70455	0.0127447	CHST11, DSEL, XYLT1	83	22	10427	17.1309	0.896719	0.756183	0.756183	down
GOTERM_BP_DIRECT	GO:0000103~sulfate assimilation	2	1.13636	0.0151933	PAPSS2, PAPSS1	123	2	15999	130.073	0.944622	1	1	down
GOTERM_BP_DIRECT	GO:0050428~3'-phosphoadenosine 5'-phosphosulfate biosynthetic process	2	1.13636	0.0151933	PAPSS2, PAPSS1	123	2	15999	130.073	0.944622	1	1	down
GOTERM_MF_DIRECT	GO:0004781~sulfate adenylyltransferase (ATP) activity	2	1.13636	0.0157511	PAPSS2, PAPSS1	131	2	16442	125.511	0.907586	1	1	down
GOTERM_MF_DIRECT	GO:0004020~adenylylsulfate kinase activity	2	1.13636	0.0157511	PAPSS2, PAPSS1	131	2	16442	125.511	0.907586	1	1	down
KEGG_PATHWAY	ccad00512:Mucin type O-glycan biosynthesis	3	1.70455	0.035777	LOC122427243, GALNT1, C1GALT1	83	38	10427	9.91788	0.998417	1	1	down
GOTERM_MF_DIRECT	GO:0005515~protein binding	27	15.3409	0.0396987	WDR26, ZBTB47, INTU, PTPRJ, SIPA1L2, IL22RA2, ATXN1, RMND5A, SH3PXD2B, PDE6A, PLXNC1, PDZD8, KLHDC2, ZBTB18, ANKRD22, SUSD1, SAMD4A, ZBTB34, RANBP6, FBXO30, SNX18, NLRP12, AGO4, KCTD12, OGT, FKBP5, IFNAR1	131	2320	16442	1.46069	0.997703	1	1	down
GOTERM_CC_DIRECT	GO:0005890~sodium:potassium-exchanging ATPase complex	2	1.13636	0.0407023	ATP1B3, ATP1B1	107	6	15361	47.8536	0.943143	0.81635	0.81635	down
KEGG_PATHWAY	ccad05206:MicroRNAs in cancer	5	2.84091	0.0447566	RPS6KA5, PLAU, TPM1, MMP9, CD44	83	170	10427	3.6949	0.999698	1	1	down
GOTERM_CC_DIRECT	GO:0034657~GID complex	2	1.13636	0.0473246	WDR26, RMND5A	107	7	15361	41.0174	0.964747	0.81635	0.81635	down
KEGG_PATHWAY	ccad01100:Metabolic pathways	21	11.9318	0.0528032	AGPAT5, PDXK, LOC122427243, GALNT1, C1GALT1, XYLT1, MGST2, PAPSS2, PAPSS1, NUDT9, LACC1, DSEL, CAT, TBXAS1, ME1, ATP6V0A2, LOC122419783, PDE6A, ADSS2, LOC122434053, LBR	83	1764	10427	1.49555	0.999932	1	1	down
GOTERM_BP_DIRECT	GO:0051560~mitochondrial calcium ion homeostasis	2	1.13636	0.0594129	PDZD8, MCU	123	8	15999	32.5183	0.999991	1	1	down
KEGG_PATHWAY	ccad04621:NOD-like receptor signaling pathway	5	2.84091	0.0673663	NLRP12, NEK7, PKN2, MCU, IFNAR1	83	195	10427	3.22119	0.999996	1	1	down
GOTERM_BP_DIRECT	GO:0010951~negative regulation of endopeptidase activity	3	1.70455	0.0680438	SERPINA1, TIMP2, SERPINB7	123	56	15999	6.96821	0.999998	1	1	down
KEGG_PATHWAY	ccad05200:Pathways in cancer	9	5.11364	0.074899	FRAT2, RPS6KA5, CTBP2, HGF, GNG7, MGST2, MMP9, BBC3, IFNAR1	83	564	10427	2.00468	0.999999	1	1	down
KEGG_PATHWAY	ccad00920:Sulfur metabolism	2	1.13636	0.0759481	PAPSS2, PAPSS1	83	10	10427	25.1253	0.999999	1	1	down
GOTERM_BP_DIRECT	GO:0030007~intracellular potassium ion homeostasis	2	1.13636	0.0807785	ATP1B3, ATP1B1	123	11	15999	23.6497	1	1	1	down
GOTERM_BP_DIRECT	GO:0006883~intracellular sodium ion homeostasis	2	1.13636	0.0807785	ATP1B3, ATP1B1	123	11	15999	23.6497	1	1	1	down
GOTERM_BP_DIRECT	GO:0036376~sodium ion export across plasma membrane	2	1.13636	0.0807785	ATP1B3, ATP1B1	123	11	15999	23.6497	1	1	1	down
KEGG_PATHWAY	ccad04330:Notch signaling pathway	3	1.70455	0.0925375	APH1B, ATXN1, CTBP2	83	65	10427	5.79815	1	1	1	down

## Sheet: Calves day 5
List of GO terms and KEGG pathways associated with up- and downregulated differentially expressed genes in elk calves 2, 5 and 14 days after SARS-CoV-2 challenge
MF,BP, KEGG_Up and downregulated DE genes - calves day 5
Category	Term	Count	%	PValue	Genes	List Total	Pop Hits	Pop Total	Fold Enrichment	Bonferroni	Benjamini	FDR	DE genes
GOTERM_BP_DIRECT	GO:0051607~defense response to virus	12	2.094240837696335	2.511307385448648E-9	ISG20, LOC122422848, RSAD2, MX2, LOC122431079, MX1, LOC122422854, LOC122422844, LOC122422833, LOC122446174, APOBEC3B, IFIT2	424	38	15963	11.889026812313803	1.459068527664975E-6	1.4565582835602159E-6	1.4565582835602159E-6	up
KEGG_PATHWAY	ccad05162:Measles	19	3.315881326352531	2.8895482312963074E-7	STAT1, MX2, STAT2, MX1, ADAR, FOS, BBC3, LOC122422848, IRAK1, IL2RA, IRF7, BAX, LOC122422854, BID, IKBKE, LOC122422844, LOC122422833, IRF9, BCL2L1	276	161	10257	4.385700783148798	8.726056178376407E-5	8.755331140827812E-5	8.466376317698181E-5	up
KEGG_PATHWAY	ccad04621:NOD-like receptor signaling pathway	20	3.4904013961605584	1.1471098978895648E-6	RNF31, GSDMD, RIPK3, STAT1, STAT2, CARD9, MEFV, LOC122436717, LOC122422848, PLCB3, CASP1, IRF7, RBCK1, LOC122422854, IKBKE, LOC122422844, LOC122422833, IRF9, BCL2L1, CTSB	276	195	10257	3.8115942028985508	3.4636738880633455E-4	1.7378714953026906E-4	1.6805160004082124E-4	up
KEGG_PATHWAY	ccad04142:Lysosome	16	2.7923211169284468	6.398667940834522E-6	ARSA, IDUA, CTSZ, CTNS, NAGA, LOC122425091, TCIRG1, MCOLN1, GALNS, GGA1, CLN3, NAGLU, AP1G2, SMPD1, ACP2, CTSB	276	143	10257	4.158102766798419	0.00193054	6.462654620242867E-4	6.249365688881717E-4	up
GOTERM_BP_DIRECT	GO:0045071~negative regulation of viral genome replication	6	1.0471204188481675	8.666605010655068E-6	ISG20, LOC122422848, LOC122431079, LOC122422854, LOC122422844, LOC122422833	424	12	15963	18.82429245283019	0.00502266	0.00251332	0.00251332	up
KEGG_PATHWAY	ccad05169:Epstein-Barr virus infection	19	3.315881326352531	3.835000471029206E-5	GADD45B, STAT1, STAT2, TAP2, ISG15, RELB, NFKB2, PSMD8, LOC122422848, IRAK1, IRF7, BAX, E2F2, LOC122422854, BID, IKBKE, LOC122422844, LOC122422833, IRF9	276	227	10257	3.1105631105152267	0.011515111218311058	0.0023614	0.00228346	up
KEGG_PATHWAY	ccad05160:Hepatitis C	17	2.966841186736475	3.8966922918212875E-5	RSAD2, STAT1, MX2, STAT2, MX1, NR1H3, LOC122446174, LOC122422848, IRF7, BAX, E2F2, LOC122422854, BID, IKBKE, LOC122422844, LOC122422833, IRF9	276	186	10257	3.3966222533894346	0.0116993	0.0023614	0.00228346	up
KEGG_PATHWAY	ccad05164:Influenza A	17	2.966841186736475	6.097760512847707E-5	RSAD2, STAT1, MX2, STAT2, MX1, ADAR, PML, LOC122422848, CASP1, IRF7, BAX, LOC122422854, BID, IKBKE, LOC122422844, LOC122422833, IRF9	276	193	10257	3.2734287001576936	0.018247263570420724	0.00307937	0.00297774	up
GOTERM_CC_DIRECT	GO:0005829~cytosol	39	6.806282722513089	7.044274120352782E-5	PFKFB4, SHMT2, ARHGEF10L, NUBP1, CNDP2, IFIT2, PSMD8, HK3, RNF213, NDOR1, IPO9, NUDT17, LGALS9, LOC122422854, BID, ARMH3, LOC122422833, OSBPL7, VPS9D1, TPI1, LOC122423793, MAP1S, MID1IP1, OSBPL2, AKR1A1, ISG15, AMPD2, ATOX1, LOC122446174, LOC122437619, LOC122422848, FMNL1, MVD, PLIN2, RIN3, LOC122422844, TELO2, ADA, GALK1	375	800	15285	1.98705	0.013156389863696716	0.0132432	0.013172792605059703	up
GOTERM_BP_DIRECT	GO:0002376~immune system process	5	0.8726003490401396	8.993177249999502E-5	IRF1, IRF7, IRF8, IRF5, IRF9	424	10	15963	18.82429245283019	0.050911	0.017386809349999036	0.017386809349999036	up
GOTERM_MF_DIRECT	GO:0001730~2'-5'-oligoadenylate synthetase activity	4	0.6980802792321117	1.910443393138597E-4	LOC122422848, LOC122422854, LOC122422844, LOC122422833	447	5	16422	29.39060402684564	0.0673617	0.0697312	0.0697312	up
KEGG_PATHWAY	ccad05168:Herpes simplex virus 1 infection	17	2.966841186736475	1.9416534205257745E-4	STAT1, STAT2, CARD9, TAP2, PML, LOC122422848, IRAK1, EIF4EBP1, IRF7, BAX, LOC122422854, BID, IKBKE, LOC122422844, LOC122422833, IRF9, BCL2L1	276	213	10257	2.966064502959788	0.0569572	0.00840459	0.00812721	up
GOTERM_BP_DIRECT	GO:0060700~regulation of ribonuclease activity	4	0.6980802792321117	3.4814887240057913E-4	LOC122422848, LOC122422854, LOC122422844, LOC122422833	424	6	15963	25.099056603773583	0.18315809849524733	0.0504816	0.0504816	up
KEGG_PATHWAY	ccad01100:Metabolic pathways	69	12.041884816753926	9.351505516079584E-4	DPAGT1, ACADVL, ALAS1, PGAP2, MTMR14, HEXD, INPPL1, TCIRG1, PIGV, CNDP2, THTPA, HK3, IL4I1, NAGLU, SMPD1, GMPPA, ACP2, ACAA1, ACADS, BCKDHA, ARSA, SDS, TPI1, CHPF2, GPX3, SPHK2, OXSM, SPHK1, AKR1A1, ALG12, AMPD2, SIRT6, BPGM, ASRGL1, LOC122437619, PHOSPHO1, PLCB3, PKM, TST, DGKQ, ALDH1A1, CMPK2, MVD, LAP3, ALDH9A1, PFKFB4, IDUA, SHMT2, GMPR2, PLD4, PPOX, PLA2G7, PLD3, LOC122436914, HMGCL, AMDHD2,…	276	1770	10257	1.4487288135593221	0.2461392422580303	0.0354188	0.0342499	up
GOTERM_MF_DIRECT	GO:0003824~catalytic activity	5	0.8726003490401396	0.00121352	RSAD2, PGGHG, ABHD8, PLD4, PLD3	447	18	16422	10.205070842654736	0.35802355146969955	0.19317073417212197	0.19317073417212197	up
GOTERM_MF_DIRECT	GO:0003725~double-stranded RNA binding	6	1.0471204188481675	0.0015877	LOC122422848, DHX58, ADAR, LOC122422854, LOC122422844, LOC122422833	447	32	16422	6.8884228187919465	0.4400863688049299	0.19317073417212197	0.19317073417212197	up
KEGG_PATHWAY	ccad04666:Fc gamma R-mediated phagocytosis	10	1.7452006980802792	0.00186725	HCK, NCF1, SPHK2, LOC122430223, LIMK2, SPHK1, ASAP3, INPPL1, GAB2, VAV1	276	104	10257	3.5733695652173916	0.43132031002260673	0.0626154	0.0605489	up
KEGG_PATHWAY	ccad04217:Necroptosis	14	2.4432809773123907	0.00207217	RNF31, ZBP1, RIPK3, STAT1, STAT2, LOC122442443, SMPD1, CASP1, BAX, STAT6, RBCK1, BID, IRF9, FTL	276	193	10257	2.695764811894571	0.46551159106735707	0.0626154	0.0605489	up
GOTERM_CC_DIRECT	GO:0005737~cytoplasm	77	13.438045375218149	0.00207644	CRTC2, NCF1, ADAR, ARRB2, CAPN15, ARHGAP4, NTMT1, CCRL2, GMPPA, DHX58, LOC122441498, SH3BGRL2, IKBKE, CMTR1, SH3GLB2, DUSP2, SPHK2, SPHK1, SPATS2, VASH1, PARP9, VAV1, MTURN, RNF123, HSH2D, PKM, MAPKAPK3, AKT1S1, CRY2, CMPK2, TARS2, LAP3, MYL9, LLGL1, OPTN, FTL, LRRC14, SASH3, UBA7, SHMT2, ASAP3, NDRG2, NDRG1, OAZ2, LOC122436914, RELB, FGD2, RECQL4, FGD3, KLC4, NUAK2, IRAK1, LOC122442443, EIF4EBP1…	375	2260	15285	1.3887256637168142	0.32346933408273293	0.19518582380429775	0.19414760133725362	up
KEGG_PATHWAY	ccad04625:C-type lectin receptor signaling pathway	10	1.7452006980802792	0.00227317	STAT1, IRF1, STAT2, CARD9, BCL3, CASP1, IKBKE, IRF9, NFKB2, RELB	276	107	10257	3.4731816334823247	0.49705661911325283	0.0626154	0.0605489	up
GOTERM_MF_DIRECT	GO:0005096~GTPase activator activity	11	1.9197207678883073	0.00289586	ARHGAP22, RALBP1, RASA4B, STARD8, ASAP3, PREB, ARAP1, TBC1D17, ADAP1, GIT1, LLGL1	447	130	16422	3.108621579762519	0.653032	0.264248	0.264248	up
GOTERM_CC_DIRECT	GO:0005765~lysosomal membrane	7	1.2216404886561953	0.00432931	CLCN7, SLC48A1, PIP4P1, PSEN2, GPR137, CTNS, MCOLN1	375	63	15285	4.52889	0.5576606881056181	0.271304	0.26986058773062244	up
KEGG_PATHWAY	ccad00010:Glycolysis / Gluconeogenesis	8	1.3961605584642234	0.00481024	HK3, PKM, G6PC3, TPI1, AKR1A1, GALM, BPGM, ALDH9A1	276	78	10257	3.8115942028985508	0.7668789914462641	0.12145855879930247	0.11745002550559612	up
KEGG_PATHWAY	ccad04623:Cytosolic DNA-sensing pathway	8	1.3961605584642234	0.00552885	GSDMD, ZBP1, RIPK3, CASP1, IRF7, ADAR, MEFV, IKBKE	276	80	10257	3.716304347826087	0.8125689394628176	0.12886462705360027	0.12461166906503263	up
KEGG_PATHWAY	ccad00564:Glycerophospholipid metabolism	9	1.5706806282722512	0.00887749	ACHE, PHOSPHO1, CHKB, DGKQ, MBOAT7, LPCAT3, PLD4, LPIN3, PLD3	276	109	10257	3.0685081771041083	0.9323205555134485	0.1921342198342157	0.18579315647335048	up
GOTERM_CC_DIRECT	GO:0043231~intracellular membrane-bounded organelle	10	1.7452006980802792	0.010220651097434402	CLCN7, OSBPL7, SPHK2, ABCA3, SPHK1, OSBPL2, EPHX3, ADAP1, LOC122455194, LOC122436914	375	147	15285	2.7727891156462587	0.8550504069542029	0.48037060157941686	0.4778154388050583	up
KEGG_PATHWAY	ccad04380:Osteoclast differentiation	10	1.7452006980802792	0.011373192034963326	SPI1, NCF1, STAT1, LOC122430223, STAT2, GAB2, FOS, IRF9, NFKB2, RELB	276	137	10257	2.7126309108219617	0.9683932677705057	0.21545235232834353	0.20834171363763912	up
KEGG_PATHWAY	ccad04210:Apoptosis	11	1.9197207678883073	0.011377	GADD45B, LOC122426544, LMNA, CTSZ, BAX, FOS, BID, LOC122455194, BCL2L1, BBC3, CTSB	276	161	10257	2.539089927086146	0.9684302237763989	0.21545235232834353	0.20834171363763912	up
KEGG_PATHWAY	ccad04062:Chemokine signaling pathway	12	2.094240837696335	0.0133382	FGR, HCK, PLCB3, NCF1, STAT1, LOC122428204, CXCR3, STAT2, GNB2, ARRB2, GNG11, VAV1	276	190	10257	2.3471395881006867	0.9826684588804727	0.2377329563936566	0.2298869842354501	up
GOTERM_BP_DIRECT	GO:0060337~type I interferon-mediated signaling pathway	3	0.5235602094240838	0.0134684	STAT1, STAT2, LOC122431079	424	7	15963	16.135107816711592	0.9996211371355753	1	1	up
GOTERM_CC_DIRECT	GO:0005764~lysosome	7	1.2216404886561953	0.0135707	CLN3, UNC93B1, SMPD1, CTSZ, ACP2, RAB7B, CTSB	375	80	15285	3.5665	0.9233694942807241	0.510258	0.5075439441030231	up
KEGG_PATHWAY	ccad00280:Valine, leucine and isoleucine degradation	6	1.0471204188481675	0.0144836	BCKDHA, HMGCL, IL4I1, ACAA1, ACADS, ALDH9A1	276	54	10257	4.129227053140097	0.9877964970420235	0.243807	0.23576081423292775	up
KEGG_PATHWAY	ccad00531:Glycosaminoglycan degradation	4	0.6980802792321117	0.0177354	GALNS, NAGLU, IDUA, LOC122425091	276	21	10257	7.078674948240165	0.9955021315451972	0.2735588940653988	0.2645305477266068	up
KEGG_PATHWAY	ccad04148:Efferocytosis	11	1.9197207678883073	0.0180567	XKR8, DUSP2, P2RY6, LRP1, MEGF11, SPHK2, SPHK1, CASP1, NR1H3, RAB7B, SCARF1	276	173	10257	2.3629680824327717	0.9959252857270939	0.2735588940653988	0.2645305477266068	up
GOTERM_MF_DIRECT	GO:0005515~protein binding	80	13.961605584642234	0.018607736218591183	LOC122432972, NCF1, MEGF11, SOWAHD, INPPL1, ILK, WDR83, ARHGEF10L, PTPN23, TSKU, ARHGAP4, IFIT2, RUSC1, GRAP2, MLST8, EMILIN2, TNS3, TRIM21, CMTR1, GIT1, SNTA1, FBXW4, SH3GLB2, LRRC45, FBXW5, LOC122429635, SPATS2, ARAP1, CFAP410, VAV1, RNF123, FAM234A, TEP1, GORASP1, IRF7, IRF8, IRF5, PREB, FKBP6, IRF9, PPP1R37, SASH3, LOC122433328, LRP1, IDUA, KLHL17, ASAP3, NLRC5, TRANK1, SNX33, WDR24, ARHGAP21…	447	2320	16422	1.2668363804674843	0.9989466807831173	1	1	up
GOTERM_MF_DIRECT	GO:0004842~ubiquitin-protein transferase activity	6	1.0471204188481675	0.019025610058176136	RNF123, MARCHF2, RNF213, RBCK1, PML, HERC6	447	57	16422	3.867184740374426	0.9990983263661336	1	1	up
GOTERM_BP_DIRECT	GO:0030036~actin cytoskeleton organization	7	1.2216404886561953	0.021599408159749905	INF2, TGFB1I1, STARD8, LIMK2, PLEK, ARHGEF10L, PDLIM7	424	82	15963	3.213903589507593	0.9999969082340255	1	1	up
GOTERM_BP_DIRECT	GO:0034097~response to cytokine	3	0.5235602094240838	0.022293574860040362	MAPKAPK3, NFKB2, RELB	424	9	15963	12.549528301886793	0.9999979529869146	1	1	up
GOTERM_BP_DIRECT	GO:0007229~integrin-mediated signaling pathway	5	0.8726003490401396	0.024624924797608732	FGR, MPIG6B, ITGA2B, ILK, FERMT3	424	42	15963	4.481974393530997	0.9999994886354352	1	1	up
GOTERM_BP_DIRECT	GO:0006096~glycolytic process	4	0.6980802792321117	0.024747181456525578	HK3, PKM, TPI1, BPGM	424	24	15963	6.274764150943396	0.9999995245537717	1	1	up
GOTERM_MF_DIRECT	GO:0031267~small GTPase binding	7	1.2216404886561953	0.0253326	GGA1, RALBP1, FMNL1, INF2, VPS9D1, IPO9, RIN3	447	83	16422	3.0984070510228836	0.9999143757339513	1	1	up
GOTERM_MF_DIRECT	GO:0003950~NAD+ poly-ADP-ribosyltransferase activity	4	0.6980802792321117	0.026376908402563022	PARP10, LOC122449425, PARP9, PARP12	447	24	16422	6.123042505592841	0.9999421016831129	1	1	up
GOTERM_BP_DIRECT	GO:0043434~response to peptide hormone	3	0.5235602094240838	0.032891891177772595	STAT1, STAT2, STAT6	424	11	15963	10.26779588336192	1	1	1	up
KEGG_PATHWAY	ccad04620:Toll-like receptor signaling pathway	8	1.3961605584642234	0.0334724	IRAK1, STAT1, STAT2, IRF7, IRF5, FOS, IKBKE, IRF9	276	114	10257	2.607932875667429	0.9999657463046986	0.4789480783981779	0.4631412111243106	up
GOTERM_BP_DIRECT	GO:0016311~dephosphorylation	4	0.6980802792321117	0.0337484	THTPA, MTMR14, ACP2, TNS3	424	27	15963	5.577568134171907	0.9999999978251647	1	1	up
KEGG_PATHWAY	ccad05167:Kaposi sarcoma-associated herpesvirus infection	12	2.094240837696335	0.034775108002507965	HCK, STAT1, STAT2, GNB2, IRF7, BAX, E2F2, FOS, BID, GNG11, IKBKE, IRF9	276	220	10257	2.027075098814229	0.9999772064997636	0.4789480783981779	0.4631412111243106	up
GOTERM_CC_DIRECT	GO:0019005~SCF ubiquitin ligase complex	5	0.8726003490401396	0.0357899	SPSB3, FBXW4, SPSB2, FBXW5, FBXL5	375	51	15285	3.9960784313725495	0.998943	0.9014602107027844	0.8966652095820249	up
GOTERM_CC_DIRECT	GO:0001725~stress fiber	4	0.6980802792321117	0.036219471842518114	TGFB1I1, ILK, MYL9, PDLIM7	375	30	15285	5.434666666666667	0.9990274951521207	0.9014602107027844	0.8966652095820249	up
GOTERM_BP_DIRECT	GO:0033554~cellular response to stress	3	0.5235602094240838	0.0387901	MAP3K6, NFKB2, RELB	424	12	15963	9.412146226415095	1	1	1	up
GOTERM_MF_DIRECT	GO:0005085~guanyl-nucleotide exchange factor activity	10	1.7452006980802792	0.0388522	PLEKHG3, FGD3, VPS9D1, CYTH4, HPS1, ARHGEF10L, RIN3, PREB, VAV1, FGD2	447	167	16422	2.1999	0.9999994771048071	1	1	up
GOTERM_CC_DIRECT	GO:0005789~endoplasmic reticulum membrane	12	2.094240837696335	0.038928254667077694	ABHD12, SLC37A2, PGAP2, RSAD2, ATP13A1, TAP2, ALG12, RRBP1, PREB, PIGV, LMF2, YIF1A	375	245	15285	1.9964081632653063	0.9994270823556676	0.9014602107027844	0.8966652095820249	up
GOTERM_CC_DIRECT	GO:0005739~mitochondrion	21	3.664921465968586	0.043155	ALAS1, RSAD2, TWNK, MRPS18B, IFI6, G0S2, BBC3, UNG, BCKDK, LOC122419678, HK3, SARS2, TST, FDXR, TUT1, CMPK2, PMPCA, TARS2, BID, ACADS, POLG	375	539	15285	1.588051948051948	0.99975	0.9014602107027844	0.8966652095820249	up
GOTERM_MF_DIRECT	GO:0016791~phosphatase activity	3	0.5235602094240838	0.047104	PHOSPHO1, INPPL1, TNS3	447	13	16422	8.47806	0.9999999775293227	1	1	up
GOTERM_MF_DIRECT	GO:0004407~histone deacetylase activity	3	0.5235602094240838	0.047104	HDAC5, HDAC11, HDAC7	447	13	16422	8.47806	0.9999999775293227	1	1	up
KEGG_PATHWAY	ccad00052:Galactose metabolism	4	0.6980802792321117	0.0493308	HK3, G6PC3, GALM, GALK1	276	31	10257	4.79523	0.9999997683223426	0.6498798437318893	0.6284316640707709	up
GOTERM_BP_DIRECT	GO:0007259~cell surface receptor signaling pathway via JAK-STAT	3	0.5235602094240838	0.0516622	STAT1, STAT2, STAT6	424	14	15963	8.067553908355796	0.9999999999999587	1	1	up
GOTERM_BP_DIRECT	GO:0006473~protein acetylation	2	0.34904013961605584	0.052297	LOC122425091, NAT9	424	2	15963	37.64858490566037	1	1	1	up
GOTERM_CC_DIRECT	GO:0005874~microtubule	5	0.8726003490401396	0.0533041	LOC122426544, MAP1S, MX2, LOC122441498, MX1	375	58	15285	3.5137931034482763	0.9999663044277884	1	0.9967867698047864	up
GOTERM_MF_DIRECT	GO:0000009~alpha-1,6-mannosyltransferase activity	2	0.34904013961605584	0.0535814	ALG12, PIGV	447	2	16422	36.738255033557046	1	1	1	up
GOTERM_MF_DIRECT	GO:0071617~lysophospholipid acyltransferase activity	2	0.34904013961605584	0.0535814	MBOAT7, LPCAT3	447	2	16422	36.738255033557046	1	1	1	up
GOTERM_MF_DIRECT	GO:0017050~D-erythro-sphingosine kinase activity	2	0.34904013961605584	0.0535814	SPHK2, SPHK1	447	2	16422	36.738255033557046	1	1	1	up
KEGG_PATHWAY	ccad00260:Glycine, serine and threonine metabolism	5	0.8726003490401396	0.0562605	ALAS1, SDS, SHMT2, BPGM, LOC122437619	276	54	10257	3.441022544283414	0.9999999745703217	0.6870181069910052	0.6643442420738104	up
KEGG_PATHWAY	ccad05165:Human papillomavirus infection	16	2.7923211169284468	0.0592332	STAT1, MX2, STAT2, ITGA2B, MX1, ISG15, TCIRG1, PKM, IRF1, LOC122441498, EIF4EBP1, BAX, IKBKE, IRF9, LLGL1, HES4	276	359	10257	1.6562916313431029	0.9999999901924408	0.6870181069910052	0.6643442420738104	up
KEGG_PATHWAY	ccad03410:Base excision repair	5	0.8726003490401396	0.0594501	POLD2, POLL, NEIL1, POLG, UNG	276	55	10257	3.3784584980237153	0.9999999908522542	0.6870181069910052	0.6643442420738104	up
KEGG_PATHWAY	ccad05212:Pancreatic cancer	6	1.0471204188481675	0.0633156	RALBP1, GADD45B, STAT1, BAX, E2F2, BCL2L1	276	80	10257	2.7872282608695653	0.9999999973625776	0.6870181069910052	0.6643442420738104	up
KEGG_PATHWAY	ccad00051:Fructose and mannose metabolism	4	0.6980802792321117	0.0664987	HK3, PFKFB4, TPI1, GMPPA	276	35	10257	4.247204968944099	0.9999999990565781	0.6870181069910052	0.6643442420738104	up
KEGG_PATHWAY	ccad05417:Lipid and atherosclerosis	12	2.094240837696335	0.0670765	PLCB3, IRAK1, NCF1, CASP1, IRF7, BAX, FOS, BID, IKBKE, VAV1, LOC122436914, BCL2L1	276	246	10257	1.812831389183457	0.9999999992174807	0.6870181069910052	0.6643442420738104	up
KEGG_PATHWAY	ccad05161:Hepatitis B	10	1.7452006980802792	0.0680216	IRAK1, STAT1, STAT2, IRF7, BAX, E2F2, STAT6, FOS, BID, IKBKE	276	189	10257	1.9662985967333795	0.9999999994238089	0.6870181069910052	0.6643442420738104	up
GOTERM_BP_DIRECT	GO:0000226~microtubule cytoskeleton organization	6	1.0471204188481675	0.0693039	NUAK2, LOC122426544, MAP1S, TTLL1, EML2, EML3	424	83	15963	2.7215844510115934	1	1	1	up
GOTERM_MF_DIRECT	GO:0008017~microtubule binding	9	1.5706806282722512	0.0706801	CCDC88B, MAP1S, MAST2, MX2, MX1, KIF1C, KIF22, EML2, EML3	447	160	16422	2.066526845637584	0.9999999999975995	1	1	up
GOTERM_CC_DIRECT	GO:0071797~LUBAC complex	2	0.34904013961605584	0.0716284	RNF31, RBCK1	375	3	15285	27.173333333333332	0.9999991455109054	1	1	up
GOTERM_BP_DIRECT	GO:0006954~inflammatory response	7	1.2216404886561953	0.0722303	PTGIR, LOC122428204, CXCR3, IL2RA, CCRL2, NFKB2, RELB	424	110	15963	2.3958190394511147	1	1	1	up
KEGG_PATHWAY	ccad04140:Autophagy - animal	10	1.7452006980802792	0.0734462	MTMR14, GORASP1, AKT1S1, MLST8, ATG2A, RAB7B, RAB8A, OPTN, BCL2L1, CTSB	276	192	10257	1.9355751811594204	0.9999999999011595	0.6996173195955401	0.6765276390808358	up
KEGG_PATHWAY	ccad05203:Viral carcinogenesis	11	1.9197207678883073	0.073887	VAC14, HDAC5, PKM, HDAC11, IRF7, MRPS18B, BAX, LTBR, IRF9, HDAC7, NFKB2	276	221	10257	1.8497442455242963	0.9999999999143898	0.6996173195955401	0.6765276390808358	up
GOTERM_MF_DIRECT	GO:0004521~RNA endonuclease activity	3	0.5235602094240838	0.0765273	KHNYN, SLFN14, ZC3H12A	447	17	16422	6.483221476510066	0.9999999999997602	1	1	up
GOTERM_BP_DIRECT	GO:0097039~protein linear polyubiquitination	2	0.34904013961605584	0.0774131	RNF31, RBCK1	424	3	15963	25.099056603773583	1	1	1	up
KEGG_PATHWAY	ccad03250:Viral life cycle - HIV-1	6	1.0471204188481675	0.0808686	MAP1S, MX2, MX1, NELFB, SUPT5H, APOBEC3B	276	86	10257	2.5927704752275025	0.9999999999912897	0.7425210838090788	0.7180154374787461	up
GOTERM_BP_DIRECT	GO:0008630~intrinsic apoptotic signaling pathway in response to DNA damage	3	0.5235602094240838	0.0810857	BAX, PML, BCL2L1	424	18	15963	6.274764150943397	1	1	1	up
KEGG_PATHWAY	ccad05166:Human T-cell leukemia virus 1 infection	12	2.094240837696335	0.0836121	VAC14, CRTC2, SPI1, IL2RA, BAX, E2F2, LTBR, TLN2, FOS, BCL2L1, NFKB2, RELB	276	256	10257	1.7420176630434783	0.9999999999964685	0.7451316571190364	0.7205398532537216	up
GOTERM_CC_DIRECT	GO:0005925~focal adhesion	4	0.6980802792321117	0.0875816	ARHGAP22, ASAP3, ILK, TLN2	375	43	15285	3.7916279069767436	0.9999999671539785	1	1	up
GOTERM_BP_DIRECT	GO:0032869~cellular response to insulin stimulus	3	0.5235602094240838	0.089089	PKM, RAB8A, LPIN3	424	19	15963	5.944513406156902	1	1	1	up
KEGG_PATHWAY	ccad04622:RIG-I-like receptor signaling pathway	6	1.0471204188481675	0.0905232	ZNFX1, DHX58, IRF7, ISG15, ADAR, IKBKE	276	89	10257	2.505373717635564	0.9999999999996411	0.7836723221540064	0.7578085491456235	up
GOTERM_CC_DIRECT	GO:0031410~cytoplasmic vesicle	4	0.6980802792321117	0.0923668	RUSC1, SNX33, ARAP1, OCEL1	375	44	15285	3.705454545454545	0.9999999877778989	1	1	up
KEGG_PATHWAY	ccad05202:Transcriptional misregulation in cancer	10	1.7452006980802792	0.0937877	LYL1, SPI1, GADD45B, FUS, EWSR1, TFE3, BAX, LOC122455194, PML, BCL2L1	276	202	10257	1.839754627636677	0.9999999999998788	0.7893799974665424	0.7633278523356335	up
KEGG_PATHWAY	ccad00520:Amino sugar and nucleotide sugar metabolism	4	0.6980802792321117	0.0965662	HK3, AMDHD2, GMPPA, GALK1	276	41	10257	3.6256627783669138	1	0.7907991028728495	0.7647001225800162	up
GOTERM_MF_DIRECT	GO:0000287~magnesium ion binding	6	1.0471204188481675	0.0981646	THTPA, PKM, MAST2, PPM1N, RPS6KA1, NUDT18	447	90	16422	2.4492170022371362	1	1	1	up
GOTERM_MF_DIRECT	GO:0030246~carbohydrate binding	4	0.6980802792321117	0.0995702	LGALSL, GALM, MAN2C1, LGALS9	447	41	16422	3.5842200032738583	1	1	1	up
GOTERM_CC_DIRECT	GO:0005634~nucleus	84	25.609756097560975	6.54060192946257E-11	RBM27, ZNF451, GSK3B, SMG1, UBXN2B, CCNT1, CELF1, LOC122451652, HP1BP3, PRDM2, AHR, AFF3, ETS1, SENP6, SENP7, CCND2, LOC122439762, SESN3, PAPOLA, HABP4, PWWP2A, TNPO1, MYBL1, RNF111, LOC122452552, DDX17, NCOA3, PDE4D, IPMK, DYRK1A, UBE4A, DICER1, ASH1L, ETV3, ZFX, RSBN1, UHMK1, SENP1, PPM1A, SFPQ, PPM1B, CREB1, BIRC6, GEMIN6, SRFBP1, ZNF236, CSNK1G1, RRN3, INO80D, HLF, KMT2A, KLHL15, KMT2C, MYNN,…	235	2723	15285	2.0064540830279496	8.764405867722758E-9	8.764406585479844E-9	8.764406585479844E-9	down
GOTERM_BP_DIRECT	GO:0016926~protein desumoylation	4	1.2195121951219512	1.360399256474875E-4	SENP6, SENP7, USPL1, SENP1	257	7	15963	35.49305169538633	0.0449434	0.0458455	0.045573375091908314	down
KEGG_PATHWAY	ccad05206:MicroRNAs in cancer	10	3.048780487804878	3.7865450140428183E-4	FZD3, CDK6, CCND2, PRKCE, DICER1, PIK3R1, SIRT1, CRK, THBS1, GLS	135	170	10257	4.469281045751633	0.0913704	0.0862573	0.0794653	down
GOTERM_MF_DIRECT	GO:0004674~protein serine/threonine kinase activity	11	3.353658536585366	4.898748561510697E-4	LATS1, GSK3B, SMG1, SLK, PDPK1, CSNK1A1, DYRK1A, PKN2, RIOK1, CSNK1G1, UHMK1	263	174	16422	3.947423626589747	0.10307126142719902	0.10875221806553748	0.10875221806553748	down
GOTERM_BP_DIRECT	GO:0018105~peptidyl-serine phosphorylation	7	2.1341463414634148	6.005511197625717E-4	LATS1, PDPK1, CSNK1A1, PRKCE, DYRK1A, CSNK1G1, UHMK1	257	65	15963	6.689075127207423	0.18376033065646158	0.0696241	0.0692109	down
KEGG_PATHWAY	ccad04931:Insulin resistance	8	2.4390243902439024	6.791910246030638E-4	GSK3B, MAPK8, CREB1, PDPK1, PRKCE, GFPT1, PIK3R1, FOXO1	135	113	10257	5.378957718780727	0.15793132824970246	0.0862573	0.0794653	down
GOTERM_BP_DIRECT	GO:0006357~regulation of transcription by RNA polymerase II	33	10.060975609756099	7.09067094996445E-4	ZNF451, HLF, CCNT1, MYNN, ZBTB43, ZBTB20, PRDM2, AHR, IKZF2, ZNF24, ETS1, FOXO1, BACH2, PURB, EPC1, EPC2, ZBTB18, SMAD3, NFYA, PEG3, MGA, TSC22D2, NFATC2, ZBTB34, ETV3, ZFX, MED23, KLF7, ZBTB6, CREB1, RFX7, ZNF236, BRWD1	257	1094	15963	1.8736048769730898	0.21317521147344298	0.0696241	0.0692109	down
GOTERM_BP_DIRECT	GO:0010468~regulation of gene expression	7	2.1341463414634148	8.263988195037395E-4	CDK6, ZNF827, ZNF507, LOC122428082, TOB2, AFF3, TOB1	257	69	15963	6.301302656064963	0.24379160092263874	0.0696241	0.0692109	down
KEGG_PATHWAY	ccad05200:Pathways in cancer	18	5.487804878048781	0.00105095	GSK3B, FZD3, SMAD3, NCOA3, CXCR4, LOC122449754, PIK3R1, ETS1, FOXO1, GNA13, CDC42, MAPK8, CDK6, CCND2, KIT, IL3RA, TRAF5, CRK	135	564	10257	2.424822695035461	0.23358407108102075	0.0870688	0.080213	down
GOTERM_CC_DIRECT	GO:0000151~ubiquitin ligase complex	5	1.524390243902439	0.00107305	DCUN1D3, DCUN1D2, UBE4A, UBR1, RNF2	235	30	15285	10.840425531914894	0.1339965508785791	0.0718946	0.0718946	down
GOTERM_MF_DIRECT	GO:0000981~DNA-binding transcription factor activity, RNA polymerase II-specific	27	8.231707317073171	0.00149506	ZNF451, HLF, MYNN, ZBTB43, ZBTB20, PRDM2, ZNF24, ETS1, FOXO1, BACH2, PURB, MYBL1, ZBTB18, SMAD3, NFYA, PEG3, MGA, NFATC2, ZBTB34, ETV3, ZFX, SKI, KLF7, ZBTB6, CREB1, RFX7, ZNF236	263	866	16422	1.9467768420867764	0.2826207777553783	0.16595116155983644	0.16595116155983644	down
KEGG_PATHWAY	ccad04510:Focal adhesion	10	3.048780487804878	0.0015976	CDC42, GSK3B, MAPK8, CCND2, PPP1R12A, PDPK1, ITGA1, PIK3R1, CRK, THBS1	135	208	10257	3.6527777777777777	0.3327000080955652	0.0870688	0.080213	down
KEGG_PATHWAY	ccad04218:Cellular senescence	9	2.7439024390243905	0.00171395	CDK6, CCND2, SMAD3, ITPR2, NFATC2, PIK3R1, SIRT1, ETS1, FOXO1	135	170	10257	4.022352941176471	0.35208918306891457	0.0870688	0.080213	down
GOTERM_MF_DIRECT	GO:0003723~RNA binding	20	6.097560975609756	0.00279155	RBM27, DDX17, RBM39, NUFIP2, MSI2, DICER1, UHMK1, ENOX2, SFPQ, AGO3, TRA2A, AGO2, PAPOLA, HABP4, GEMIN6, SREK1, PPIL4, ZCCHC3, DZIP3, DCP2	263	586	16422	2.1310943562724667	0.46237273263486944	0.20657438818798496	0.20657438818798496	down
GOTERM_CC_DIRECT	GO:0005783~endoplasmic reticulum	13	3.9634146341463414	0.00344394	EDEM3, STARD4, UBIAD1, TMED10, LOC122451878, ERLIN1, ITPR2, ACSL3, TMX3, APH1B, MAN1A2, TMEM33, SSR1	235	315	15285	2.6842958459979736	0.37015724769236924	0.15382953013657055	0.15382953013657055	down
GOTERM_BP_DIRECT	GO:0061024~membrane organization	3	0.9146341463414633	0.00510149	SAR1A, TMEM33, LOC122451878	257	7	15963	26.619788771539746	0.8224881973684712	0.34384068069932655	0.3418000831877578	down
KEGG_PATHWAY	ccad05163:Human cytomegalovirus infection	10	3.048780487804878	0.00517441	GNA13, GSK3B, CDK6, CREB1, TRAF5, CXCR4, ITPR2, NFATC2, PIK3R1, CRK	135	248	10257	3.063620071684588	0.7308602098072976	0.2061469350980623	0.18991489296435662	down
GOTERM_MF_DIRECT	GO:0005524~ATP binding	31	9.451219512195122	0.00550567	EIF4A2, GSK3B, ATP2A2, ATAD2B, MAPK8, SLK, KIF3B, KIF5B, NEK1, RIOK1, DDX17, DDX18, HELQ, PDPK1, CSNK1A1, PRKCE, DYRK1A, DICER1, CLK4, UHMK1, LATS1, CLK1, PIKFYVE, CDK6, KATNAL1, DNAJA4, STK26, TAOK1, KIT, PKN2, CSNK1G1	263	1152	16422	1.6802717046894802	0.7064290088138048	0.3055646783515275	0.3055646783515275	down
KEGG_PATHWAY	ccad04660:T cell receptor signaling pathway	7	2.1341463414634148	0.00609461	CDC42, GSK3B, MAPK8, PDPK1, NFATC2, CBLB, PIK3R1	135	126	10257	4.220987654320988	0.7870409778125442	0.2061469350980623	0.18991489296435662	down
KEGG_PATHWAY	ccad04810:Regulation of actin cytoskeleton	10	3.048780487804878	0.00649984	GNA13, CDC42, PIKFYVE, PPP1R12A, ABI2, SPATA13, ITGA1, CXCR4, PIK3R1, CRK	135	257	10257	2.956333765672287	0.8079170072667796	0.2061469350980623	0.18991489296435662	down
KEGG_PATHWAY	ccad05165:Human papillomavirus infection	12	3.6585365853658534	0.00730442	CDC42, GSK3B, FZD3, CDK6, CCND2, CREB1, CSNK1A1, ITGA1, PIK3R1, THBS1, FOXO1, PALS1	135	359	10257	2.5396471680594246	0.8435158251990131	0.2061469350980623	0.18991489296435662	down
KEGG_PATHWAY	ccad04068:FoxO signaling pathway	7	2.1341463414634148	0.00816511	MAPK8, CCND2, SMAD3, PDPK1, PIK3R1, SIRT1, FOXO1	135	134	10257	3.968988391376451	0.8743496384203104	0.20739374276469838	0.19106352679897412	down
KEGG_PATHWAY	ccad04070:Phosphatidylinositol signaling system	6	1.8292682926829267	0.00988324	PIKFYVE, IPMK, ITPR2, BPNT2, PIK3R1, PIK3C2A	135	100	10257	4.558666666666667	0.9189668491856826	0.2263726924437797	0.20854807099151357	down
KEGG_PATHWAY	ccad04310:Wnt signaling pathway	8	2.4390243902439024	0.010965238717133913	GSK3B, FZD3, MAPK8, CCND2, SMAD3, CSNK1A1, NFATC2, SIRT1	135	186	10257	3.2678614097968937	0.9385497526041047	0.2263726924437797	0.20854807099151357	down
KEGG_PATHWAY	ccad04933:AGE-RAGE signaling pathway in diabetic complications	6	1.8292682926829267	0.011586003943972975	CDC42, MAPK8, SMAD3, PRKCE, PIK3R1, FOXO1	135	104	10257	4.383333333333334	0.9475750206986936	0.2263726924437797	0.20854807099151357	down
KEGG_PATHWAY	ccad05135:Yersinia infection	7	2.1341463414634148	0.013749001091437337	CDC42, GSK3B, MAPK8, NFATC2, PKN2, PIK3R1, CRK	135	150	10257	3.5456296296296297	0.9698819819149007	0.24254530358306498	0.22344724818282363	down
KEGG_PATHWAY	ccad05224:Breast cancer	7	2.1341463414634148	0.0150349	GSK3B, FZD3, CDK6, CSNK1A1, NCOA3, KIT, PIK3R1	135	153	10257	3.4761074800290483	0.9783492063908763	0.24254530358306498	0.22344724818282363	down
KEGG_PATHWAY	ccad05417:Lipid and atherosclerosis	9	2.7439024390243905	0.015278444320193069	CDC42, GSK3B, MAPK8, PDPK1, LOC122449754, NFATC2, PIK3R1, TANK, MIB1	135	246	10257	2.7796747967479676	0.9796623143406135	0.24254530358306498	0.22344724818282363	down
KEGG_PATHWAY	ccad00250:Alanine, aspartate and glutamate metabolism	4	1.2195121951219512	0.017270116371327002	PPAT, GFPT1, ADSS2, GLS	135	42	10257	7.235978835978836	0.9878145059005426	0.2462597697840439	0.22686923673018217	down
KEGG_PATHWAY	ccad04910:Insulin signaling pathway	7	2.1341463414634148	0.0183561	GSK3B, MAPK8, PDPK1, CBLB, PIK3R1, CRK, FOXO1	135	160	10257	3.324027777777778	0.9907879872634644	0.2462597697840439	0.22686923673018217	down
KEGG_PATHWAY	ccad05162:Measles	7	2.1341463414634148	0.018868459638371804	GSK3B, MAPK8, CDK6, CCND2, CBLB, PIK3R1, CD46	135	161	10257	3.3033816425120768	0.9919278169092756	0.2462597697840439	0.22686923673018217	down
KEGG_PATHWAY	ccad04934:Cushing syndrome	7	2.1341463414634148	0.019390533053861726	GSK3B, FZD3, CDK6, CREB1, KMT2A, ITPR2, AHR	135	162	10257	3.282990397805212	0.992945	0.2462597697840439	0.22686923673018217	down
KEGG_PATHWAY	ccad05212:Pancreatic cancer	5	1.524390243902439	0.020525864557569502	CDC42, MAPK8, CDK6, SMAD3, PIK3R1	135	80	10257	4.748611111111111	0.9947371380304988	0.24826521893441206	0.2287167764986316	down
GOTERM_BP_DIRECT	GO:0000082~G1/S transition of mitotic cell cycle	3	0.9146341463414633	0.0205322	LATS1, CDK6, SPDYA	257	14	15963	13.309894385769873	0.999099	1	0.9970238095238095	down
KEGG_PATHWAY	ccad04152:AMPK signaling pathway	6	1.8292682926829267	0.023113547056642914	CREB1, CAB39, PDPK1, PIK3R1, SIRT1, FOXO1	135	124	10257	3.6763440860215053	0.9973050294832019	0.2536017739313235	0.23363313031468386	down
KEGG_PATHWAY	ccad04919:Thyroid hormone signaling pathway	6	1.8292682926829267	0.023113547056642914	GSK3B, PDPK1, NCOA3, ATP2A2, PIK3R1, FOXO1	135	124	10257	3.6763440860215053	0.9973050294832019	0.2536017739313235	0.23363313031468386	down
GOTERM_BP_DIRECT	GO:0008286~insulin receptor signaling pathway	3	0.9146341463414633	0.023443580966230313	GSK3B, PIK3R1, FOXO1	257	15	15963	12.422568093385214	0.9996706174440249	1	0.9970238095238095	down
KEGG_PATHWAY	ccad04935:Growth hormone synthesis, secretion and action	6	1.8292682926829267	0.024565158394770827	GSK3B, MAPK8, CREB1, ITPR2, PIK3R1, CRK	135	126	10257	3.6179894179894183	0.9981500464582678	0.2536017739313235	0.23363313031468386	down
KEGG_PATHWAY	ccad04148:Efferocytosis	7	2.1341463414634148	0.0257963	CREB1, ADAM10, NFATC2, ATP2A2, SIRT1, CRK, THBS1	135	173	10257	3.074245343609505	0.9986560190731724	0.2536017739313235	0.23363313031468386	down
KEGG_PATHWAY	ccad04722:Neurotrophin signaling pathway	6	1.8292682926829267	0.026074337061602473	CDC42, GSK3B, MAPK8, PDPK1, PIK3R1, CRK	135	128	10257	3.5614583333333334	0.9987496550636943	0.2536017739313235	0.23363313031468386	down
KEGG_PATHWAY	ccad04012:ErbB signaling pathway	5	1.524390243902439	0.026957668882463523	GSK3B, MAPK8, CBLB, PIK3R1, CRK	135	87	10257	4.366538952745849	0.9990061319118101	0.2536017739313235	0.23363313031468386	down
KEGG_PATHWAY	ccad04022:cGMP-PKG signaling pathway	7	2.1341463414634148	0.0291257	GNA13, CREB1, PPP1R12A, PRKCE, ITPR2, NFATC2, ATP2A2	135	178	10257	2.9878901373283395	0.9994347471005687	0.26314482635233477	0.2424247612852218	down
KEGG_PATHWAY	ccad04211:Longevity regulating pathway	5	1.524390243902439	0.030044094347313813	CREB1, SESN3, PIK3R1, SIRT1, FOXO1	135	90	10257	4.220987654320988	0.999555	0.26314482635233477	0.2424247612852218	down
GOTERM_CC_DIRECT	GO:0032777~piccolo histone acetyltransferase complex	2	0.6097560975609756	0.030384870141308182	EPC1, EPC2	235	2	15285	65.04255319148936	0.9839927251389021	0.9451130629787563	0.9451130629787563	down
GOTERM_MF_DIRECT	GO:0070139~SUMO-specific endopeptidase activity	2	0.6097560975609756	0.0316548	SENP6, SENP7	263	2	16422	62.44106463878327	0.999208	1	1	down
GOTERM_BP_DIRECT	GO:0000184~nuclear-transcribed mRNA catabolic process, nonsense-mediated decay	3	0.9146341463414633	0.0331045	SMG1, UPF3A, DCP2	257	18	15963	10.352140077821012	0.9999885636131121	1	0.9970238095238095	down
KEGG_PATHWAY	ccad04380:Osteoclast differentiation	6	1.8292682926829267	0.0335949	MAPK8, CREB1, ITPR2, NFATC2, ATP2A2, PIK3R1	135	137	10257	3.3274939172749396	0.999824	0.28443701683647493	0.26204040133753986	down
GOTERM_MF_DIRECT	GO:0005515~protein binding	49	14.939024390243901	0.0336461	SMG1, WDR47, ZBTB20, PRDM2, EFCAB8, BACH2, WDR43, WDR44, GLS, SLK, ANKRD44, ZBTB34, DICER1, ASH1L, LATS1, CREB1, GAN, SPATA13, IL3RA, NHLRC2, CRK, LRRC57, KMT2A, KLHL15, MYNN, ZBTB43, PIK3R1, ZBTB44, THBS1, ZBTB41, LOC122444987, AMN1, SPOCK2, LRRC8C, PDZD8, ZBTB18, ERBIN, BTBD7, ZBTB11, MIB1, KBTBD3, SPSB1, ZBTB6, AGO3, AGO2, BRWD1, KBTBD8, EIF4G2, PALS1	263	2320	16422	1.3187983479743017	0.9994985348542338	1	1	down
GOTERM_CC_DIRECT	GO:0005789~endoplasmic reticulum membrane	9	2.7439024390243905	0.035265412797714786	ERLIN1, DERL1, SARAF, SSR1, DNAJC25, ALG11, SEC22B, SLC37A3, MARCHF6	235	245	15285	2.389318280503691	0.9918594873515427	0.9451130629787563	0.9451130629787563	down
GOTERM_MF_DIRECT	GO:0030145~manganese ion binding	3	0.9146341463414633	0.0362729	PPM1A, PPM1B, DCP2	263	19	16422	9.85912	0.9997259678408141	1	1	down
GOTERM_BP_DIRECT	GO:0090263~positive regulation of canonical Wnt signaling pathway	3	0.9146341463414633	0.0366149	PPM1A, PPM1B, CSNK1G1	257	19	15963	9.80729	0.9999966551084896	1	0.9970238095238095	down
KEGG_PATHWAY	ccad04360:Axon guidance	7	2.1341463414634148	0.0399163	CDC42, GSK3B, FZD3, PDPK1, CXCR4, NFATC2, PIK3R1	135	192	10257	2.770023148148148	0.9999665652224291	0.3270563474558554	0.3013038791522447	down
GOTERM_BP_DIRECT	GO:0045893~positive regulation of DNA-templated transcription	5	1.524390243902439	0.041199	KMT2A, MGA, TP53INP1, DYRK1A, RNF111	257	81	15963	3.834125954748523	0.9999993328559392	1	0.9970238095238095	down
KEGG_PATHWAY	ccad04340:Hedgehog signaling pathway	4	1.2195121951219512	0.0417163	GSK3B, CCND2, CSNK1A1, CSNK1G1	135	59	10257	5.151035781544256	0.999979	0.3285862097625249	0.3027132798599638	down
KEGG_PATHWAY	ccad04151:PI3K-Akt signaling pathway	11	3.353658536585366	0.0426903	GSK3B, CDK6, CCND2, CREB1, PDPK1, KIT, ITGA1, IL3RA, PKN2, PIK3R1, THBS1	135	411	10257	2.033468505001352	0.9999839206569893	0.3285862097625249	0.3027132798599638	down
GOTERM_CC_DIRECT	GO:0016442~RISC complex	2	0.6097560975609756	0.0452308	AGO2, DICER1	235	3	15285	43.361702127659576	0.9979751759088933	1	1	down
KEGG_PATHWAY	ccad05215:Prostate cancer	5	1.524390243902439	0.045755575243333665	GSK3B, CREB1, PDPK1, PIK3R1, FOXO1	135	103	10257	3.6882416396979503	0.9999928569004708	0.3418210621119633	0.3149060178511788	down
GOTERM_BP_DIRECT	GO:0006355~regulation of DNA-templated transcription	11	3.353658536585366	0.046487627480999716	SBNO1, SFPQ, LOC122439762, AGO2, LOC122433002, LOC122440459, LRIF1, ZNF655, FOXN2, SPTY2D1, MYBL1	257	338	15963	2.0214238021780675	1	1	0.9970238095238095	down
GOTERM_MF_DIRECT	GO:0005092~GDP-dissociation inhibitor activity	2	0.6097560975609756	0.0471059	EIF5, CHML	263	3	16422	41.627376425855516	0.9999777202675455	1	1	down
GOTERM_MF_DIRECT	GO:0000978~RNA polymerase II cis-regulatory region sequence-specific DNA binding	21	6.402439024390244	0.0489052	ZBTB18, HLF, SMAD3, NFYA, PEG3, MGA, ZBTB43, MYNN, NFATC2, ZBTB20, ZBTB34, ZNF24, IKZF2, FOXO1, BACH2, SKI, KLF7, ZBTB6, RFX7, ZNF236, MYBL1	263	841	16422	1.5591704606592731	0.9999853552284084	1	1	down
KEGG_PATHWAY	ccad05166:Human T-cell leukemia virus 1 infection	8	2.4390243902439024	0.050487832074217726	MAPK8, CCND2, SMAD3, CREB1, NFATC2, PIK3R1, LOC122429364, ETS1	135	256	10257	2.374305555555556	0.9999979693492144	0.35256608409194823	0.32480497510833023	down
KEGG_PATHWAY	ccad04141:Protein processing in endoplasmic reticulum	7	2.1341463414634148	0.050960501456978176	EDEM3, MAPK8, SAR1A, MAN1A2, DERL1, SSR1, MARCHF6	135	204	10257	2.6070806100217867	0.9999982097039903	0.35256608409194823	0.32480497510833023	down
KEGG_PATHWAY	ccad04625:C-type lectin receptor signaling pathway	5	1.524390243902439	0.0513581	MAPK8, ITPR2, NFATC2, CBLB, PIK3R1	135	107	10257	3.5503634475597092	0.9999983897688616	0.35256608409194823	0.32480497510833023	down
GOTERM_MF_DIRECT	GO:0042393~histone binding	5	1.524390243902439	0.0558722	SBNO1, KMT2C, PWWP2A, SPTY2D1, ATAD2B	263	90	16422	3.4689480354879594	0.9999971369364956	1	1	down
GOTERM_MF_DIRECT	GO:0043565~sequence-specific DNA binding	5	1.524390243902439	0.0577411	ZNF451, LOC122439762, ETV3, ETS1, THAP1	263	91	16422	3.430827727405674	0.999998	1	1	down
KEGG_PATHWAY	ccad04210:Apoptosis	6	1.8292682926829267	0.059727786787468026	CTSO, MAPK8, PDPK1, IL3RA, ITPR2, PIK3R1	135	161	10257	2.8314699792960663	0.9999998289349341	0.39923310115833893	0.3677974239017768	down
GOTERM_BP_DIRECT	GO:0006047~UDP-N-acetylglucosamine metabolic process	2	0.6097560975609756	0.0626274	GFPT1, GNE	257	4	15963	31.056420233463033	0.9999999996791192	1	0.9970238095238095	down
KEGG_PATHWAY	ccad03015:mRNA surveillance pathway	5	1.524390243902439	0.0636381	SMG1, PCF11, PAPOLA, UPF3A, MSI2	135	115	10257	3.3033816425120768	0.9999999403981187	0.4144637886521442	0.3818288446637864	down
KEGG_PATHWAY	ccad04659:Th17 cell differentiation	5	1.524390243902439	0.0669293	MAPK8, SMAD3, NFATC2, AHR, LOC122429364	135	117	10257	3.2469135802469133	1	0.420547	0.38743319453876823	down
KEGG_PATHWAY	ccad05167:Kaposi sarcoma-associated herpesvirus infection	7	2.1341463414634148	0.0683504	GSK3B, MAPK8, CDK6, CREB1, ITPR2, NFATC2, PIK3R1	135	220	10257	2.4174747474747473	0.9999999833692947	0.420547	0.38743319453876823	down
GOTERM_CC_DIRECT	GO:0005813~centrosome	6	1.8292682926829267	0.068923	STIL, DYNC1LI2, CSPP1, CEP350, CEP85L, CEP162	235	143	15285	2.7290581758666863	0.99993	1	1	down
KEGG_PATHWAY	ccad05203:Viral carcinogenesis	7	2.1341463414634148	0.0695393	CDC42, CDK6, CCND2, CREB1, LOC122434005, TRAF5, PIK3R1	135	221	10257	2.406535947712418	0.9999999879606303	0.420547	0.38743319453876823	down
KEGG_PATHWAY	ccad04390:Hippo signaling pathway	6	1.8292682926829267	0.0732779	LATS1, GSK3B, FZD3, CCND2, SMAD3, PALS1	135	171	10257	2.66589	0.9999999956525761	0.43178551721071795	0.39778665758782683	down
KEGG_PATHWAY	ccad05211:Renal cell carcinoma	4	1.2195121951219512	0.0770911	CDC42, PIK3R1, CRK, ETS1	135	76	10257	3.9988304093567253	0.9999999984682673	0.43178551721071795	0.39778665758782683	down
KEGG_PATHWAY	ccad05223:Non-small cell lung cancer	4	1.2195121951219512	0.0770911	CDK6, PDPK1, KIF5B, PIK3R1	135	76	10257	3.9988304093567253	0.9999999984682673	0.43178551721071795	0.39778665758782683	down
GOTERM_MF_DIRECT	GO:0032182~ubiquitin-like protein binding	2	0.6097560975609756	0.0772751	DCUN1D3, DCUN1D2	263	5	16422	24.97642585551331	0.9999999823785937	1	1	down
GOTERM_BP_DIRECT	GO:0051443~positive regulation of ubiquitin-protein transferase activity	2	0.6097560975609756	0.0776639	DCUN1D3, DCUN1D2	257	5	15963	24.84513618677043	0.9999999999986431	1	0.9970238095238095	down
GOTERM_BP_DIRECT	GO:0045948~positive regulation of translational initiation	2	0.6097560975609756	0.0776639	HABP4, UHMK1	257	5	15963	24.84513618677043	0.9999999999986431	1	0.9970238095238095	down
KEGG_PATHWAY	ccad05205:Proteoglycans in cancer	7	2.1341463414634148	0.0781974	CDC42, FZD3, PPP1R12A, PDPK1, ITPR2, PIK3R1, THBS1	135	228	10257	2.332651072124756	0.9999999988691665	0.43178551721071795	0.39778665758782683	down
KEGG_PATHWAY	ccad04110:Cell cycle	6	1.8292682926829267	0.0836846	GSK3B, CDK6, CCND2, SMAD3, ORC2, PDS5B	135	178	10257	2.561048689138577	0.9999999997503224	0.44807979527388664	0.41279792163027346	down
KEGG_PATHWAY	ccad04071:Sphingolipid signaling pathway	5	1.524390243902439	0.0846765	GNA13, MAPK8, PDPK1, PRKCE, PIK3R1	135	127	10257	2.991251093613298	0.9999999998101645	0.44807979527388664	0.41279792163027346	down
KEGG_PATHWAY	ccad05225:Hepatocellular carcinoma	6	1.8292682926829267	0.0899659	GSK3B, FZD3, CDK6, SMAD3, CSNK1A1, PIK3R1	135	182	10257	2.5047619047619047	0.9999999999561889	0.45286426752681536	0.41720566378454643	down
KEGG_PATHWAY	ccad05010:Alzheimer disease	11	3.353658536585366	0.0904343	GSK3B, FZD3, MAPK8, APH1B, CSNK1A1, SLC39A9, KIF5B, ADAM10, ITPR2, ATP2A2, PIK3R1	135	473	10257	1.7669250645994834	0.9999999999615389	0.45286426752681536	0.41720566378454643	down
KEGG_PATHWAY	ccad00310:Lysine degradation	4	1.2195121951219512	0.0919166	KMT2A, KMT2C, PRDM2, ASH1L	135	82	10257	3.706233062330623	0.9999999999745429	0.45286426752681536	0.41720566378454643	down
GOTERM_BP_DIRECT	GO:0051298~centrosome duplication	2	0.6097560975609756	0.0924601	STIL, CHORDC1	257	6	15963	20.704280155642024	0.9999999999999942	1	0.9970238095238095	down
KEGG_PATHWAY	ccad05170:Human immunodeficiency virus 1 infection	7	2.1341463414634148	0.0943952	MAPK8, TRAF5, CXCR4, ITPR2, NFATC2, PIK3R1, CRK	135	240	10257	2.2160185185185184	0.9999999999872504	0.45286426752681536	0.41720566378454643	down
KEGG_PATHWAY	ccad05220:Chronic myeloid leukemia	4	1.2195121951219512	0.0944953	CDK6, SMAD3, PIK3R1, CRK	135	83	10257	3.6615796519410977	1	0.45286426752681536	0.41720566378454643	down
GOTERM_MF_DIRECT	GO:0004722~protein serine/threonine phosphatase activity	3	0.9146341463414633	0.0969868	PPM1A, PPM1B, PDP2	263	33	16422	5.67646	0.9999999998540872	1	1	down
GOTERM_MF_DIRECT	GO:0019901~protein kinase binding	4	1.2195121951219512	0.0978977	PPP1R12A, PRKRIP1, SPDYA, LYST	263	69	16422	3.619771863117871	0.9999999998833756	1	1	down

## Sheet: Calves day 14
List of GO terms and KEGG pathways associated with up- and downregulated differentially expressed genes in elk calves 2, 5 and 14 days after SARS-CoV-2 challenge
MF,BP, KEGG_Up and downregulated DE genes - calves day 14
Category	Term	Count	%	PValue	Genes	List Total	Pop Hits	Pop Total	Fold Enrichment	Bonferroni	Benjamini	FDR	DE genes
GOTERM_CC_DIRECT	GO:0005739~mitochondrion	165	4.710248358549815	8.796219765973016E-20	IFI27L2, MTCH1, ECI1, ARAF, LOC122454846, MICOS10, PHB2, LOC122451979, TMEM143, TXN2, ATP5IF1, NFU1, LOC122442347, LOC122419678, CHCHD2, ABHD11, CHCHD6, FPGS, FDXR, PMPCA, CHCHD1, PDK2, GSTK1, HEMK1, MECR, LIG1, CMC2, ECH1, MRPS18B, BOLA1, MUL1, HDHD5, CPT1C, ATAD3A, TUFM, PISD, WDR81, CARD19, FDX2, LOC122421476, ADPRS, TARS2, SUCLG1, SLC27A3, LOC122435198, AURKAIP1, NLRX1, LOC122423043, AARS2, L…	2342	539	15285	1.9978999285452868	5.093011244498376E-17	5.093011244498376E-17	5.0402339259025387E-17	up
KEGG_PATHWAY	ccad01100:Metabolic pathways	382	10.904938624036541	8.043988538931637E-15	PGAP2, LOC122451456, CERK, EHMT2, XYLT2, NUDT2, EHMT1, GBA2, ENO3, IL4I1, FLAD1, MLYCD, ATP6V1E1, GAMT, GSTK1, ARSA, ACOT8, SDS, ACOT7, MECR, ENTPD2, LOC122431037, OXSM, ENTPD6, LOC122445585, TALDO1, HSD11B1L, ALG3, MOGS, MIF, ALG1, LOC122445460, GBGT1, ASRGL1, PISD, ETHE1, HMBS, LOC122434662, LOC122421476, SUCLG1, LOC122455265, ATP6V0D1, GCDH, HACD1, PDE1B, SHMT2, MGST3, RPN1, PLA2G6, SDSL, PGS1…	1570	1770	10257	1.409973010903595	2.8057556278326956E-12	2.8234399771650046E-12	2.437328527296286E-12	up
KEGG_PATHWAY	ccad05012:Parkinson disease	106	3.025977733371396	8.587694460408304E-13	NDUFA13, NDUFA11, LOC122451456, NDUFA12, NDUFA10, KEAP1, UBE2L6, CALML4, PARK7, TXN2, UBE2L3, PSMD8, PSMD9, PSMD4, PSMD2, SLC39A5, SLC39A7, SLC39A1, SLC39A3, SDHC, SDHA, SDHB, LOC122441380, DDIT3, LOC122448612, LOC122434662, LOC122421476, LOC122427613, LOC122455265, ATF4, UBA7, NDUFB10, PSMD13, NDUFB11, HTRA2, TXN, UBE2J2, ATP5MC1, LOC122424937, KLC4, KLC2, LOC122437046, UBB, UBC, NDUFV1, TRAP1, …	1570	349	10257	1.9842717135400507	3.0142388585119306E-10	1.5071403778016575E-10	1.301035710751858E-10	up
KEGG_PATHWAY	ccad05016:Huntington disease	110	3.1401655723665427	8.96346267373158E-12	NDUFA13, NDUFA11, LOC122451456, NDUFA12, NDUFA10, PSMD8, PSMD9, PSMD4, CREB3L4, PSMD2, AP2M1, SDHC, SDHA, SDHB, LOC122441380, LOC122434662, LOC122421476, LOC122427613, LOC122455265, NDUFB10, PSMD13, NDUFB11, ATP5MC1, LOC122424937, KLC4, KLC2, LOC122437046, ATG101, MAP2K7, NDUFV1, LOC122424880, DNAH17, LOC122431334, LOC122451325, LOC122422583, LOC122432541, SEM1, DLG4, ATG2A, MAP3K10, CLTB, CLTA, …	1570	380	10257	1.8911666107945022	3.146187310676396E-9	1.0487251328265948E-9	9.053097300468895E-10	up
KEGG_PATHWAY	ccad05020:Prion disease	98	2.797602055381102	3.0833701605330324E-10	NDUFA13, NDUFA11, LOC122451456, NCF1, NDUFA12, NCF4, NDUFA10, PSMD8, PSMD9, PSMD4, CREB3L4, PSMD2, PRKCD, SDHC, SDHA, LOC122449542, SDHB, LOC122441380, DDIT3, CSNK2B, LOC122434662, LOC122421476, LOC122427613, LOC122455265, ATF4, NDUFB10, PSMD13, NDUFB11, ATP5MC1, LOC122424937, KLC4, KLC2, LOC122437046, NDUFV1, LOC122424880, LOC122431334, LOC122451325, LOC122422583, GRIN2D, SEM1, RYR1, RAC2, LOC12…	1570	343	10257	1.8666060054595086	1.0822628904172404E-7	2.4553608288921234E-8	2.119584989043628E-8	up
KEGG_PATHWAY	ccad05022:Pathways of neurodegeneration - multiple diseases	143	4.082215244076505	3.497664998421828E-10	NDUFA13, NDUFA11, LOC122451456, NDUFA12, NDUFA10, ARAF, UBE2L6, CALML4, PARK7, UBE2L3, PSMD8, PSMD9, PSMD4, PSMD2, CAPN1, SDHC, SDHA, SDHB, LOC122441380, DDIT3, CSNK2B, LOC122434662, LOC122421476, LOC122427613, LOC122455265, ATF4, UBA7, NDUFB10, PSMD13, NDUFB11, PSEN2, HTRA2, UBE2J2, ATP5MC1, LOC122424937, KLC4, KLC2, LOC122437046, UBB, ATG101, UBC, DVL1, DVL2, FADD, MAP2K7, NDUFV1, SPTBN2, TRAP1…	1570	567	10257	1.6476830788932697	1.227680511695084E-7	2.4553608288921234E-8	2.119584989043628E-8	up
KEGG_PATHWAY	ccad03050:Proteasome	28	0.7993148729660291	6.25298399066057E-9	PSMD13, PSMB10, PSMD8, PSMB6, PSMD9, PSMB7, PSMB4, PSMB5, PSMD4, PSMB2, PSMB3, PSMD2, PSMB1, PSMF1, ADRM1, PSMB8, PSMB9, PSMA5, SEM1, PSMA6, PSMC5, PSMC3, PSMC4, PSMC1, PSMC2, PSME1, PSME2, LOC122450370	1570	56	10257	3.26656	2.19479498908548E-6	3.6579956345364333E-7	3.157756915283588E-7	up
KEGG_PATHWAY	ccad05010:Alzheimer disease	119	3.397088210105624	1.519124336967567E-8	NDUFA13, NDUFA11, LOC122451456, NDUFA12, NDUFA10, ARAF, CALML4, PSMD8, PSMD9, PSMD4, AKT2, PSMD2, AKT1, SLC39A5, SLC39A7, CAPN1, SLC39A1, SLC39A3, SDHC, SDHA, SDHB, LOC122441380, DDIT3, CSNK2B, LOC122434662, LOC122421476, LOC122427613, LOC122455265, ATF4, NDUFB10, PSMD13, NDUFB11, PSEN2, ATP5MC1, LOC122424937, KLC4, KLC2, LOC122437046, ATG101, DVL1, DVL2, FADD, MAP2K7, NDUFV1, XBP1, LOC122424880,…	1570	473	10257	1.643639326160434	5.332112249178955E-6	7.617323461080229E-7	6.575638201445325E-7	up
KEGG_PATHWAY	ccad05014:Amyotrophic lateral sclerosis	113	3.225806451612903	1.6055276059104948E-7	NDUFA13, NDUFA11, LOC122451456, NDUFA12, NDUFA10, PSMD8, PSMD9, PSMD4, PSMD2, SDHC, SDHA, SDHB, LOC122441380, DDIT3, LOC122434662, LOC122421476, LOC122427613, LOC122455265, PFN1, ATF4, NDUFB10, PSMD13, NDUFB11, ATP5MC1, LOC122424937, KLC4, KLC2, LOC122437046, ATG101, NUP85, NDUFV1, XBP1, LOC122424880, DNAH17, FUS, LOC122431334, LOC122451325, LOC122422583, CHCHD10, GRIN2D, SEM1, ATG2A, NXT1, ACTR1…	1570	461	10257	1.6013940892825067	5.6352435651052524E-5	7.0442523709322956E-6	6.080935807385999E-6	up
GOTERM_CC_DIRECT	GO:0005743~mitochondrial inner membrane	43	1.2275192691978303	2.1422149537230554E-7	GCDH, SLC27A1, SHMT2, LOC122430596, LOC122426554, PSEN2, LOC122439947, MICOS10, PPOX, MTLN, LOC122441435, LOC122440362, LOC122437046, MPC1, MPC2, TIMM17A, TIMM17B, SLC25A42, LOC122422557, TRAP1, NDUFA7, NDUFA3, LOC122423355, LOC122426180, TIMM44, COQ9, ATP5F1E, DHODH, SLC25A38, COQ4, LETM1, OXA1L, SMDT1, TMEM11, SLC25A19, SFXN3, NDUFAF3, LOC122421476, LOC122455265, SFXN2, LETMD1, SLC25A4, SLC25A6	2342	124	15285	2.263212445938128	1.240265671452745E-4	6.201712291028246E-5	6.137445842416554E-5	up
KEGG_PATHWAY	ccad04142:Lysosome	47	1.3417071081929774	2.9024021300766646E-7	CD63, IDUA, CTSZ, HEXA, CLTB, CLTA, CTSW, TCIRG1, ABCB9, NAGPA, SGSH, AP3M2, AP4M1, GGA1, CLN3, GGA3, NAGLU, LAMP1, AP1G2, SMPD1, NEU1, CTSH, AP1S1, LOC122444708, ACP5, AP3S2, CTSF, GUSB, CTSD, AP1M2, AP1M1, CTSA, ABCA2, ARSA, ATP6V0B, LAPTM5, CTNS, LOC122425091, MCOLN1, AP3B2, GALNS, GNPTG, NPC2, PPT2, CD68, ATP6V0D1, ATP6V0C	1570	143	10257	2.1472495657209034	1.0186914052479068E-4	1.1319368307298992E-5	9.771420504591437E-6	up
KEGG_PATHWAY	ccad04932:Non-alcoholic fatty liver disease	61	1.741364544675992	3.7335825511524955E-7	NDUFA13, GSK3A, NDUFA11, LOC122451456, NDUFA12, NDUFA10, PRKAG1, AKT2, AKT1, LOC122421203, SDHC, TRAF2, SDHA, PRKAB1, SDHB, LOC122441380, TNFRSF1A, NDUFS8, NDUFS7, NDUFS6, NDUFS5, DDIT3, NDUFS3, LOC122421476, NDUFS2, LOC122434662, LOC122455265, ATF4, CEBPA, NDUFB9, NDUFB8, NDUFB7, NDUFB10, NDUFB11, NDUFB4, NDUFB1, LOC122439947, LOC122420491, ADIPOR2, LOC122424937, RXRA, LOC122437046, BID, LOC1224…	1570	208	10257	1.9159633757961785	1.3104018548548702E-4	1.1453896585349307E-5	9.887551753164788E-6	up
KEGG_PATHWAY	ccad05208:Chemical carcinogenesis - reactive oxygen species	79	2.2552098201541537	3.8418912236146754E-7	LOC122446062, NDUFA13, NDUFA11, NCF1, LOC122451456, NDUFA12, NDUFA10, ARAF, KEAP1, AKT2, AKT1, LOC122421203, IKBKG, HRAS, PRKCD, AKR1A1, SDHC, LOC122445460, SDHA, SDHB, LOC122441380, NDUFS8, NDUFS7, NDUFS6, NDUFS5, NDUFS3, LOC122421476, NDUFS2, LOC122434662, LOC122455265, LOC122452471, SLC25A4, SLC25A6, NDUFB9, NDUFB8, SLC26A1, NDUFB7, NDUFB10, NDUFB11, NDUFB4, MGST3, NDUFB1, LOC122439947, LOC122…	1570	295	10257	1.7495476627442514	1.3484131596042115E-4	1.1453896585349307E-5	9.887551753164788E-6	up
KEGG_PATHWAY	ccad04714:Thermogenesis	82	2.3408506994005136	3.915862080461302E-7	NDUFA13, SMARCB1, NDUFA11, LOC122451456, NDUFA12, NDUFA10, PRKAG1, LIPE, CREB3L4, RPS6KA1, MLST8, LOC122421203, HRAS, RPS6, LOC122445585, TSC2, SDHC, SIRT6, CPT1C, SDHA, PRKAB1, SDHB, LOC122441380, CREB3, NDUFS8, ADRB3, NDUFS7, NDUFS6, NDUFS5, LOC122448612, AKT1S1, NDUFS3, LOC122421476, NDUFS2, LOC122434662, LOC122455265, MGLL, SMARCD1, NDUFB9, NDUFB8, SMARCD2, SMARCD3, NDUFB7, NDUFB10, NDUFB11, …	1570	310	10257	1.7281158824738032	1.3743734054771917E-4	1.1453896585349307E-5	9.887551753164788E-6	up
KEGG_PATHWAY	ccad05415:Diabetic cardiomyopathy	73	2.083928061661433	6.537730729482997E-7	NDUFA13, NDUFA11, NCF1, LOC122451456, NDUFA12, NDUFA10, NCF4, MPC1, AKT2, MPC2, RAC2, AKT1, LOC122421203, CTSD, PDK2, G6PD, PRKCD, SDHC, SDHA, SDHB, LOC122441380, PLCB3, NDUFS8, NDUFS7, NDUFS6, NDUFS5, NDUFS3, LOC122421476, NDUFS2, LOC122434662, LOC122455265, GAPDH, PLCB2, SLC25A4, SLC25A6, NDUFB9, NDUFB8, NDUFB7, NDUFB10, NDUFB11, NDUFB4, NDUFB1, LOC122439947, LOC122420491, PRKCZ, ATP5MC1, PTPA,…	1570	269	10257	1.7729287523974142	2.2944809635849772E-4	1.7651872969604093E-5	1.5237941623333446E-5	up
GOTERM_CC_DIRECT	GO:0005762~mitochondrial large ribosomal subunit	19	0.5423922352269483	1.8916049326552998E-6	MRPL49, MRPL38, MRPL16, MRPL27, MRPL28, MRPL36, MRPL58, MRPL23, MRPL34, MRPL12, MRPL46, MRPL13, MRPL43, MRPL21, MRPL10, MRPL54, MRPL55, MRPL52, MRPL40	2342	37	15285	3.35143	0.00109464	3.6507975200247286E-4	3.6129654213716225E-4	up
KEGG_PATHWAY	ccad01232:Nucleotide metabolism	32	0.9135027119611762	2.251300831544695E-6	HDDC2, DTYMK, GMPR2, AK2, NT5C, GUK1, TK2, NT5M, NUDT16, UPP1, TK1, LOC122434352, ADSL, DUT, ENTPD2, ENTPD6, NME2, NME3, AMPD2, ADA2, APRT, NME1, UCKL1, NT5C3B, UCK1, NME6, IMPDH1, IMPDH2, ADSS1, DCTPP1, ADA, ITPA	1570	87	10257	2.4029870415110914	7.898953496563443E-4	5.644332799087057E-5	4.872458228271732E-5	up
KEGG_PATHWAY	ccad00190:Oxidative phosphorylation	59	1.6842706251784185	3.783449364880052E-6	NDUFA13, NDUFA11, LOC122451456, NDUFA12, NDUFA10, TCIRG1, LOC122421203, ATP6V1E1, ATP6V0B, LOC122445585, SDHC, SDHA, SDHB, LOC122441380, NDUFS8, NDUFS7, NDUFS6, NDUFS5, NDUFS3, LOC122421476, NDUFS2, LOC122434662, LOC122455265, ATP6V0D1, ATP6V0C, NDUFB9, NDUFB8, NDUFB7, NDUFB10, NDUFB11, NDUFB4, NDUFB1, LOC122439947, LOC122420491, ATP5MC1, LOC122424937, ATP5F1B, LOC122437046, LOC122422557, ATP5MG,…	1570	212	10257	1.8181799062612667	0.00132711	8.853271513819321E-5	7.642567717057705E-5	up
KEGG_PATHWAY	ccad04144:Endocytosis	70	1.998287182415073	5.688348592909226E-6	LOC122429686, ARPC1B, ARPC1A, CLTB, ARPC5L, CLTA, ARRB2, AP2A2, ZFYVE27, CHMP1A, LDLRAP1, HRAS, WASHC1, GIT1, AP2M1, RAB8A, SH3GL1, SH3GLB2, VPS37C, ARAP1, VPS37B, ARFGAP1, DNM1, EPN1, DNM2, ARFGAP2, RUFY1, ACAP3, ACAP1, BIN1, HGS, RAB35, CHMP4B, CHMP4A, CHMP6, VPS25, CHMP7, ARF5, VPS28, RAB7A, VPS4A, AGAP2, ASAP3, VPS26B, AGAP3, IL2RG, PRKCZ, ACTR3B, PLD2, CYTH2, GRK2, CYTH4, PARD6A, GRK6, MVB12…	1570	269	10257	1.700068666682452	0.00199462	1.2478814725694614E-4	1.0772310147821846E-4	up
GOTERM_CC_DIRECT	GO:0005829~cytosol	168	4.795889237796175	9.695702009943794E-6	PANK4, TP53RK, MPI, PDCD5, ARAF, HIKESHI, PARK7, GIMAP6, NUBP1, CNDP2, NUBP2, PSMD8, LIPE, BAIAP2L2, IPO9, PSMD4, RAVER1, RPS18, UROD, ARHGDIA, ARHGDIB, FPGS, NUDT17, LGALS9, AP5S1, G6PD, ACOT7, MAP1S, WDR73, MIF4GD, RUNDC3A, ARMC5, SELENOW, RIN3, DXO, RIN1, PHPT1, TELO2, RABL6, LOC122431348, BEX3, PFKFB4, PSMD13, SHMT2, ECSCR, WNK4, BOLA2B, PRDX2, STRIP1, TKFC, PRDX4, NDOR1, BTBD2, DVL1, DVL2, A…	2342	800	15285	1.3705593509820666	0.00559811	0.00140345	0.00138891	up
GOTERM_CC_DIRECT	GO:0005737~cytoplasm	415	11.846988295746504	1.3989791841579181E-5	IPO13, RNH1, ARPC5L, TESK1, STMN3, CAPN15, PSMD9, HOMER3, MPV17, GAMT, TSTD1, LOC122431037, PIH1D1, DAPK3, GTPBP6, PRKAB1, RUFY1, NISCH, MYL5, RNF123, BIN3, BIN1, DDIT3, HMBS, PSME1, JTB, PSME2, TARS2, PADI1, SHMT2, MAPKAP1, TPRG1L, XPC, IQGAP3, OAZ1, OAZ2, RIC8A, LDHB, PRDX5, PPP4C, S100A12, ATG7, S100A11, VPS16, TOE1, CDK18, CHKB, ABTB1, UCK1, NMT1, LOC122453182, LOC122433352, ITPA, ARHGAP9, PY…	2342	2260	15285	1.1984452816214868	0.00806743	0.00162002	0.00160323	up
GOTERM_BP_DIRECT	GO:0051603~proteolysis involved in protein catabolic process	14	0.39965743648301455	2.234293455025249E-5	CTSZ, CTSW, PSMB10, PSMB8, PSMB9, PSMB6, RNF123, PSMB7, PSMB4, PSMB5, PSMB3, PSMB1, CTSH, CTSF	2461	25	15963	3.632377082486794	0.0377872	0.030851511870577913	0.030815700481291113	up
GOTERM_BP_DIRECT	GO:0006886~intracellular protein transport	49	1.398801027690551	3.581138928679967E-5	CLTB, CLTA, SNX11, AP2A2, AP1G2, TMED3, ARFIP2, AP1S1, TMED1, AP3S2, SEC61B, AP2M1, TMED4, VPS18, ARL11, STX8, VPS33B, SYTL1, AP3B2, COPZ1, SYTL3, PICK1, ARF5, NAPA, RAMP2, UNC93B1, STX18, STXBP2, VPS26C, VPS26B, AP3M2, ARFRP1, GGA1, GGA3, LOC122440025, TBC1D13, AP2S1, STX5, STX4, AP1M2, AP1M1, VPS16, VTI1B, BCAP31, CD74, SNAPIN, LOC122432541, SNX17, VIPAS39	2461	176	15963	1.8058692881681504	0.059872656075489195	0.030851511870577913	0.030815700481291113	up
KEGG_PATHWAY	ccad04666:Fc gamma R-mediated phagocytosis	33	0.9420496717099628	4.899038193849642E-5	NCF1, ARPC1B, ARPC1A, ARPC5L, INPPL1, ASAP3, WAS, PLA2G6, ACTR3B, PLD2, AKT2, CFL1, RAC2, AKT1, PIP5K1C, MAPK3, MARCKSL1, GSN, SPHK2, LOC122430223, LIMK2, SPHK1, LIMK1, PRKCD, ARPC4, GAB2, DNM2, HCK, ARPC2, BIN1, ARPC3, RPS6KB2, LAT	1570	104	10257	2.0730095541401274	0.017049037156505076	0.00101151	8.731815133743774E-4	up
GOTERM_CC_DIRECT	GO:0005730~nucleolus	44	1.2560662289466171	8.096855256561039E-5	SF3B4, RPS19BP1, EIF4A3, PINX1, FCF1, SNU13, GPATCH4, NOC4L, NOC2L, AATF, KRI1, WDR46, DEDD2, EXOSC6, FBL, EMG1, EXOSC5, EXOSC4, PES1, DHX37, SURF6, BUD23, SLX9, DEDD, KLHDC3, NOP14, NSUN5, DDX56, WDR74, IMP4, NLE1, BYSL, TRAF7, TBL3, EBNA1BP2, GNL3L, EIF6, MYBBP1A, MRTO4, NHP2, CCDC86, FAM32A, NOL12, NOP53	2342	158	15285	1.817498837950902	0.0458007	0.00781347	0.0077325	up
KEGG_PATHWAY	ccad00051:Fructose and mannose metabolism	16	0.4567513559805881	8.548414002545312E-5	PFKFB4, TPI1, PMM1, MPI, PMM2, KHK, GMPPB, HK3, PFKL, TKFC, GMDS, FCSK, GMPPA, ALDOC, ALDOA, GFUS	1570	35	10257	2.9865696087352136	0.029560498426159598	0.00166694	0.00143898	up
KEGG_PATHWAY	ccad03410:Base excision repair	21	0.5994861547245218	1.0022231402411353E-4	FEN1, LIG1, RFC2, MPG, OGG1, XRCC1, APTX, POLB, POLE4, POLD4, NEIL2, NTHL1, TDP1, POLD1, POLD2, ADPRS, POLL, NEIL1, POLE, POLG, MUTYH	1570	55	10257	2.4944643891140705	0.034568179308863356	0.00185148	0.00159828	up
GOTERM_CC_DIRECT	GO:0005839~proteasome core complex	12	0.3425635169854411	2.3946160871584442E-4	PSMA5, PSMB6, PSMA6, PSMB7, PSMB4, PSMB5, PSMB2, PSMB3, PSMB1, PSMB8, PSMB10, PSMB9	2342	23	15285	3.4051163999554452	0.1294802871234173	0.019806895920924845	0.019601643113454123	up
GOTERM_MF_DIRECT	GO:0005096~GTPase activator activity	36	1.0276905509563232	3.3120379256801867E-4	DOCK3, NPRL2, AGAP2, ARHGAP1, ASAP3, AGAP3, IQGAP3, ARHGAP22, SH3BP1, TBC1D13, TBC1D17, TBC1D22A, GIT1, AGFG2, RANBP1, RANBP3, RASA4B, TBCD, TSC2, ARAP1, RANGAP1, ADAP1, ARFGAP1, ARFGAP2, ARHGAP33, ACAP3, ACAP1, ARHGAP30, RABEP2, SGSM2, RGS10, TBC1D25, PREB, LLGL1, SIPA1, LLGL2	2477	130	16422	1.8359429831371699	0.30996274560851556	0.23747224429828112	0.23747224429828112	up
KEGG_PATHWAY	ccad05166:Human T-cell leukemia virus 1 infection	61	1.741364544675992	3.4654933273239186E-4	LOC122446062, LOC122429686, CRTC2, SPI1, CRTC1, TNFRSF13C, CD3E, CD3D, POLB, CCND3, KAT5, CREB3L4, AKT2, CDC26, AKT1, TSPO, IKBKG, HRAS, JAK3, TNFRSF1A, CREB3, KAT2A, LCK, LTA, LOC122429717, TLN2, SLC25A4, MAD1L1, ANAPC2, ATF4, SLC25A6, VAC14, ANAPC13, ANAPC15, ATF6B, LOC122429106, GPS2, IL2RG, RELB, ANAPC11, CCNB2, TERT, E2F1, E2F2, LOC122429902, MAPK3, FDPS, RANBP1, LOC122429972, TGFB1, RANBP3,…	1570	256	10257	1.556720242834395	0.11455053920141811	0.00587868	0.00507476	up
KEGG_PATHWAY	ccad05340:Primary immunodeficiency	15	0.4282043962318013	3.5171584053799343E-4	CIITA, TNFRSF13B, TAP2, RFXANK, TNFRSF13C, IL2RG, CD3E, CD3D, CD79A, CD8B, LCK, ORAI1, IKBKG, JAK3, ADA	1570	35	10257	2.7999090081892626	0.11615535715605751	0.00587868	0.00507476	up
GOTERM_BP_DIRECT	GO:0016226~iron-sulfur cluster assembly	9	0.2569226377390808	3.9376388583623834E-4	NFU1, LYRM4, MMS19, CIAPIN1, CIAO2B, CIAO3, ISCU, NUBP1, NUBP2	2461	14	15963	4.169820630405758	0.49286732710001646	0.21064301505861308	0.21039850778634536	up
GOTERM_MF_DIRECT	GO:0051539~4 iron, 4 sulfur cluster binding	11	0.3140165572366543	4.2405757910407343E-4	NDUFS8, NDUFS7, NTHL1, RSAD1, ACO2, CIAO3, MOCS1, NDUFV1, NUBP1, NUBP2, MUTYH	2477	21	16422	3.4727492935002013	0.3781430639068193	0.23747224429828112	0.23747224429828112	up
GOTERM_BP_DIRECT	GO:0043161~proteasome-mediated ubiquitin-dependent protein catabolic process	28	0.7993148729660291	5.01247359333546E-4	ZFAND2B, AGAP3, PSMD8, RMND5B, SHARPIN, PSMD4, PSMD2, PSMF1, DCAF11, KLHL22, RAD23A, KCTD2, LOC122442395, PSMA5, SPSB3, NSFL1C, SPSB2, PSMC5, PSMC3, UBXN11, PSMC4, PSMC1, PSMC2, KCTD13, NHLRC1, STUB1, RBCK1, KCTD17	2461	92	15963	1.974117979612388	0.5786818780051421	0.21064301505861308	0.21039850778634536	up
GOTERM_CC_DIRECT	GO:0005793~endoplasmic reticulum-Golgi intermediate compartment	13	0.3711104767342278	6.549233318207098E-4	LRPAP1, LMAN2L, SLC35C2, YIF1A, YIF1B, LMAN2, MGAT4B, LOC122440025, TMED3, NUCB1, TMED1, NUCB2, TMED4	2342	29	15285	2.9256603551341325	0.31567671698514754	0.0474001	0.046908883641658336	up
KEGG_PATHWAY	ccad00240:Pyrimidine metabolism	20	0.5709391949757351	6.860527018161492E-4	HDDC2, DTYMK, DUT, ENTPD6, NME2, NME3, NUDT2, DHODH, NME1, UCKL1, NT5C, NT5C3B, UCK1, NME6, TK2, NT5M, UPP1, TK1, LOC122434352, DCTPP1	1570	58	10257	2.2528003514166484	0.21406967728283455	0.010888992279651673	0.0093999	up
KEGG_PATHWAY	ccad00564:Glycerophospholipid metabolism	31	0.8849557522123894	7.135237106324459E-4	ACHE, TAFAZZIN, LPCAT1, LCAT, PLD4, AGPAT1, PLA2G6, AGPAT2, PLD3, AGPAT4, PLD2, PGS1, PTDSS2, PTDSS1, GPAT4, CDIPT, LYPLA2, PCYT2, CHKB, MBOAT7, DGKZ, PISD, LOC122442434, PLPP5, PHOSPHO1, ETNK2, LPCAT3, DGKQ, PEMT, PNPLA6, LPIN3	1570	109	10257	1.8580435925904282	0.22161670951520063	0.010888992279651673	0.0093999	up
GOTERM_BP_DIRECT	GO:0006120~mitochondrial electron transport, NADH to ubiquinone	9	0.2569226377390808	7.299316656500641E-4	NDUFB9, NDUFA8, NDUFA7, NDUFB8, NDUFS8, NDUFS6, NDUFA10, NDUFS2, NDUFV1	2461	15	15963	3.8918325883787075	0.7160229031591008	0.21064301505861308	0.21039850778634536	up
GOTERM_BP_DIRECT	GO:0006308~DNA catabolic process	7	0.19982871824150727	7.335218168030634E-4	ISG20, MUS81, TREX1, DNASE1, DNASE1L2, REXO4, DNASE1L1	2461	9	15963	5.044968170120548	0.7177764077442648	0.21064301505861308	0.21039850778634536	up
KEGG_PATHWAY	ccad05017:Spinocerebellar ataxia	41	1.1704253497002568	7.636687154325361E-4	RYR1, PSMD13, CACNA1A, AMBRA1, PSMD8, PSMB6, PSMD9, PSMB7, PSMB4, PSMB5, LOC122420357, KAT5, PSMD4, PSMB2, PSMB3, ATG101, AKT2, PSMD2, PSMB1, AKT1, CIC, SPTBN2, NOP56, XBP1, ADRM1, TRAF2, WIPI2, GRIN2D, PSMA5, SEM1, PSMA6, PSMC5, PLCB3, PSMC3, PSMC4, PSMC1, PSMC2, ATG2A, SLC25A4, PLCB2, SLC25A6	1570	159	10257	1.684641269078236	0.2352070390628943	0.0111687	0.00964132	up
GOTERM_BP_DIRECT	GO:0006364~rRNA processing	16	0.4567513559805881	9.873119313535475E-4	RPS7, IMP3, PIH1D1, RRP1, PPAN, IMP4, RBFA, REXO4, NOL6, BYSL, RRP7A, EBNA1BP2, YBEY, MRTO4, NOP53, PELP1	2461	42	15963	2.471004818018227	0.817858	0.24301977967459462	0.24273769055135075	up
KEGG_PATHWAY	ccad04141:Protein processing in endoplasmic reticulum	49	1.398801027690551	0.00118827	LOC122448282, UBXN1, PRKCSH, SEC61A1, SEC61G, UFD1, FBXO6, SEC61B, CAPN1, SIL1, UBXN6, SEC13, SSR2, RAD23A, MOGS, TRAF2, TMEM258, SELENOS, DAD1, DDIT3, DNAJC5, ERP29, PREB, MAN1B1, ATF4, ATF6B, DERL3, RPN1, DERL2, RRBP1, UBE2J2, RNF5, HSPBP1, DNAJB2, GANAB, LOC122442403, OS9, LMAN2, BAK1, MAP2K7, TXNDC5, BCAP31, XBP1, UBE2G2, NSFL1C, BAX, STUB1, P4HB, RNF185	1570	204	10257	1.5692300487073811	0.3411966975652534	0.016683290741319332	0.014401815084386774	up
KEGG_PATHWAY	ccad01250:Biosynthesis of nucleotide sugars	15	0.4282043962318013	0.00125629	GALT, PMM1, MPI, PMM2, GMPPB, HK3, GALE, NAGK, GMDS, FCSK, GMPPA, UAP1L1, GFUS, NANS, GALK1	1570	39	10257	2.5127388535031847	0.356758	0.016959870030173067	0.014640571564508374	up
GOTERM_MF_DIRECT	GO:0035615~clathrin adaptor activity	9	0.2569226377390808	0.00178741	AP1G2, LOC122432541, HIP1R, AP2S1, AP1S1, AP2A2, AP1M2, AP2M1, AP1M1	2477	17	16422	3.5098909971740007	0.8651635617264631	0.6673005190369021	0.6673005190369021	up
KEGG_PATHWAY	ccad01240:Biosynthesis of cofactors	40	1.1418783899514702	0.00188333	ALAS1, SHMT2, HAAO, MPI, AK2, PPOX, PPCDC, GMPPB, ALAD, SPR, UROD, FLAD1, NAPRT, GMPPA, FPGS, RDH13, GUSB, VKORC1, ADSL, PMM1, MMAB, LOC122431037, UROS, OXSM, GSS, PMM2, NME2, AKR1A1, NME3, COASY, COQ6, DHODH, NME1, COQ5, COQ4, NME6, HMBS, ADSS1, MOCS1, BCAT2	1570	161	10257	1.6231356569213118	0.4840119320809966	0.024483272948424256	0.0211351	up
KEGG_PATHWAY	ccad04071:Sphingolipid signaling pathway	33	0.9420496717099628	0.00238966	LOC122446062, TRADD, PRKCZ, GNAI2, PLD2, SMPD2, PPP2R1A, SMPD1, AKT2, RAC2, AKT1, RAC3, S1PR2, S1PR5, BID, S1PR4, CTSD, HRAS, MAPK3, FCER1G, SPHK2, SPHK1, PPP2R5B, PPP2R5D, TRAF2, GAB2, MAPK12, TNFRSF1A, LOC122440231, PLCB3, BAX, LOC122440910, PLCB2	1570	127	10257	1.6975826270123877	0.5681915276437424	0.029839386817162864	0.025758786910542304	up
KEGG_PATHWAY	ccad05169:Epstein-Barr virus infection	52	1.4844419069369112	0.00246536	LOC122429686, TRADD, CD3E, CD3D, PSMD8, CCND3, PSMD4, AKT2, PSMD2, AKT1, IKBKG, IKBKE, JAK3, TAP2, TRAF2, FCER2, IRF3, IRF7, LOC122429717, IRF9, PSMD13, LOC122429106, RELB, IRAK1, E2F1, E2F2, LOC122429902, BAK1, FADD, BID, MAP2K7, LOC122429972, GADD45B, ADRM1, ISG15, MAPK12, LOC122429691, GADD45G, NFKB2, SEM1, PSMC5, PSMC3, CDK4, PSMC4, PSMC1, PSMC2, BAX, TAB1, CD247, NFKBIE, MAP3K14, NFKBIB	1570	227	10257	1.496573977945509	0.5795419914156255	0.029839386817162864	0.025758786910542304	up
GOTERM_BP_DIRECT	GO:0035455~response to interferon-alpha	5	0.14273479874393377	0.00246773	LOC122431080, LOC122431078, LOC122431079, LOC122430804, LOC122431250	2461	5	15963	6.486387647297847	0.9858724810609317	0.42519049711046913	0.4246969503929874	up
GOTERM_BP_DIRECT	GO:0046597~host-mediated suppression of symbiont invasion	5	0.14273479874393377	0.00246773	LOC122431080, LOC122431078, LOC122431079, LOC122430804, LOC122431250	2461	5	15963	6.486387647297847	0.9858724810609317	0.42519049711046913	0.4246969503929874	up
GOTERM_BP_DIRECT	GO:0035456~response to interferon-beta	5	0.14273479874393377	0.00246773	LOC122431080, LOC122431078, LOC122431079, LOC122430804, LOC122431250	2461	5	15963	6.486387647297847	0.9858724810609317	0.42519049711046913	0.4246969503929874	up
KEGG_PATHWAY	ccad01230:Biosynthesis of amino acids	24	0.6851270339708821	0.00259004	SDS, TPI1, PKLR, ACY1, IDH3G, SHMT2, IDH2, PYCR1, ASNS, TALDO1, GPT, PYCR3, SDSL, ENO3, LOC122437619, PFKL, IDH3B, ALDOC, ASL, ACO2, ALDOA, TKT, GAPDH, BCAT2	1570	83	10257	1.8890952344409484	0.5975896852234057	0.030303456119577882	0.026159393744250994	up
GOTERM_CC_DIRECT	GO:0008540~proteasome regulatory particle, base subcomplex	7	0.19982871824150727	0.0029532	PSMC5, PSMC3, PSMD4, PSMC4, PSMC1, PSMD2, PSMC2	2342	11	15285	4.15321	0.8195732102668678	0.18998892925878674	0.1880201320643952	up
GOTERM_BP_DIRECT	GO:0042981~regulation of apoptotic process	22	0.6280331144733086	0.00316478	USP36, ANP32A, LOC122433435, CARD9, NME2, CIDEB, NOD1, TRAF2, TRAF1, DEDD2, BCL2L12, BCL2L13, PINK1, CASP1, TNFAIP8L1, FADD, ANP32B, BAK1, NLRP1, TNFAIP8L2, CARD11, DEDD	2461	74	15963	1.9283855167642245	0.9957665164370704	0.49571940094237943	0.4951439866638625	up
GOTERM_BP_DIRECT	GO:0000398~mRNA splicing, via spliceosome	33	0.9420496717099628	0.00356835	SF3B5, SF3B2, U2AF1, SNU13, WDR83, DDX41, PRPF19, U2AF1L4, UBL5, ZMAT2, SNRNP70, LOC122427509, RBM10, SNRPN, GPKOW, BUD31, YJU2, LSM4, XAB2, LSM7, PRPF6, DDX39A, DDX39B, SNRPG, BUD13, SNRPA1, PRPF31, SNRNP25, SNRPC, YJU2B, LOC122435197, SNRPA, SNRPB	2461	129	15963	1.6593084679134025	0.9978937233726515	0.5123552547342841	0.5117605301205472	up
GOTERM_MF_DIRECT	GO:0003735~structural constituent of ribosome	101	2.883242934627462	0.00376053	RPL4, RPL30, RPL3, RPL32, RPL31, RPL34, RPL8, RPL10A, RPL9, RPL6, RPS15, RPS14, RPS17, RPS16, RPL18A, RPS19, RPS18, RPL36AL, RPL36, RPL35, RPL37, RPS11, RPS10, RPS9, RPL21, RPS7, RPS8, IMP3, RPS5, RPS6, RPL22, MRPS18B, MRPS18A, RPSA, RPL24, RPL27, RPL26, RPL29, RPL28, LOC122429783, LOC122425588, MRPL16, MRPL14, MRPL12, MRPL13, MRPL10, MRPL20, MRPL27, MRPL28, MRPL23, MRPL24, MRPL21, MRPL30, RPS26,…	2477	514	16422	1.3027416433523042	0.9852974884895084	0.8865122317385072	0.8865122317385072	up
KEGG_PATHWAY	ccad05132:Salmonella infection	64	1.8270054239223523	0.00388078	LOC122446062, FHOD1, ARPC1B, TRADD, ARPC1A, ARPC5L, BRK1, TXN2, ACTR1A, ACTR1B, AKT2, CASP1, AKT1, IKBKG, HRAS, VPS18, RIPK3, ANXA2, EXOC7, RHOG, TRAF2, DNM2, TNFRSF1A, MYL5, LOC122427613, RAB7B, PFN1, GAPDH, ARL8A, RAB7A, DCTN2, DCTN1, DCTN3, NOD1, TXN, ACTR3B, STX10, KLC4, CYTH2, KLC2, CYTH4, IRAK1, RRAS, MYL10, BAK1, FADD, MAP2K7, VPS16, MAPK3, GSDMD, LOC122433435, AHNAK2, ARPC4, TUBB4B, MAPK1…	1570	298	10257	1.4030863933655366	0.744569	0.0425787	0.036755968643781244	up
KEGG_PATHWAY	ccad03030:DNA replication	14	0.39965743648301455	0.00393798	RNASEH2C, FEN1, RNASEH2A, MCM7, LIG1, RFC2, POLE4, POLD4, RNASEH1, POLD1, POLD2, MCM5, POLE, MCM2	1570	39	10257	2.345222929936306	0.7496664811274565	0.0425787	0.036755968643781244	up
KEGG_PATHWAY	ccad03250:Viral life cycle - HIV-1	24	0.6851270339708821	0.00422317	LOC122440708, SMARCB1, MAP1S, VPS4A, SUPT4H1, LOC122448169, MLLT1, SUPT5H, LOC122447142, BST2, CDK9, KAT2A, HGS, PIN1, CHMP4B, CHMP4A, NELFB, NELFCD, NELFA, CHMP6, PPIA, APOBEC3A, APOBEC3B, NELFE	1570	86	10257	1.8231965634720781	0.773605	0.0425787	0.036755968643781244	up
KEGG_PATHWAY	ccad04662:B cell receptor signaling pathway	24	0.6851270339708821	0.00422317	BLK, LOC122446062, LOC122421171, LOC122421185, LOC122421175, CD81, LOC122431079, INPPL1, LOC122430804, CD79B, CD79A, LOC122440231, AKT2, RAC2, AKT1, RAC3, LOC122440910, PTPN6, IKBKG, NFKBIE, HRAS, CARD11, MAPK3, NFKBIB	1570	86	10257	1.8231965634720781	0.773605	0.0425787	0.036755968643781244	up
KEGG_PATHWAY	ccad00510:N-Glycan biosynthesis	19	0.5423922352269483	0.00424574	DPAGT1, B4GALT2, B4GALT3, RPN1, ALG3, MOGS, ALG12, DOLK, ALG1, DPM2, GANAB, LOC122442403, DPM3, DHRSX, TMEM258, DAD1, MGAT4B, MGAT1, MAN1B1	1570	62	10257	2.002085473597699	0.775398	0.0425787	0.036755968643781244	up
GOTERM_MF_DIRECT	GO:0050660~flavin adenine dinucleotide binding	16	0.4567513559805881	0.00444376	ACAD8, GCDH, ACADVL, LOC122432874, TXNRD2, ACAD9, SDHA, GFER, DUS2, AIFM3, NDOR1, ILVBL, IVD, DUS1L, DUS3L, ACADS	2477	49	16422	2.1648307284157102	0.993181	0.8865122317385072	0.8865122317385072	up
KEGG_PATHWAY	ccad04137:Mitophagy - animal	32	0.9135027119611762	0.00463056	NLRX1, TOMM40, AMBRA1, PHB2, BCL2L13, RHOT2, MAP1LC3A, SAMM50, RRAS, UBB, UBC, E2F1, TBC1D17, RPS27A, HRAS, FIS1, MTX1, TFE3, ATG9A, TFEB, MUL1, TRAF2, TOMM40L, PINK1, LOC122438821, CSNK2B, FKBP8, TOMM7, RAB7B, MON1A, RAB7A, ATF4	1570	127	10257	1.6461407292241335	0.8038939962560383	0.045147922041936836	0.038973847232783076	up
GOTERM_MF_DIRECT	GO:0046933~proton-transporting ATP synthase activity, rotational mechanism	7	0.19982871824150727	0.00474917	LOC122424880, ATP5F1B, ATP5PO, ATP5F1C, ATP5F1D, ATP5MF, ATP5F1E	2477	12	16422	3.8673798950343157	0.995164	0.8865122317385072	0.8865122317385072	up
KEGG_PATHWAY	ccad04659:Th17 cell differentiation	30	0.8564087924636026	0.00479479	LOC122429106, EBI3, RORC, IL27, IL2RG, CD3E, CD3D, IL27RA, RXRB, RXRA, TBX21, IL21R, LOC122429902, STAT6, IKBKG, IL12RB1, JAK3, MAPK3, LOC122429972, IL4R, TGFB1, FOXP3, MAPK12, LCK, IL2RB, LOC122429717, CD247, NFKBIE, LAT, NFKBIB	1570	117	10257	1.6751592356687897	0.8149294198044825	0.0454857	0.0392654	up
GOTERM_BP_DIRECT	GO:0016192~vesicle-mediated transport	26	0.7422209534684556	0.00480533	GDI1, STXBP2, GGA1, GGA3, ZFYVE27, AP1S1, AP1M2, AP1M1, ARL11, JAGN1, VPS9D1, YIPF2, CACFD1, VPS33B, HPS1, HPS4, FUZ, AP3B2, MAPK8IP3, VAMP8, VAMP1, RIN3, RIN1, ARF5, VAMP2, MON1A	2461	96	15963	1.7567299878098335	0.9997525632808851	0.6100988430295043	0.6093906609714318	up
GOTERM_BP_DIRECT	GO:0007005~mitochondrion organization	10	0.28546959748786754	0.00505242	RHOT2, CHCHD2, MTX1, LOC122438821, DNAJA3, LONP1, CHCHD10, MIEF2, ATAD3A, PHB2	2461	23	15963	2.8201685423034117	0.9998387324769875	0.6100988430295043	0.6093906609714318	up
GOTERM_CC_DIRECT	GO:0031011~Ino80 complex	7	0.19982871824150727	0.00514531	INO80C, TFPT, INO80B, INO80E, RUVBL2, MCRS1, RUVBL1	2342	12	15285	3.807109308283518	0.9495527214428837	0.27500440168234264	0.27215461513641165	up
GOTERM_CC_DIRECT	GO:0005765~lysosomal membrane	19	0.5423922352269483	0.00522461	SLC48A1, SPPL2B, PSEN2, LAPTM5, CTNS, HPS6, ABCB9, MCOLN1, AP5B1, TPCN1, LOC122431318, CLCN7, PIP4P1, GPR137, LOC122429902, SLC15A3, ATP6V0D1, ARL8A, VPS16	2342	63	15285	1.9683014110853565	0.9518280510029884	0.27500440168234264	0.27215461513641165	up
GOTERM_BP_DIRECT	GO:0045071~negative regulation of viral genome replication	7	0.19982871824150727	0.00531137	ISG20, LOC122431080, LOC122431078, LOC122431079, LOC122430804, LOC122431250, OASL	2461	12	15963	3.7837261275904104	0.9998970428835091	0.6100988430295043	0.6093906609714318	up
GOTERM_MF_DIRECT	GO:0004298~threonine-type endopeptidase activity	6	0.17128175849272054	0.00574412	PSMB6, PSMB7, PSMB5, PSMB8, PSMB10, PSMB9	2477	9	16422	4.419862737182075	0.9984225691829521	0.9190585190105188	0.9190585190105188	up
KEGG_PATHWAY	ccad05135:Yersinia infection	36	1.0276905509563232	0.00592357	LOC122446062, ARPC1B, ARPC1A, ARPC5L, WAS, ACTR3B, IRAK1, AKT2, RPS6KA1, CASP1, RAC2, AKT1, RAC3, IKBKG, PIP5K1C, MAP2K7, MAPK3, LOC122433435, LOC122430223, LIMK1, RHOG, ARPC4, TRAF2, MAPK12, LOC122440231, ARPC2, IRF3, CD8B, LCK, ARPC3, LOC122440910, ARHGEF1, TAB1, PKN1, ITGA5, LAT	1570	150	10257	1.5679490445859872	0.8757372109633307	0.0547151	0.047232702069699976	up
KEGG_PATHWAY	ccad04210:Apoptosis	38	1.0847844704538967	0.0061745	LOC122446062, TRADD, CTSZ, PRF1, HTRA2, CTSW, LOC122450607, BBC3, LOC122455090, PIDD1, AIFM1, AKT2, AKT1, CTSH, CTSF, BAK1, IKBKG, FADD, CAPN1, BID, LOC122455194, CTSD, HRAS, MAPK3, GADD45B, BAD, TRAF2, TRAF1, GADD45G, TNFRSF1A, LOC122440231, DDIT3, BAX, LOC122440910, LOC122427613, LOC122455089, MAP3K14, ATF4	1570	161	10257	1.5419788740752463	0.8862746624564992	0.0555705	0.047971138406208626	up
KEGG_PATHWAY	ccad00520:Amino sugar and nucleotide sugar metabolism	14	0.39965743648301455	0.00635808	GALT, PMM1, MPI, PMM2, HEXA, GMPPB, HK3, GALE, NAGK, FCSK, AMDHD2, GMPPA, UAP1L1, GALK1	1570	41	10257	2.2308218114028273	0.8934146528981335	0.0557921	0.0481624	up
GOTERM_CC_DIRECT	GO:0032040~small-subunit processome	14	0.39965743648301455	0.00645932	NOP56, NOP14, RPS7, IMP3, FCF1, IMP4, NOC4L, SNU13, WDR46, NOL6, RRP9, FBL, TBL3, EMG1	2342	41	15285	2.2285517902147425	0.9765310962980347	0.2988599040809654	0.2957629102562922	up
GOTERM_CC_DIRECT	GO:0030134~COPII-coated ER to Golgi transport vesicle	10	0.28546959748786754	0.00671015	LMAN2L, LMAN2, LOC122440025, TMED3, TMED1, TEX261, ERGIC3, YIF1A, YIF1B, TMED4	2342	24	15285	2.719363791631084	0.9797230890553064	0.2988599040809654	0.2957629102562922	up
GOTERM_MF_DIRECT	GO:0035091~phosphatidylinositol binding	20	0.5709391949757351	0.00759519	PLEKHF1, NCF1, NCF4, NOXO1, SNX11, PLD2, ARHGAP33, NISCH, TOM1L2, GGA1, GGA3, SNX19, PITPNM1, SNX17, HGS, TOM1, HS1BP3, PXDC1, SNX8, C2CD2L	2477	71	16422	1.867547635429046	0.9998043305165135	1	1	up
KEGG_PATHWAY	ccad05170:Human immunodeficiency virus 1 infection	52	1.4844419069369112	0.00791498	LOC122446062, LOC122429686, TRADD, CALML4, CD3E, CD3D, AP1G2, AKT2, CFL1, RAC2, AKT1, RAC3, AP1S1, ELOB, IKBKG, HRAS, TAP2, TRAF2, TNFRSF1A, IRF3, GNAI2, CCNB2, IRAK1, GNG5, GNG7, GNG8, BAK1, FADD, BID, MAP2K7, AP1M2, AP1M1, MAPK3, PAK4, LOC122440708, BAD, LIMK2, LIMK1, MAPK12, LOC122429691, BST2, LOC122440231, STING1, GNB2, RPS6KB2, BAX, LOC122440910, CALM3, TAB1, CD247, APOBEC3A, APOBEC3B	1570	240	10257	1.4155095541401272	0.9385302460808279	0.0677599	0.0584936	up
GOTERM_CC_DIRECT	GO:0032588~trans-Golgi network membrane	7	0.19982871824150727	0.0083287	TEPSIN, SCAMP4, ARFIP2, PICK1, PLD4, CLBA1, SCAMP3	2342	13	15285	3.514254746107863	0.9921127810040538	0.3444512609595783	0.3408818178408262	up
GOTERM_MF_DIRECT	GO:0042162~telomeric DNA binding	8	0.22837567799029404	0.0084846	CTC1, ACD, TEN1, TERT, TINF2, SMG5, TELO2, SMG6	2477	17	16422	3.1199031085991114	0.9999283200485377	1	1	up
GOTERM_BP_DIRECT	GO:0030150~protein import into mitochondrial matrix	11	0.3140165572366543	0.00891671	TOMM40, GRPEL1, PAM16, LOC122454173, DNLZ, TOMM7, TIMM17A, TIMM17B, TIMM44, ROMO1, TOMM40L	2461	29	15963	2.4603539351819417	0.9999998032530694	0.9602178184594179	0.9591032301617285	up
KEGG_PATHWAY	ccad00513:Various types of N-glycan biosynthesis	16	0.4567513559805881	0.00922049	B4GALT2, B4GALT3, RPN1, HEXA, HEXD, ALG3, ALG12, ALG1, LOC122442403, TMEM258, DAD1, MGAT4B, MGAT1, MAN1B1, B4GALNT4, ST3GAL3	1570	52	10257	2.0101910828025478	0.9612802826221417	0.077057	0.0665193	up
GOTERM_BP_DIRECT	GO:0032456~endocytic recycling	8	0.22837567799029404	0.00957027	DENND1C, VPS51, DENND1A, RAB35, PTPN23, WASHC1, RAB11FIP3, RAB11FIP4	2461	17	15963	3.052417716375457	0.9999999369033299	0.9699746838918918	0.9688487701555112	up
GOTERM_MF_DIRECT	GO:0005324~long-chain fatty acid transmembrane transporter activity	6	0.17128175849272054	0.010071598470123505	ABCD4, SLC27A1, SLC27A3, ABCD1, SLC27A5, SLC27A4	2477	10	16422	3.977876463463868	0.9999880810307756	1	1	up
KEGG_PATHWAY	ccad01200:Carbon metabolism	33	0.9420496717099628	0.010097675907199653	ECHS1, ACSS2, SHMT2, DLST, GPT, SDSL, ENO3, HK3, TKFC, IDH3B, PGLS, ACSS1, ACADS, G6PD, SDS, TPI1, PKLR, MDH1, IDH3G, MDH2, GLYCTK, IDH2, TALDO1, SDHC, SDHA, SDHB, PFKL, ALDOC, SUCLG1, ACO2, ALDOA, TKT, GAPDH	1570	139	10257	1.5510287311552033	0.9716265134479702	0.0824252	0.0711534	up
GOTERM_CC_DIRECT	GO:0030008~TRAPP complex	6	0.17128175849272054	0.0107713	TRAPPC3, TRAPPC6A, TRAPPC1, TRAPPC2L, TRAPPC4, TRAPPC12	2342	10	15285	3.9158838599487615	0.9981085680361506	0.3897868623953017	0.385748	up
GOTERM_CC_DIRECT	GO:0000815~ESCRT III complex	6	0.17128175849272054	0.0107713	CHMP1A, CHMP2A, CHMP4B, CHMP4A, CHMP6, CHMP7	2342	10	15285	3.9158838599487615	0.9981085680361506	0.3897868623953017	0.385748	up
GOTERM_BP_DIRECT	GO:0002376~immune system process	6	0.17128175849272054	0.011061530247990907	IRF3, IRF1, IRF7, IRF8, IRF5, IRF9	2461	10	15963	3.891832588378708	0.9999999953029659	0.9974909623449505	0.9963331086451884	up
GOTERM_BP_DIRECT	GO:0006099~tricarboxylic acid cycle	11	0.3140165572366543	0.011564875369605345	SDHAF2, MDH1, IDH3G, MDH2, IDH3B, DLST, SUCLG1, SDHC, ACO2, SDHA, SDHB	2461	30	15963	2.3783421373425435	0.9999999980472577	0.9974909623449505	0.9963331086451884	up
GOTERM_MF_DIRECT	GO:0030515~snoRNA binding	7	0.19982871824150727	0.011784155229732815	NOP56, IMP3, IMP4, NUDT16, NUDT16L1, BYSL, RRP9	2477	14	16422	3.3148970528865562	0.9999982859222468	1	1	up
GOTERM_MF_DIRECT	GO:0019901~protein kinase binding	19	0.5423922352269483	0.012092123714979666	CDKN2D, TRAP1, CDKN2C, RHOG, NBEAL2, PRKAB1, LIME1, NISCH, CDC37, CAMK2N2, DNAJA3, LOC122447446, RAC3, PPP1R12B, FBXO7, CNPPD1, PPP1R12C, INKA1, CDK5RAP2	2477	69	16422	1.825595478401292	0.9999987910128235	1	1	up
GOTERM_BP_DIRECT	GO:0016567~protein ubiquitination	29	0.827862	0.012833766683071741	MARCHF2, LRSAM1, MGRN1, ASB13, DTX1, DTX2, DTX3, PRPF19, DTX4, ANAPC11, DCAF15, RNF157, UBB, UBC, TMEM129, RPS27A, FBXW5, RNF25, EIPR1, RNF26, MIB2, MUL1, RNF167, KCTD13, ASB6, RNF181, SERGEF, ZNF598, RNF220	2461	119	15963	1.5807163174087189	0.9999999997867629	0.9974909623449505	0.9963331086451884	up
GOTERM_BP_DIRECT	GO:0006661~phosphatidylinositol biosynthetic process	4	0.11418783899514702	0.012935725961307012	VAC14, SLC27A1, MBOAT7, CDIPT	2461	4	15963	6.486387647297846	0.9999999998215457	0.9974909623449505	0.9963331086451884	up
GOTERM_BP_DIRECT	GO:0006744~ubiquinone biosynthetic process	7	0.19982871824150727	0.013097408024998067	COQ4, FDXR, COQ8B, COQ9, COQ10A, COQ6, COQ5	2461	14	15963	3.243193823648923	0.9999999998654526	0.9974909623449505	0.9963331086451884	up
KEGG_PATHWAY	ccad05235:PD-L1 expression and PD-1 checkpoint pathway in cancer	24	0.6851270339708821	0.013099225625431934	LOC122446062, BATF2, BATF3, CD3E, CD3D, MAPK12, BATF, LOC122440231, LCK, AKT2, CSNK2B, RPS6KB2, AKT1, LOC122440910, PTPN6, IKBKG, PDCD1, CD247, NFKBIE, LOC122452471, HRAS, LAT, MAPK3, NFKBIB	1570	94	10257	1.668030898495731	0.9902277425473884	0.10449609533015021	0.090206	up
GOTERM_BP_DIRECT	GO:0060337~type I interferon-mediated signaling pathway	5	0.14273479874393377	0.013315317547262832	LOC122431080, LOC122431078, LOC122431079, LOC122430804, LOC122431250	2461	7	15963	4.633134033784176	1	0.9974909623449505	0.9963331086451884	up
GOTERM_MF_DIRECT	GO:0005524~ATP binding	201	5.737938909506138	0.015006919206488797	PANK4, EIF4A1, TP53RK, EIF4A3, ARAF, TESK1, NUBP1, NUBP2, RPS6KA4, AKT2, RPS6KA1, DHX58, LONP1, AKT1, LOC122431037, DDX11, PRKCD, DAPK3, DDX39A, DDX39B, ULK3, TARS2, EPHA1, LOC122441308, RTEL1, AARS2, WNK4, ABCB9, PRKCZ, DHX30, NUAK2, DHX34, DHX37, CDK18, TRAP1, ABCA2, HARS1, DNAH17, EIF2AK1, ABCA3, XRCC3, PTK6, UCK1, CDK10, ACVRL1, ABCC10, KIF17, FARS2, QARS1, KIF1C, TK1, IKBKE, JAK3, MAP4K1, RP…	2477	1152	16422	1.1567609507468712	0.9999999558265497	1	1	up
GOTERM_MF_DIRECT	GO:0005085~guanyl-nucleotide exchange factor activity	37	1.0562375107051098	0.0153766	DENND1C, DOCK3, DENND1A, KNDC1, ARHGEF10L, RASGRP2, RASGRP4, FGD2, RIC8A, FGD3, CYTH2, CYTH4, RASGEF1A, EIF2B5, FARP2, PLEKHG3, VPS9D1, EIF2B2, PLEKHG2, HPS1, ARHGEF19, ARHGEF18, RAB3IL1, EEF1D, RAPGEF1, RANGRF, ARHGEF1, DENND6B, PREB, LAMTOR2, RIN3, LAMTOR1, LAMTOR4, RIN1, RGL2, RAPGEF3, LAMTOR5	2477	167	16422	1.4688765384048212	0.9999999709868956	1	1	up
GOTERM_BP_DIRECT	GO:0043123~positive regulation of canonical NF-kappaB signal transduction	14	0.39965743648301455	0.015591773286225305	TRADD, CARD9, SHISA5, TRAF2, TMEM101, SHARPIN, S100A12, S100A4, IKBKG, LTBR, RBCK1, MAP3K14, CARD11, TMED4	2461	45	15963	2.017987268048219	0.9999999999982856	1	0.9994192799070848	up
KEGG_PATHWAY	ccad00020:Citrate cycle (TCA cycle)	12	0.3425635169854411	0.015598337967000303	MDH1, IDH3G, MDH2, IDH2, IDH3B, DLST, SUCLG1, SDHC, ACO2, SDHA, SDHB, PCK2	1570	36	10257	2.1777070063694266	0.9959868006198587	0.11638669260853325	0.1004705637048022	up
KEGG_PATHWAY	ccad04623:Cytosolic DNA-sensing pathway	21	0.5994861547245218	0.015733524087919615	GSDMD, ZBP1, LOC122447382, RIPK3, LOC122433435, TREX1, DDX41, LOC122449542, ZDHHC1, STING1, IRF3, POLR1C, CASP1, IRF7, POLR2F, POLR3H, IKBKG, FADD, IKBKE, POLR2L, NFKBIB	1570	80	10257	1.7149442675159237	0.9961756701058491	0.11638669260853325	0.1004705637048022	up
KEGG_PATHWAY	ccad03420:Nucleotide excision repair	18	0.5138452754781616	0.016047629361552004	LIG1, RFC2, CETN2, XPC, RAD23A, GTF2H4, POLE4, POLD4, ERCC1, POLD1, POLD2, ERCC2, POLR2F, POLR2G, POLR2I, POLR2J, POLE, POLR2L	1570	65	10257	1.809171974522293	0.9965809864676902	0.11638669260853325	0.1004705637048022	up
GOTERM_MF_DIRECT	GO:0003697~single-stranded DNA binding	15	0.4282043962318013	0.016229810934128272	CTC1, MCM7, XPC, APTX, RAD51D, TEN1, CDC45, ERCC1, TDP1, HMCES, LONP1, POLR2G, MCM5, SSBP4, MCM2	2477	51	16422	1.949939442874445	0.9999999890125457	1	1	up
KEGG_PATHWAY	ccad04723:Retrograde endocannabinoid signaling	36	1.0276905509563232	0.016247714922558772	NDUFB9, NDUFA13, NDUFB8, NDUFB7, NDUFA11, NDUFB10, NDUFB11, NDUFA12, NDUFB4, NDUFA10, NDUFB1, CACNA1A, GNAI2, LOC122437046, GNG5, GNG7, GNG8, NDUFV1, MAPK3, NDUFA9, NDUFA8, NDUFA7, NDUFA3, NDUFA2, MAPK12, PLCB3, NDUFS8, NDUFS7, NDUFS6, NDUFS5, GNB2, NDUFS3, NDUFS2, DAGLB, PLCB2, MGLL	1570	160	10257	1.469952229299363	0.9968165377191206	0.11638669260853325	0.1004705637048022	up
KEGG_PATHWAY	ccad04910:Insulin signaling pathway	36	1.0276905509563232	0.016247714922558772	PYGB, LOC122446062, PRKAG1, ARAF, INPPL1, PYGM, CALML4, PRKCZ, LIPE, HK3, INPP5A, AKT2, MKNK1, PHKG2, FLOT1, EIF4EBP1, FLOT2, AKT1, HRAS, SH2B2, MAPK3, PCK2, PKLR, EXOC7, BAD, RPS6, TSC2, PRKAB1, PPP1CA, LOC122440231, G6PC3, RPS6KB2, RAPGEF1, LOC122440910, CALM3, EIF4E2	1570	160	10257	1.469952229299363	0.9968165377191206	0.11638669260853325	0.1004705637048022	up
KEGG_PATHWAY	ccad03060:Protein export	13	0.3711104767342278	0.016781330692111327	UBL4A, SGTA, SRP68, SRP14, BAG6, SEC61A1, OXA1L, SPCS1, SEC61G, TMEM208, SEC61B, GET3, GET4	1570	41	10257	2.071477396302625	0.9973685760205726	0.11780494145862151	0.10169486399419464	up
KEGG_PATHWAY	ccad04722:Neurotrophin signaling pathway	30	0.8564087924636026	0.0171527	LOC122446062, BEX3, PSEN2, CALML4, MAPK7, IRAK1, ARHGDIA, AKT2, RPS6KA1, ARHGDIB, AKT1, MAP2K7, HRAS, SH2B2, MAPK3, SH2B1, BAD, PRKCD, MATK, MAPK12, LOC122440231, RAPGEF1, BAX, LOC122440910, CALM3, NFKBIE, LOC122452471, NFKBIB, ATF4, TP73	1570	128	10257	1.531200238853503	0.9976953604469736	0.11805094273122925	0.10190722406712953	up
GOTERM_BP_DIRECT	GO:0000727~double-strand break repair via break-induced replication	6	0.17128175849272054	0.0177367	MUS81, CDC45, MCM7, GINS4, MCM5, MCM2	2461	11	15963	3.538029625798825	0.9999999999999601	1	0.9994192799070848	up
GOTERM_BP_DIRECT	GO:0006183~GTP biosynthetic process	6	0.17128175849272054	0.0177367	NME6, IMPDH1, IMPDH2, NME2, NME3, NME1	2461	11	15963	3.538029625798825	0.9999999999999601	1	0.9994192799070848	up
GOTERM_BP_DIRECT	GO:0006469~negative regulation of protein kinase activity	6	0.17128175849272054	0.0177367	DBNDD1, DBNDD2, CAMK2N2, AKT1S1, DTNBP1, PPM1F	2461	11	15963	3.538029625798825	0.9999999999999601	1	0.9994192799070848	up
KEGG_PATHWAY	ccad05223:Non-small cell lung cancer	20	0.5709391949757351	0.018274641377897555	LOC122446062, GADD45B, BAD, ARAF, GADD45G, RXRB, RASSF1, LOC122440231, RXRA, CDK4, AKT2, E2F1, BAX, AKT1, E2F2, LOC122440910, BAK1, HRAS, JAK3, MAPK3	1570	76	10257	1.7192423734495474	0.9984565475697351	0.12335382930080849	0.10648492956736459	up
GOTERM_BP_DIRECT	GO:0006284~base-excision repair	8	0.22837567799029404	0.0187401	NEIL2, NTHL1, MPG, OGG1, APEX2, XRCC1, NEIL1, MUTYH	2461	19	15963	2.7311105883359352	0.9999999999999931	1	0.9994192799070848	up
GOTERM_CC_DIRECT	GO:0005789~endoplasmic reticulum membrane	51	1.4558949471881244	0.018762498571039683	SLC35B2, PGAP2, SLC35B1, ABHD12, SLC37A4, ELOVL1, WDR83OS, JAGN1, DGAT1, RHBDF2, TAP2, ALG12, MOGS, LOC122442395, DPM2, DPM3, SELENOS, PREB, TKT, ERGIC3, SLC27A5, SLC27A4, HACD1, LMAN2L, TEX264, DERL3, DERL2, FITM1, RRBP1, GDPD3, TEX261, LMF2, LMF1, DNAJB2, NCLN, ORMDL2, LMAN2, RCE1, VTI1B, BCAP31, SLC37A2, SLC37A1, ATP13A1, DOLK, YIF1A, YIF1B, MYMX, SPCS1, STING1, REEP4, REEP2	2342	245	15285	1.358571951410795	0.9999827326431073	0.6390286278018811	0.6324065694826905	up
GOTERM_MF_DIRECT	GO:0031267~small GTPase binding	21	0.5994861547245218	0.020271389191907522	IPO13, VPS9D1, DOCK3, YIPF2, PKN3, SYTL1, RANGAP1, SYTL3, IPO4, FMNL3, GGA1, FMNL1, INF2, GGA3, IPO9, RANGRF, RIN3, PKN1, RIN1, TNPO2, GAS8	2477	83	16422	1.6774177857980164	0.9999999998907338	1	1	up
KEGG_PATHWAY	ccad00562:Inositol phosphate metabolism	19	0.5423922352269483	0.021244975345061864	ISYNA1, TPI1, INPP1, MTMR14, ITPK1, INPPL1, ITPKC, PLCB3, INPP5A, IMPA2, INPP5E, PI4KA, INPP5K, PI4KB, PLCH2, PIP5K1C, CDIPT, PLCB2, PLCD1	1570	72	10257	1.7240180467091295	0.9994671860081359	0.14069785558710782	0.12145712319912727	up
GOTERM_MF_DIRECT	GO:0036402~proteasome-activating activity	5	0.14273479874393377	0.0217067	PSMC5, PSMC3, PSMC4, PSMC1, PSMC2	2477	8	16422	4.143621316108195	0.9999999999788464	1	1	up
KEGG_PATHWAY	ccad05220:Chronic myeloid leukemia	21	0.5994861547245218	0.023206624815467102	LOC122446062, TGFB1, GADD45B, CTBP1, BAD, ARAF, GAB2, GADD45G, LOC122440231, CDK4, AKT2, E2F1, BAX, AKT1, E2F2, LOC122440910, IKBKG, BAK1, LOC122452471, HRAS, MAPK3	1570	83	10257	1.65296	0.9997365188074259	0.14671753185558678	0.1266535958753356	up
KEGG_PATHWAY	ccad04140:Autophagy - animal	41	1.1704253497002568	0.0233558	LOC122446062, MTMR14, AMBRA1, WDR45, MAP1LC3A, RRAS, UBB, LAMP1, ATG101, AKT2, UBC, MLST8, AKT1, RPS27A, ATG7, YKT6, CTSD, HRAS, RAB8A, MAPK3, VPS16, VPS18, BAD, PRKCD, DAPK3, ATG9A, TSC2, WIPI2, PRAP1, VAMP8, LOC122440231, ATG16L2, GORASP1, AKT1S1, RPS6KB2, ATG2A, ATG4B, LOC122440910, RAB7B, RAB7A, ATG4D	1570	192	10257	1.395093550955414	0.9997502720907974	0.14671753185558678	0.1266535958753356	up
KEGG_PATHWAY	ccad04130:SNARE interactions in vesicular transport	12	0.3425635169854411	0.023407925310293044	VAMP8, STX8, STX18, STX5, VAMP1, STX4, USE1, VAMP5, YKT6, BET1L, VAMP2, VTI1B	1570	38	10257	2.0630908481394568	0.9997549065889179	0.14671753185558678	0.1266535958753356	up
GOTERM_BP_DIRECT	GO:0006783~heme biosynthetic process	5	0.14273479874393377	0.023410695422081983	ALAD, ALAS1, UROD, HMBS, PPOX	2461	8	15963	4.053992279561154	1	1	0.9994192799070848	up
GOTERM_BP_DIRECT	GO:0035435~phosphate ion transmembrane transport	5	0.14273479874393377	0.023410695422081983	SLC37A2, SLC37A1, SLC25A10, SLC37A4, SLC25A11	2461	8	15963	4.053992279561154	1	1	0.9994192799070848	up
GOTERM_MF_DIRECT	GO:0031418~L-ascorbic acid binding	7	0.19982871824150727	0.024043652713811585	EGLN2, OGFOD2, OGFOD3, PLOD3, P3H1, PLOD1, P4HTM	2477	16	16422	2.9005349212757365	0.9999999999985477	1	1	up
KEGG_PATHWAY	ccad04660:T cell receptor signaling pathway	29	0.827862	0.0241477	LOC122446062, CD3E, CD3D, PPP2R1A, AKT2, GRAP2, AKT1, IKBKG, MAP2K7, HRAS, MAPK3, PAK4, PPP2R5B, PPP2R5D, MAPK12, LOC122440231, CD8B, CDK4, LCK, LOC122440910, PTPN6, PDCD1, CD247, NFKBIE, LOC122452471, MAP3K14, CARD11, LAT, NFKBIB	1570	126	10257	1.5036548377312708	0.9998121480750766	0.14869899314543464	0.12836408809990513	up
GOTERM_MF_DIRECT	GO:0003678~DNA helicase activity	6	0.17128175849272054	0.024376001127613196	DHX30, RTEL1, DDX11, RUVBL2, RUVBL1, ERCC2	2477	12	16422	3.3148970528865562	0.9999999999990083	1	1	up
GOTERM_BP_DIRECT	GO:0051607~defense response to virus	12	0.3425635169854411	0.024700376847286876	ISG20, BST2, LOC122431080, LOC122440708, STING1, LOC122431078, LOC122431079, LOC122430804, LOC122431250, APOBEC3A, APOBEC3B, OASL	2461	38	15963	2.0483329412519518	1	1	0.9994192799070848	up
KEGG_PATHWAY	ccad04146:Peroxisome	22	0.6280331144733086	0.0254384	ABCD4, PEX16, GSTK1, ACOT8, MVK, ECH1, ECI2, IDH2, PEX11B, MPV17L2, PEX10, LOC122443181, PEX14, HMGCL, PRDX5, PEX6, MLYCD, MPV17, ACAA1, PEX11G, ABCD1, PAOX	1570	89	10257	1.614928791240249	0.9998819521358133	0.15394635224200526	0.13289385962771397	up
GOTERM_MF_DIRECT	GO:0016494~C-X-C chemokine receptor activity	4	0.11418783899514702	0.0269697	CXCR3, CXCR5, LOC122426789, CXCR6	2477	5	16422	5.30384	0.9999999999999497	1	1	up
GOTERM_CC_DIRECT	GO:0032021~NELF complex	4	0.11418783899514702	0.0281552	NELFB, NELFA, NELFCD, NELFE	2342	5	15285	5.221178479931682	0.9999999341412249	0.8853897102712649	0.8762146873668994	up
GOTERM_BP_DIRECT	GO:0006654~phosphatidic acid biosynthetic process	4	0.11418783899514702	0.028637714521768155	SLC27A1, AGPAT1, AGPAT2, PLD2	2461	5	15963	5.189110117838277	1	1	0.9994192799070848	up
GOTERM_BP_DIRECT	GO:0006913~nucleocytoplasmic transport	4	0.11418783899514702	0.028637714521768155	RANBP1, ANP32A, AAAS, RANGAP1	2461	5	15963	5.189110117838277	1	1	0.9994192799070848	up
GOTERM_BP_DIRECT	GO:0009298~GDP-mannose biosynthetic process	4	0.11418783899514702	0.028637714521768155	GMPPB, PMM1, MPI, PMM2	2461	5	15963	5.189110117838277	1	1	0.9994192799070848	up
GOTERM_BP_DIRECT	GO:0034244~negative regulation of transcription elongation by RNA polymerase II	4	0.11418783899514702	0.028637714521768155	NELFB, NELFA, NELFCD, NELFE	2461	5	15963	5.189110117838277	1	1	0.9994192799070848	up
GOTERM_BP_DIRECT	GO:0006412~translation	74	2.1124750214102197	0.0290154	RPL4, MRPS15, RPL3, RPL32, MRPS11, RPL34, MRPS12, MRPL36, MRPL37, LOC122426690, MRPL34, RPL10A, RPL6, MRPL4, RPS15, RPS14, RPS17, RPS16, QARS1, RPS19, RPL18A, RPS18, RPL36AL, RPL35, MRPL9, RPL37, RPS11, METTL17, RPS9, RPS7, RPL21, MRPS24, RPS8, LOC122451787, RPS5, RPS6, MRPS23, MRPL49, MRPS2, RPL13A, RPS3A, MRPS7, MRPS6, MRPS5, MRPS9, RPL37A, RPL27, RPL28, MRRF, LOC122429783, RPL12, RPL11, RPS27L…	2461	383	15963	1.2532446107050668	1	1	0.9994192799070848	up
GOTERM_CC_DIRECT	GO:0005783~endoplasmic reticulum	62	1.7699115044247788	0.029054239197157224	POMT2, TOR2A, LOC122448282, LOC122424551, PIGQ, ZFAND2B, PLOD3, PLOD1, ZDHHC1, USE1, ZDHHC3, TMED3, SDF4, TSPO, TMED1, TMED4, ELOVL1, SSR2, SIGMAR1, SHISA5, ZDHHC12, P3H1, ALG3, LOC122438869, CNPY2, ALG1, TLCD3B, SUMF2, DHDDS, LOC122442434, TMEM214, ERP29, PIGL, MAN1B1, SLC27A3, ERGIC3, SLC27A5, LRPAP1, MGST3, STX18, PLD4, AGPAT1, CLN8, CST7, RNF5, AGPAT2, LOC122442403, PRDX4, TMEM203, GPAT4, LOC…	2342	315	15285	1.2845756577609695	0.9999999614621407	0.8853897102712649	0.8762146873668994	up
GOTERM_BP_DIRECT	GO:0032543~mitochondrial translation	9	0.2569226377390808	0.029405540292448355	MRPL52, HARS1, MRPS34, MRPS18B, MRPL16, MRPS18A, MRPL23, CHCHD1, MRPL43	2461	25	15963	2.3350995530272245	1	1	0.9994192799070848	up
GOTERM_MF_DIRECT	GO:0071949~FAD binding	11	0.3140165572366543	0.029985842168238738	LOC122423043, AIFM1, MICAL1, LOC122454546, LDHD, SQOR, CRY2, MTHFR, D2HGDH, LOC122451979, COQ6	2477	35	16422	2.083649576100121	0.9999999999999984	1	1	up
GOTERM_CC_DIRECT	GO:0005764~lysosome	20	0.5709391949757351	0.030992512468852165	UNC93B1, VPS33B, CTSZ, CTSW, IFI30, CST7, TMEM175, CLN3, SMPD1, NEU1, CTSH, CTSF, LAMTOR1, PPT2, LAMTOR4, RAB7B, AP5S1, CTSD, LAMTOR5, RAB7A	2342	80	15285	1.6316182749786505	0.9999999878825865	0.8972332359732702	0.8879354822326145	up
KEGG_PATHWAY	ccad05168:Herpes simplex virus 1 infection	44	1.2560662289466171	0.0314946	LOC122429686, TRADD, LOC122429106, NXF1, IRAK1, AKT2, EIF4EBP1, AKT1, LOC122429902, BAK1, IKBKG, FADD, BID, IKBKE, EIF2B5, LOC122429972, EIF2B4, CD74, LOC122440708, EIF2B2, TNFSF14, BAD, EIF2AK1, CARD9, TAP2, TSC2, TRAF2, POU2F2, LOC122449542, PML, PPP1CA, TNFRSF1A, LOC122429691, BST2, IRF3, STING1, LOC122429717, IRF7, LTA, BAX, TAB1, ITGA5, LOC122452471, IRF9	1570	213	10257	1.3495649053557013	0.9999867623060366	0.18736640607262534	0.16174364968662527	up
GOTERM_MF_DIRECT	GO:1901981~phosphatidylinositol phosphate binding	7	0.19982871824150727	0.032530406589476084	DENND1C, DENND1A, SNX21, SNX22, PLEKHN1, SNX20, PHLDA3	2477	17	16422	2.7299152200242225	0.9999999999999999	1	1	up
GOTERM_MF_DIRECT	GO:0043130~ubiquitin binding	16	0.4567513559805881	0.034532	CUEDC2, ADRM1, RAD23A, AUP1, TOM1L2, NSFL1C, GGA1, GGA3, SHARPIN, UBXN11, HGS, TOM1, ASCC2, RBCK1, CUEDC1, OTUB1	2477	61	16422	1.7389623883995047	1	1	1	up
GOTERM_CC_DIRECT	GO:0005794~Golgi apparatus	47	1.3417071081929774	0.0368102	CUL7, CST7, ZDHHC1, ZDHHC3, ARFRP1, AP1G2, C29H11ORF24, LOC122440025, STK16, TMED3, TRAPPC12, TMED1, MGAT1, ZFPL1, CDIPT, RABAC1, YKT6, VTI1B, TMED4, GALNT6, LOC122440708, YIPF2, YIPF3, GPR108, SLC35C2, SLC35E4, TANGO2, ENTPD6, SLC35C1, ZDHHC12, COG1, ZDHHC16, GBGT1, ARHGAP33, BST2, GNPTG, TMEM214, TMEM115, RAB37, GORASP1, SLC9A8, FAM20C, LZTR1, SLC29A3, SIPA1, GAS8, ITM2C	2342	232	15285	1.322173429724079	0.9999999996291802	0.9308638902588103	0.9212176323286672	up
GOTERM_MF_DIRECT	GO:0005515~protein binding	380	10.847844704538968	0.0368569	ANKLE1, RNH1, CCNF, TONSL, WDR83, TSKU, RRP9, PSMD9, BAIAP2L2, TRIM28, RUSC1, PPP2R1A, WDR90, WDR91, FBXO6, TNS2, SAMD11, LOC122429635, NFKBIL1, WDR74, P3H1, SCRIB, ARMC7, WDR73, MAPK8IP2, MIF4GD, MAPK8IP1, RNF123, BIN3, WDR81, ARMC5, ARMC6, GRWD1, KCTD13, CD2BP2, NHLRC1, PREB, EPHA1, OBSL1, TRIM11, PPP1R37, NLRX1, EBI3, AGAP2, AGAP3, WDR62, PLA2G6, AAAS, PRDM11, ZBTB4, PRKCZ, IGSF9, DEDD2, ZNHIT…	2477	2320	16422	1.085914551807665	1	1	1	up
GOTERM_CC_DIRECT	GO:0030136~clathrin-coated vesicle	6	0.17128175849272054	0.036977322065548594	HAX1, FCHO1, DENND1A, HIP1R, AP1M2, AP1M1	2342	13	15285	3.0122183538067397	0.9999999996646164	0.9308638902588103	0.9212176323286672	up
GOTERM_CC_DIRECT	GO:0005852~eukaryotic translation initiation factor 3 complex	6	0.17128175849272054	0.036977322065548594	EIF3M, EIF3K, EIF3L, EIF3G, EIF3H, EIF3D	2342	13	15285	3.0122183538067397	0.9999999996646164	0.9308638902588103	0.9212176323286672	up
GOTERM_MF_DIRECT	GO:0005525~GTP binding	67	1.9126463031687124	0.0370187	GIMAP6, LOC122450607, GMPPB, RAB43, RNF112, RAB42, MTG1, MTG2, NKIRAS2, LOC122441498, RAC2, RAC3, HRAS, RAB8A, ARL11, GTPBP6, RHOG, LOC122438869, RHOF, RHOC, GTPBP1, GNL1, DNM1, DNM2, TUFM, RAB36, RAB37, LOC122448612, RAB35, LOC122427613, RHOV, RAB7B, ARF5, ARL8A, RAB7A, RABL6, RAB1B, AGAP2, ARL2, LOC122437921, AGAP3, LOC122437923, SRL, LOC122436717, GNAI2, ARFRP1, RHOT2, RAB40C, RRAS, RAB24, REM…	2477	354	16422	1.2547915397932161	1	1	1	up
GOTERM_BP_DIRECT	GO:0034341~response to type II interferon	5	0.14273479874393377	0.037076882164600075	LOC122431080, LOC122431078, LOC122431079, LOC122430804, LOC122431250	2461	9	15963	3.6035486929432485	1	1	0.9994192799070848	up
KEGG_PATHWAY	ccad04217:Necroptosis	40	1.1418783899514702	0.038512	RNF31, PYGB, TRADD, VPS4A, LOC122423300, PYGM, LOC122448169, LOC122449694, LOC122429185, SHARPIN, AIFM1, SMPD1, FTH1, CHMP1A, CASP1, STAT6, FADD, CAPN1, BID, JAK3, ZBP1, RIPK3, LOC122433435, TRAF2, SPATA2L, LOC122447142, TNFRSF1A, LOC122445545, CHMP2A, BAX, CHMP4B, CHMP4A, RBCK1, CHMP6, CHMP7, PPIA, SLC25A4, IRF9, FTL, SLC25A6	1570	193	10257	1.3540147189861722	0.9999989689141481	0.22529530906024942	0.1944856941460273	up
GOTERM_BP_DIRECT	GO:0006749~glutathione metabolic process	10	0.28546959748786754	0.0395797	LOC122431348, GSTZ1, GSTK1, GSTM3, GPX1, TXNRD2, ETHE1, LOC122446364, HAGH, LOC122431193	2461	31	15963	2.0923831120315635	1	1	0.9994192799070848	up
KEGG_PATHWAY	ccad00983:Drug metabolism - other enzymes	19	0.5423922352269483	0.039875288848822424	LOC122431348, GSTM3, DUT, MGST3, NME2, NME3, LOC122446364, NME1, UCKL1, UCK1, NME6, IMPDH1, IMPDH2, TK2, UPP1, TK1, GUSB, LOC122431193, ITPA	1570	77	10257	1.6120688228968485	0.9999993733799892	0.22944633419568314	0.1980690577244786	up
GOTERM_BP_DIRECT	GO:0006325~chromatin organization	13	0.3711104767342278	0.0422509	HDAC5, LOC122433028, HDAC10, LOC122426643, PHF1, SUPT4H1, LRWD1, HDAC7, CABIN1, CDAN1, PWWP3A, PHF19, FAM50A	2461	46	15963	1.8331095524972176	1	1	0.9994192799070848	up
GOTERM_BP_DIRECT	GO:0000462~maturation of SSU-rRNA from tricistronic rRNA transcript (SSU-rRNA, 5.8S rRNA, LSU-rRNA)	9	0.2569226377390808	0.045591	KLHDC3, RPS14, RPS16, RPS8, MRPS11, TSR2, DHX37, SLX9, WDR46	2461	27	15963	2.1621292157659484	1	1	0.9994192799070848	up
GOTERM_BP_DIRECT	GO:0006631~fatty acid metabolic process	9	0.2569226377390808	0.045591	MECR, ACBD4, CRYL1, DBI, CPT1C, ALKBH7, ACSF3, HSD17B10, ACSF2	2461	27	15963	2.1621292157659484	1	1	0.9994192799070848	up
GOTERM_BP_DIRECT	GO:0000413~protein peptidyl-prolyl isomerization	9	0.2569226377390808	0.045591	FKBP11, FKBP2, PPIL2, PPIE, PPIH, LOC122448169, PPIB, PPIA, LOC122447142	2461	27	15963	2.1621292157659484	1	1	0.9994192799070848	up
KEGG_PATHWAY	ccad04062:Chemokine signaling pathway	39	1.1133314302026833	0.046646	GSK3A, NCF1, CXCR5, WAS, LOC122449577, CXCR6, ARRB2, RASGRP2, LOC122449552, PRKCZ, GNAI2, PIK3R5, GRK2, GNG5, CXCR3, GNG7, AKT2, GRK6, RAC2, AKT1, RAC3, GNG8, CCR7, IKBKG, JAK3, HRAS, MAPK3, LOC122449580, BAD, PRKCD, LOC122449544, LOC122449542, FGR, HCK, PLCB3, GNB2, LOC122426789, PLCB2, NFKBIB	1570	190	10257	1.3410090512906472	0.9999999477333469	0.2614209582970108	0.22567108365810332	up
KEGG_PATHWAY	ccad03440:Homologous recombination	12	0.3425635169854411	0.0469217	BABAM1, TOP3B, MUS81, SEM1, RAD52, BABAM2, POLD4, RAD51D, POLD1, XRCC3, POLD2, TOP3A	1570	42	10257	1.8666060054595086	0.9999999527795161	0.2614209582970108	0.22567108365810332	up
GOTERM_BP_DIRECT	GO:0006457~protein folding	22	0.6280331144733086	0.047361	TRAP1, NUDC, PPIL2, ARL2, LOC122448169, MESD, LOC122447142, NUDCD3, GRPEL1, CDC37, DNAJA3, DNLZ, PFDN1, PPIE, PPIH, PFDN2, P4HB, PPIB, PFDN5, PPIA, PFDN6, TXNDC5	2461	94	15963	1.5180907259633258	1	1	0.9994192799070848	up
GOTERM_BP_DIRECT	GO:0015031~protein transport	12	0.3425635169854411	0.049265	RUFY1, SCAMP4, GDI1, ARRDC1, ARRDC2, CHMP1A, CHMP2A, SNX21, RRBP1, SNX20, SCAMP3, ARL8A	2461	42	15963	1.8532536135136704	1	1	0.9994192799070848	up
GOTERM_BP_DIRECT	GO:0006888~endoplasmic reticulum to Golgi vesicle-mediated transport	21	0.5994861547245218	0.0493129	BCAP31, TRAPPC3, TRAPPC1, TRAPPC2L, LMAN2L, TRAPPC4, TRAPPC5, TEX261, YIF1A, NRBP1, YIF1B, TRAPPC6A, LMAN2, LOC122440025, TMED3, STX5, TMED1, ERGIC3, YKT6, COPE, TMED4	2461	89	15963	1.5304959617219636	1	1	0.9994192799070848	up
GOTERM_MF_DIRECT	GO:0004622~lysophospholipase activity	5	0.14273479874393377	0.0507468	ABHD12, LOC122442434, ABHD4, GDPD3, PNPLA6	2477	10	16422	3.3148970528865567	1	1	1	up
GOTERM_BP_DIRECT	GO:0006900~vesicle budding from membrane	4	0.11418783899514702	0.0507784	CHMP4B, CHMP4A, CHMP6, CHMP7	2461	6	15963	4.324258431531898	1	1	0.9994192799070848	up
GOTERM_BP_DIRECT	GO:0043328~protein transport to vacuole involved in ubiquitin-dependent protein catabolic process via the multivesicular body sorting pathway	4	0.11418783899514702	0.0507784	PTPN23, SNF8, VPS25, VPS28	2461	6	15963	4.324258431531898	1	1	0.9994192799070848	up
GOTERM_CC_DIRECT	GO:0005763~mitochondrial small ribosomal subunit	8	0.22837567799029404	0.0509085	MRPS26, MRPS9, MRPS11, MRPS34, MRPS2, MRPS18A, MRPS6, METTL17	2342	23	15285	2.2700775999702967	0.9999999999999273	1	0.9913494809688581	up
GOTERM_BP_DIRECT	GO:0050853~B cell receptor signaling pathway	6	0.17128175849272054	0.051641755104436256	CD79B, LAT2, CD79A, LCK, NFAM1, LIME1	2461	14	15963	2.779880420270506	1	1	0.9994192799070848	up
GOTERM_CC_DIRECT	GO:0008180~COP9 signalosome	5	0.14273479874393377	0.053355012535362414	COPS3, COPS6, GPS1, COPS7B, COPS7A	2342	10	15285	3.263236549957301	0.9999999999999837	1	0.9913494809688581	up
GOTERM_CC_DIRECT	GO:0005684~U2-type spliceosomal complex	5	0.14273479874393377	0.053355012535362414	RNF113A, SF3B2, CCDC12, BUD13, YJU2B	2342	10	15285	3.263236549957301	0.9999999999999837	1	0.9913494809688581	up
GOTERM_CC_DIRECT	GO:0005778~peroxisomal membrane	9	0.2569226377390808	0.053809263989517804	ABCD4, PEX16, FIS1, PEX6, PEX11B, PEX10, PEX11G, ABCD1, PEX14	2342	28	15285	2.097794924972551	0.9999999999999877	1	0.9913494809688581	up
GOTERM_BP_DIRECT	GO:0006646~phosphatidylethanolamine biosynthetic process	5	0.14273479874393377	0.054420450108924906	SLC27A1, PCYT2, CHKB, ETNK2, PISD	2461	10	15963	3.2431938236489235	1	1	0.9994192799070848	up
GOTERM_CC_DIRECT	GO:0005840~ribosome	81	2.312303739651727	0.0548914	RPL4, MRPS15, RPL3, RPL32, RPL31, MRPS11, RPL34, MRPS12, MRPL36, MRPL37, LOC122426690, MRPL34, RPL8, RPL9, RPL6, MRPL4, RPS15, RPS14, MRPL2, RPS17, RPS16, RPS19, RPL18A, RPS18, RPL36AL, RPL36, RPL35, RPLP2, MRPL9, RPL37, RPS11, RPS7, RPL21, RPS8, LOC122451787, RPS5, RPL22, RPS6, MRPS23, MRPS18B, MRPL49, MRPS2, RPL13A, MRPS18A, RPS3A, RPSA, MRPS7, MRPS6, MRPS5, MRPS9, RPL37A, RPL27, RPL26, RPL29, …	2342	440	15285	1.201464366120643	0.9999999999999937	1	0.9913494809688581	up
GOTERM_BP_DIRECT	GO:0000422~autophagy of mitochondrion	9	0.2569226377390808	0.055511557868331576	FIS1, PINK1, MAP1LC3A, ATG9A, ATG2A, WIPI2, WDR45, FBXO7, ATG7	2461	28	15963	2.084910315202879	1	1	0.9994192799070848	up
GOTERM_BP_DIRECT	GO:0006289~nucleotide-excision repair	9	0.2569226377390808	0.055511557868331576	STN1, NTHL1, OGG1, ERCC1, CETN2, ERCC2, XPC, RAD23A, GTF2H4	2461	28	15963	2.084910315202879	1	1	0.9994192799070848	up
KEGG_PATHWAY	ccad04931:Insulin resistance	25	0.7136739937196689	0.0556708	PYGB, SLC27A1, CRTC2, PRKAG1, PYGM, PRKCZ, PTPA, CREB3L4, AKT2, RPS6KA1, AKT1, PCK2, NR1H2, PRKCD, NR1H3, PRKAB1, PPP1CA, TNFRSF1A, CREB3, G6PC3, RPS6KB2, SLC27A3, LOC122452471, SLC27A5, SLC27A4	1570	113	10257	1.4453807564398848	0.9999999981450906	0.3053194526669027	0.26356636512271087	up
GOTERM_MF_DIRECT	GO:0003676~nucleic acid binding	42	1.1989723094490436	0.0564126	DDX28, TSEN34, ZNF593, DDX49, AARS2, POP7, DDX27, TMEM63A, PINX1, TRMT2A, GPATCH4, GPATCH3, RECQL4, RRP7A, RNASEH1, RECQL5, ZMAT2, LOC122443310, ERI3, POLR2I, ZNF385A, HEMK1, SPAG7, CIZ1, REXO1, SF3A2, CPSF1, GPKOW, TREX1, DDX56, RNASE6, DDX51, TFIP11, AEN, REXO4, PML, ISG20, GPANK1, R3HCC1, TCEA2, LOC122441308, SPRN	2477	213	16422	1.307283344800332	1	1	1	up
GOTERM_MF_DIRECT	GO:0003712~transcription coregulator activity	20	0.5709391949757351	0.0579654	LOC122432977, TAF15, SMARCB1, LOC122432972, FUS, MED8, FHL3, MED9, GPS2, MED19, HR, MED15, MED29, MED11, MED22, EWSR1, ZXDC, HDGF, ZNF653, HDGFL2	2477	87	16422	1.5240905990283018	1	1	1	up
KEGG_PATHWAY	ccad04370:VEGF signaling pathway	15	0.4282043962318013	0.0581206	LOC122446062, SPHK2, BAD, SH2D2A, SPHK1, MAPK12, LOC122440231, MAPKAPK3, AKT2, RAC2, AKT1, RAC3, LOC122440910, HRAS, MAPK3	1570	59	10257	1.6609629709597322	0.9999999992546622	0.31385112784017966	0.27093131548596705	up
GOTERM_MF_DIRECT	GO:0005484~SNAP receptor activity	11	0.3140165572366543	0.0593862	VAMP8, STX8, STX18, STX5, VAMP1, STX4, USE1, YKT6, BET1L, VAMP2, VTI1B	2477	39	16422	1.8699419272693394	1	1	1	up
GOTERM_BP_DIRECT	GO:0034314~Arp2/3 complex-mediated actin nucleation	7	0.19982871824150727	0.0599503	ARPC2, ARPC3, ARPC1B, ARPC1A, ARPC5L, ARPC4, WASHC1	2461	19	15963	2.3897217647939435	1	1	0.9994192799070848	up
GOTERM_BP_DIRECT	GO:0072583~clathrin-dependent endocytosis	7	0.19982871824150727	0.0599503	FCHO1, LOC122432541, CLTB, AP2S1, CLTA, AP2A2, AP2M1	2461	19	15963	2.3897217647939435	1	1	0.9994192799070848	up
GOTERM_MF_DIRECT	GO:0019843~rRNA binding	10	0.28546959748786754	0.0600874	MRPL20, RPS9, EMG1, IMP3, RPS5, PPAN, MRPL16, ERAL1, MRPS7, RPL9	2477	34	16422	1.9499394428744448	1	1	1	up
GOTERM_MF_DIRECT	GO:0061513~glucose 6-phosphate:phosphate antiporter activity	3	0.0856409	0.0613265	SLC37A2, SLC37A1, SLC37A4	2477	3	16422	6.6297941057731125	1	1	1	up
GOTERM_MF_DIRECT	GO:0019887~protein kinase regulator activity	3	0.0856409	0.0613265	CSNK2B, ANKRD54, GCN1	2477	3	16422	6.6297941057731125	1	1	1	up
GOTERM_MF_DIRECT	GO:0004045~aminoacyl-tRNA hydrolase activity	3	0.0856409	0.0613265	PTRH2, PTRH1, PTRHD1	2477	3	16422	6.6297941057731125	1	1	1	up
GOTERM_MF_DIRECT	GO:0000062~fatty-acyl-CoA binding	6	0.17128175849272054	0.0627823	ACBD6, GCDH, ACADVL, ACBD4, ECI2, DBI	2477	15	16422	2.651917642309245	1	1	1	up
GOTERM_CC_DIRECT	GO:0019815~B cell receptor complex	3	0.0856409	0.0631681	CD79B, CD79A, LIME1	2342	3	15285	6.526473099914603	1	1	0.9913494809688581	up
GOTERM_CC_DIRECT	GO:0071797~LUBAC complex	3	0.0856409	0.0631681	RNF31, SHARPIN, RBCK1	2342	3	15285	6.526473099914603	1	1	0.9913494809688581	up
GOTERM_CC_DIRECT	GO:1990879~CST complex	3	0.0856409	0.0631681	CTC1, STN1, TEN1	2342	3	15285	6.526473099914603	1	1	0.9913494809688581	up
GOTERM_CC_DIRECT	GO:0015935~small ribosomal subunit	3	0.0856409	0.0631681	IMP3, RPS18, MRPS12	2342	3	15285	6.526473099914603	1	1	0.9913494809688581	up
GOTERM_BP_DIRECT	GO:0097039~protein linear polyubiquitination	3	0.0856409	0.0639097	RNF31, SHARPIN, RBCK1	2461	3	15963	6.486387647297847	1	1	0.9994192799070848	up
GOTERM_BP_DIRECT	GO:0006659~phosphatidylserine biosynthetic process	3	0.0856409	0.0639097	PTDSS2, PTDSS1, SLC27A1	2461	3	15963	6.486387647297847	1	1	0.9994192799070848	up
GOTERM_BP_DIRECT	GO:0015760~glucose-6-phosphate transport	3	0.0856409	0.0639097	SLC37A2, SLC37A1, SLC37A4	2461	3	15963	6.486387647297847	1	1	0.9994192799070848	up
GOTERM_BP_DIRECT	GO:0006656~phosphatidylcholine biosynthetic process	3	0.0856409	0.0639097	SLC27A1, LPCAT3, PEMT	2461	3	15963	6.486387647297847	1	1	0.9994192799070848	up
KEGG_PATHWAY	ccad05163:Human cytomegalovirus infection	48	1.3702540679417643	0.0660045	LOC122446062, LOC122429686, ATF6B, TRADD, LOC122449577, CALML4, GNAI2, GNG5, CREB3L4, GNG7, AKT2, E2F1, RAC2, EIF4EBP1, AKT1, RAC3, E2F2, GNG8, BAK1, IKBKG, FADD, BID, HRAS, MAPK3, LOC122449580, IL10RB, TAP2, TSC2, TRAF2, LOC122449542, MAPK12, TNFRSF1A, LOC122429691, CREB3, LOC122440231, PLCB3, IRF3, STING1, CDK4, GNB2, LOC122448612, RPS6KB2, BAX, LOC122440910, ARHGEF1, CALM3, PLCB2, ATF4	1570	248	10257	1.2644750359564414	0.9999999999610034	0.35102369627323426	0.30302045575723635	up
GOTERM_CC_DIRECT	GO:0005885~Arp2/3 protein complex	6	0.17128175849272054	0.0664456	ARPC2, ARPC3, ARPC1B, ARPC1A, ARPC5L, ARPC4	2342	15	15285	2.6105892399658415	1	1	0.9913494809688581	up
KEGG_PATHWAY	ccad04148:Efferocytosis	35	0.9991435912075365	0.0703099	C1QB, C1QA, LOC122446062, LRP1, SLC66A1, MEGF11, PLA2G6, GPR132, P2RY6, RXRA, LOC122420599, P2RY2, STAB1, CASP1, MAPK3, VPS16, VPS18, DUSP2, TGFB1, SPHK2, NR1H2, SPHK1, NR1H3, ANO9, TIMD4, CPT1C, MAPK12, XKR8, LOC122440231, LOC122440910, PTPN6, RAB7B, LOC122452471, C1QC, RAB7A	1570	173	10257	1.3217296859467618	1	0.36833987117802997	0.31796860674342764	up
KEGG_PATHWAY	ccad05142:Chagas disease	25	0.7136739937196689	0.0717024	C1QB, C1QA, LOC122449577, CD3E, CD3D, GNAI2, GNA15, IRAK1, PPP2R1A, LOC122439786, AKT2, AKT1, IKBKG, FADD, MAPK3, LOC122449580, TGFB1, LOC122449542, MAPK12, TNFRSF1A, PLCB3, LOC122448612, CD247, PLCB2, C1QC	1570	116	10257	1.4080002196354051	0.9999999999954479	0.3701110062949478	0.3194975353486301	up
KEGG_PATHWAY	ccad05213:Endometrial cancer	15	0.4282043962318013	0.0736605	LOC122446062, GADD45B, BAD, AXIN1, ARAF, MLH1, GADD45G, LOC122440231, AKT2, BAX, AKT1, LOC122440910, BAK1, HRAS, MAPK3	1570	61	10257	1.6065051686331835	0.9999999999978306	0.37470784199918916	0.32346574394801797	up
GOTERM_CC_DIRECT	GO:0072546~EMC complex	5	0.14273479874393377	0.0739656	EMC4, EMC10, EMC6, EMC8, EMC9	2342	11	15285	2.9665786817793647	1	1	0.9913494809688581	up
GOTERM_CC_DIRECT	GO:0071013~catalytic step 2 spliceosome	15	0.4282043962318013	0.0744678	ISY1, SF3B2, SNRPN, SF3A2, PPIL2, EIF4A3, WDR83, ESS2, LSM7, PRPF6, PUF60, SNRPD2, SNRPG, NRDE2, SNRPB	2342	61	15285	1.6048704344052303	1	1	0.9913494809688581	up
GOTERM_MF_DIRECT	GO:0061133~endopeptidase activator activity	4	0.11418783899514702	0.0746807	ADRM1, PSME1, PSME2, LOC122450370	2477	7	16422	3.788453774727493	1	1	1	up
GOTERM_MF_DIRECT	GO:0016176~superoxide-generating NADPH oxidase activator activity	4	0.11418783899514702	0.0746807	NCF1, NCF4, NOXA1, NOXO1	2477	7	16422	3.788453774727493	1	1	1	up
GOTERM_MF_DIRECT	GO:0043023~ribosomal large subunit binding	4	0.11418783899514702	0.0746807	RBM3, EIF6, MALSU1, MRRF	2477	7	16422	3.788453774727493	1	1	1	up
GOTERM_BP_DIRECT	GO:0032007~negative regulation of TOR signaling	5	0.14273479874393377	0.0753826	GSK3A, TMEM127, AKT1S1, TNFAIP8L1, TSC2	2461	11	15963	2.948358021499021	1	1	0.9994192799070848	up
GOTERM_BP_DIRECT	GO:0061077~chaperone-mediated protein folding	5	0.14273479874393377	0.0753826	FKBP11, UNC45A, DNAJB2, FKBP2, DNAJC5	2461	11	15963	2.948358021499021	1	1	0.9994192799070848	up
GOTERM_BP_DIRECT	GO:0032418~lysosome localization	5	0.14273479874393377	0.0753826	SNAPIN, PLEKHM2, KXD1, HPS6, BORCS6	2461	11	15963	2.948358021499021	1	1	0.9994192799070848	up
GOTERM_MF_DIRECT	GO:0003755~peptidyl-prolyl cis-trans isomerase activity	12	0.3425635169854411	0.0764377	FKBP11, PTPA, FKBP2, PPIL2, FKBP8, PPIE, PIN1, PPIH, LOC122448169, PPIB, PPIA, LOC122447142	2477	46	16422	1.7295115058538555	1	1	1	up
GOTERM_MF_DIRECT	GO:0000287~magnesium ion binding	20	0.5709391949757351	0.0769774	FEN1, DUT, PKLR, IDH3G, MAST3, MAST2, PPM1N, ITPK1, IDH2, COMT, ENO3, RPS6KA4, THTPA, NT5C3B, RNASEH1, ILVBL, MTG2, RPS6KA1, IDH3B, NUDT18	2477	90	16422	1.4732875790606916	1	1	1	up
GOTERM_CC_DIRECT	GO:0055038~recycling endosome membrane	4	0.11418783899514702	0.0776662	SCAMP4, RAB11FIP3, SCAMP3, RAB11FIP4	2342	7	15285	3.7294131999512015	1	1	0.9913494809688581	up
GOTERM_CC_DIRECT	GO:0070552~BRISC complex	4	0.11418783899514702	0.0776662	BABAM1, BABAM2, SHMT2, MPND	2342	7	15285	3.7294131999512015	1	1	0.9913494809688581	up
GOTERM_CC_DIRECT	GO:0000812~Swr1 complex	4	0.11418783899514702	0.0776662	ZNHIT1, RUVBL2, RUVBL1, DMAP1	2342	7	15285	3.7294131999512015	1	1	0.9913494809688581	up
GOTERM_BP_DIRECT	GO:0000028~ribosomal small subunit assembly	11	0.3140165572366543	0.0776967	RRP7A, RPS15, RPS14, RPS27, RPS19, MRPS11, RPS5, RPS27L, RPSA, ERAL1, MRPS7	2461	40	15963	1.7837566030069079	1	1	0.9994192799070848	up
GOTERM_MF_DIRECT	GO:0051015~actin filament binding	34	0.9705966314587496	0.0777175	SPTBN5, FHOD1, ARPC1B, ARPC1A, ARPC5L, TWF2, CAPG, ESPN, CORO1A, IQGAP3, AIF1, ACTR3B, CORO1B, LIMD2, PSTPIP1, CFL1, COTL1, SPTBN2, MARCKSL1, GSN, DBNL, ACTN3, TPM2, HIP1R, ARPC4, FMNL3, FMNL1, ARPC2, ARPC3, CORO6, TLN2, KPTN, MYO1F, MYO1G	2477	171	16422	1.3182046760016715	1	1	1	up
GOTERM_BP_DIRECT	GO:0033617~mitochondrial cytochrome c oxidase assembly	8	0.22837567799029404	0.0781398	LOC122442347, OXA1L, LOC122441435, LOC122440362, LOC122427710, LOC122423355, LOC122445585, LOC122432749	2461	25	15963	2.075644047135311	1	1	0.9994192799070848	up
GOTERM_BP_DIRECT	GO:0042776~proton motive force-driven mitochondrial ATP synthesis	4	0.11418783899514702	0.0788757	ATP5F1B, ATP5PO, ATP5MF, ATP5F1E	2461	7	15963	3.7065072270273407	1	1	0.9994192799070848	up
GOTERM_BP_DIRECT	GO:0000956~nuclear-transcribed mRNA catabolic process	4	0.11418783899514702	0.0788757	LSM7, MRTO4, DXO, LSM4	2461	7	15963	3.7065072270273407	1	1	0.9994192799070848	up
GOTERM_MF_DIRECT	GO:0000049~tRNA binding	11	0.3140165572366543	0.0793715	DUS2, CTU2, TRMT10B, PTCD1, SARS1, DALRD3, SARS2, KARS1, ELP5, LOC122421547, FARS2	2477	41	16422	1.7787252478903472	1	1	1	up
KEGG_PATHWAY	ccad05164:Influenza A	38	1.0847844704538967	0.0823404	LOC122446062, CIITA, NXT1, NLRX1, TRADD, LOC122429106, NXF1, CCND3, AKT2, CASP1, AKT1, LOC122429902, BAK1, IKBKG, FADD, BID, IKBKE, MAPK3, LOC122429972, CPSF4, FDPS, LOC122433435, LOC122449542, PML, RAB11B, TNFRSF1A, LOC122440231, LOC122443201, IRF3, CDK4, LOC122429717, IRF7, BAX, LOC122440910, SLC25A4, IRF9, NFKBIB, SLC25A6	1570	193	10257	1.2863139830368635	0.9999999999999203	0.41287817382763337	0.35641620133838436	up
GOTERM_MF_DIRECT	GO:0004896~cytokine receptor activity	9	0.2569226377390808	0.0840077	CD74, IL4R, CSF3R, EBI3, IL2RB, IL21R, LOC122434355, IL2RG, IL12RB1	2477	31	16422	1.9247789339341295	1	1	1	up
GOTERM_CC_DIRECT	GO:0005680~anaphase-promoting complex	6	0.17128175849272054	0.0849108	ANAPC13, FZR1, ANAPC15, CDC26, ANAPC2, ANAPC11	2342	16	15285	2.447427412467976	1	1	0.9913494809688581	up
GOTERM_CC_DIRECT	GO:0005771~multivesicular body	6	0.17128175849272054	0.0849108	CHMP1A, CHMP2A, CHMP4B, CHMP4A, CHMP6, CHMP7	2342	16	15285	2.447427412467976	1	1	0.9913494809688581	up
GOTERM_CC_DIRECT	GO:0005788~endoplasmic reticulum lumen	6	0.17128175849272054	0.0849108	TOR4A, TOR3A, TOR2A, SELENOM, OS9, ERP29	2342	16	15285	2.447427412467976	1	1	0.9913494809688581	up
KEGG_PATHWAY	ccad04152:AMPK signaling pathway	26	0.7422209534684556	0.0858538	PFKFB4, CRTC2, PRKAG1, ADIPOR2, LIPE, PPP2R1A, CREB3L4, AKT2, EIF4EBP1, AKT1, MLYCD, RAB8A, PCK2, STRADA, PPP2R5B, TSC2, PPP2R5D, CPT1C, EEF2, PRKAB1, RAB11B, CREB3, PFKL, G6PC3, AKT1S1, RPS6KB2	1570	124	10257	1.369847955619478	0.9999999999999792	0.4216583347309528	0.3639956564771473	up
KEGG_PATHWAY	ccad04625:C-type lectin receptor signaling pathway	23	0.6565800742220953	0.086494	FCER1G, LOC122433435, CARD9, PRKCD, CALML4, LSP1, MAPK12, RELB, NFKB2, RRAS, IRF1, AKT2, BCL3, CASP1, AKT1, CALM3, IKBKG, LOC122452471, MAP3K14, IKBKE, HRAS, IRF9, MAPK3	1570	107	10257	1.40432	0.9999999999999838	0.4216583347309528	0.3639956564771473	up
KEGG_PATHWAY	ccad03010:Ribosome	87	2.4835854981444476	0.0890289	RPL4, MRPS15, RPL30, RPL3, RPL32, RPL31, MRPS11, RPL34, RPLP0, MRPS12, LOC122426690, MRPL34, RPL10A, RPL9, RPL6, MRPL4, RPS15, RPL7A, RPS14, MRPL2, RPS17, RPS16, RPS19, RPL18A, RPS18, RPL36AL, RPL36, RPL35, RPLP2, MRPL9, RPL37, RPS11, RPS10, RPS9, RPS7, RPL21, RPS8, LOC122451787, RPS5, RPL22, RPS6, MRPS2, RPL13A, MRPS18A, RPS3A, RPSA, MRPS7, MRPS6, MRPS5, MRPS9, RPL37A, RPL24, RPL27, RPL26, RPL29…	1570	490	10257	1.1599623033926947	0.9999999999999939	0.4225358804107225	0.3647531959101109	up
KEGG_PATHWAY	ccad00531:Glycosaminoglycan degradation	7	0.19982871824150727	0.0890816	GALNS, NAGLU, IDUA, HEXA, LOC122425091, GUSB, SGSH	1570	21	10257	2.1777070063694266	1	0.4225358804107225	0.3647531959101109	up
GOTERM_BP_DIRECT	GO:0042147~retrograde transport, endosome to Golgi	10	0.28546959748786754	0.0914366	RGP1, SLC66A2, VPS51, LOC122432783, VPS26B, WASHC1, SNX8, BET1L, PLEKHJ1, VTI1B	2461	36	15963	1.8017743464716243	1	1	0.9994192799070848	up
KEGG_PATHWAY	ccad04920:Adipocytokine signaling pathway	17	0.4852983157293748	0.0916289	TRADD, PRKAG1, TRAF2, CPT1C, PRKAB1, ADIPOR2, TNFRSF1A, RXRB, G6PC3, RXRA, AKT2, AKT1, IKBKG, NFKBIE, LOC122452471, PCK2, NFKBIB	1570	74	10257	1.5008521260113616	0.9999999999999978	0.42882324472468697	0.37018074971960163	up
GOTERM_BP_DIRECT	GO:0032981~mitochondrial respiratory chain complex I assembly	7	0.19982871824150727	0.0917509	NDUFAF8, NDUFS8, NDUFA11, NDUFS7, NDUFA12, NDUFS5, NDUFAF3	2461	21	15963	2.162129215765949	1	1	0.9994192799070848	up
GOTERM_BP_DIRECT	GO:0005975~carbohydrate metabolic process	23	0.6565800742220953	0.0924255	CHID1, B4GALT2, B4GALT3, LOC122448282, B3GAT3, IDUA, MPI, PGGHG, HEXA, HEXD, TALDO1, SLC3A2, LOC122425091, TPD52L2, GBA2, GBGT1, GANAB, LOC122442403, CHI3L1, PGLS, MAN1B1, GUSB, B4GALT7	2461	107	15963	1.3942702419425277	1	1	0.9994192799070848	up
KEGG_PATHWAY	ccad05133:Pertussis	18	0.5138452754781616	0.0954755	C1QB, C1QA, LOC122433435, NOD1, CALML4, MAPK12, GNAI2, IRAK1, IRF3, IRF1, CFL1, CASP1, IRF8, CALM3, LOC122429824, ITGA5, MAPK3, C1QC	1570	80	10257	1.469952229299363	0.9999999999999994	0.4352195221666633	0.37570232255412817	up
KEGG_PATHWAY	ccad05212:Pancreatic cancer	18	0.5138452754781616	0.0954755	TGFB1, GADD45B, BAD, ARAF, PLD2, GADD45G, CDK4, AKT2, RPS6KB2, RAC2, E2F1, BAX, AKT1, RAC3, E2F2, IKBKG, BAK1, MAPK3	1570	80	10257	1.469952229299363	0.9999999999999994	0.4352195221666633	0.37570232255412817	up
GOTERM_CC_DIRECT	GO:0016604~nuclear body	5	0.14273479874393377	0.0979692	BABAM1, LSM10, TRIM41, SNAPC2, PQBP1	2342	12	15285	2.719363791631084	1	1	0.9913494809688581	up
GOTERM_CC_DIRECT	GO:0031083~BLOC-1 complex	5	0.14273479874393377	0.0979692	BCAS4, SNAPIN, BLOC1S1, BLOC1S3, DTNBP1	2342	12	15285	2.719363791631084	1	1	0.9913494809688581	up
GOTERM_CC_DIRECT	GO:0043240~Fanconi anaemia nuclear complex	5	0.14273479874393377	0.0979692	CENPX, FANCA, FANCE, FANCG, FAAP100	2342	12	15285	2.719363791631084	1	1	0.9913494809688581	up
KEGG_PATHWAY	ccad04072:Phospholipase D signaling pathway	31	0.8849557522123894	0.0990157	LOC122446062, AGPAT1, AGPAT2, AGPAT4, PLD2, PIK3R5, CYTH2, CYTH4, RRAS, AKT2, AKT1, PIP5K1C, HRAS, MAPK3, FCER1G, SPHK2, SPHK1, TSC2, GAB2, DGKZ, DNM1, DNM2, LOC122440231, PLCB3, DGKQ, LOC122448612, LOC122440910, LOC122426789, LOC122452471, PLCB2, RAPGEF3	1570	155	10257	1.306624203821656	0.9999999999999999	0.44557045806627693	0.3846377458520852	up
GOTERM_BP_DIRECT	GO:0033554~cellular response to stress	5	0.14273479874393377	0.0997679	PRDX2, PRDX4, MAP3K6, NFKB2, RELB	2461	12	15963	2.702661519707436	1	1	0.9994192799070848	up
GOTERM_CC_DIRECT	GO:0005634~nucleus	645	18.313458262350938	2.7111267340427423E-37	ATF1, RB1, GABPB2, ZNF292, SMC6, GABPB1, RBPJ, GPATCH8, DCAF7, ELK3, ELK4, DCAF1, ZC3H12C, PPP4R2, GPBP1, PWWP2A, BBX, ADNP2, PRKACB, RNF111, DDX17, PRKAB2, TSPYL1, CSNK2A1, DAPK1, ZNF281, CSNK2A2, LOC122420022, REV1, DDX10, RFX3, DICER1, ZNF12, WDR76, PSME4, SRFBP1, CLOCK, CGGBP1, EXD2, PRDM15, MYNN, LOC122436634, IQGAP1, HIF1A, PRDM10, MTDH, HSPH1, PPARGC1B, HEXIM1, CDK17, ZNF143, CDK19, HACE1,…	2345	2723	15285	1.5439551103409557	1.5317866047341495E-34	1.5317866047341495E-34	1.4911197037235082E-34	down
GOTERM_MF_DIRECT	GO:0005524~ATP binding	309	8.77342	3.1403031547716385E-21	EIF4A2, PANK3, TRIO, SMC5, SMC3, SMC4, SMC2, RPS6KA3, RPS6KA6, TBK1, RPS6KA5, DHX57, CHEK1, AKT3, PRKACB, DDX17, ACVR1, DDX18, PRKCI, PRKCH, CSNK2A1, DAPK1, PRKCB, PRKCE, CSNK2A2, RECQL, DDX10, DICER1, CLPX, RUNX2, UHMK1, RUNX1, DHX40, LOC122435072, KATNAL1, PRKD3, LARS1, SUCLG2, YME1L1, SIK2, KIF20B, TRIB2, TARS1, ABCB1, DHX9, PIK3R4, NLK, KALRN, TTBK2, BRIP1, SPAST, HSPH1, DHX33, HLTF, DHX36, S…	2676	1152	16422	1.6460610519431988	3.275336190426819E-18	3.275336190426819E-18	3.203109217867071E-18	down
GOTERM_MF_DIRECT	GO:0005515~protein binding	525	14.906303236797275	3.2189532668218068E-18	ATF1, ITSN2, GABPB2, TRIO, LOC122434312, ITSN1, GABPB1, SMC3, FNBP1L, BACH1, SMC4, DCAF7, BACH2, GLS, SMC2, DCAF6, UBASH3B, CEP97, FNBP4, WDHD1, PRKCI, WSB1, NHLRC3, FNBP1, FNDC3B, WDR75, IFT80, DICER1, FNDC3A, ARMC8, HCFC2, WDR76, ARMC1, WDR82, HECW2, HECW1, NHLRC2, SKAP2, SEH1L, AASDH, MYNN, NOLC1, BAZ2A, BAZ2B, RNPC3, PRDM10, IL22RA2, RAD21, PLCG2, PLK4, HACE1, SETD1B, EIF2AK3, EIF2AK4, BTBD10…	2676	2320	16422	1.388709022730787	3.3573682572951445E-15	1.6786841286475723E-15	1.6416661660791215E-15	down
GOTERM_BP_DIRECT	GO:0006357~regulation of transcription by RNA polymerase II	284	8.063600227143668	9.365037757832988E-18	ATF1, RB1, LOC122451453, ATF2, ZNF292, JMJD1C, IKZF1, RBPJ, IKZF2, BACH1, LOC122432813, BACH2, IKZF5, ELK3, ELK4, LOC122442624, ZNF608, ZSCAN30, ZNF606, ZMIZ1, LOC122420035, CREB3L2, BBX, EPC1, EPC2, SUPT20H, CCNL2, CCNL1, TP63, SOX5, ZNF287, ZNF281, LOC122420022, EBF1, ZNF10, RFX3, ZNF12, MED4, RUNX2, RUNX1, LOC122425718, ZSCAN20, RFX7, ZSCAN26, ZNF711, CLOCK, CGGBP1, ZSCAN29, ZNF397, TSHZ1, PRD…	2590	1094	15963	1.5999844712824605	1.5461677338182265E-14	1.5452312300424432E-14	1.526501154526777E-14	down
KEGG_PATHWAY	ccad05206:MicroRNAs in cancer	58	1.6467915956842702	4.133800723253424E-11	BMPR2, CDKN1B, PTEN, IRS2, BRCA1, BMI1, GLS, CCND2, RPS6KA5, CASP3, DNMT3B, EP300, TP63, SOX4, PRKCB, PRKCE, DNMT3A, DICER1, SIRT1, ZEB2, ZEB1, PIK3CA, SOS1, SOS2, MET, CRK, HDAC4, NOTCH2, DNMT1, HDAC2, ABCB1, ROCK1, LOC122436634, LOC122427080, PIK3R1, THBS1, SLC7A1, LOC122445271, EGFR, NRAS, BCL2L11, ERBB3, PLCG2, MAPK1, E2F3, MCL1, FZD3, RDX, MARCKS, CDK6, HNRNPK, APC, PDCD4, BCL2, KRAS, MDM4, …	1422	170	10257	2.4609332340531145	1.4220287058996917E-8	1.4220274487991778E-8	9.342389634552736E-9	down
GOTERM_MF_DIRECT	GO:0000978~RNA polymerase II cis-regulatory region sequence-specific DNA binding	205	5.8205565019875065	6.742466702063403E-10	ATF1, LOC122451453, LOC122434312, LOC122420033, HNRNPU, IKZF1, RBPJ, IKZF2, BACH1, LOC122432813, BACH2, IKZF5, ZSCAN30, ZNF606, LOC122420035, TP63, SOX4, SOX5, ZNF287, MEF2A, MEF2C, ZNF281, LOC122420022, EBF1, ZNF10, RFX3, ZNF12, RUNX2, RUNX1, LOC122425718, ZSCAN20, RFX7, ZSCAN26, ZSCAN29, ZNF397, PRDM15, MYNN, ZNF24, ZBTB5, ZNF26, ZBTB3, ZBTB2, LOC122420610, HIVEP1, LOC122420619, HIVEP3, HIVEP2,…	2676	841	16422	1.495883610691948	7.032390177963421E-7	2.3441309234173765E-7	2.292438678701557E-7	down
KEGG_PATHWAY	ccad04218:Cellular senescence	55	1.5616127200454288	1.2886494320712506E-9	RB1, LIN54, MRE11, CXCL8, PTEN, LOC122435446, ETS1, PPP1CB, PPP1CC, PPP3CA, PPP3CB, CCND2, PPP3CC, CHEK1, AKT3, BTRC, FBXW11, RRAS2, SIRT1, TGFBR1, TGFBR2, RBL2, RBL1, PIK3CA, LOC122429624, ITPR1, ITPR2, LOC122427080, PIK3R1, LIN9, FOXO3, FOXO1, LOC122445271, ZFP36L2, ZFP36L1, NRAS, PPP3R1, RBBP4, MAPK1, E2F3, TRPM7, SMAD2, SMAD3, NFATC3, NFATC2, HIPK1, HIPK3, HIPK2, RAD50, CDK6, KRAS, ATM, RAD1,…	1422	170	10257	2.333643584015885	4.432952989130712E-7	2.216477023162551E-7	1.456173858240513E-7	down
KEGG_PATHWAY	ccad04068:FoxO signaling pathway	46	1.306076093128904	4.423917890534457E-9	PRKAA1, CDKN1B, SETD7, PTEN, PRKAG2, LOC122427080, IRS2, PIK3R1, NLK, STK4, FOXO3, FOXO1, LOC122445271, EGFR, MAPK9, NRAS, MAPK8, CCND2, BCL2L11, AKT3, S1PR1, MAPK1, EP300, SKP2, PLK4, SMAD4, PRKAB2, SMAD3, CHUK, PDPK1, INSR, LOC122450994, BRAF, FBXO32, SIRT1, TGFBR1, TGFBR2, RBL2, PIK3CA, CCNG2, LOC122435411, KRAS, ATM, SGK1, SOS1, SOS2	1422	134	10257	2.476131998236665	1.5218266025129878E-6	5.072759181146177E-7	3.332684810869291E-7	down
GOTERM_MF_DIRECT	GO:0004674~protein serine/threonine kinase activity	60	1.7035775127768313	8.49583691836558E-9	GSK3B, SMG1, DYRK3, DYRK2, MAST4, MYLK3, STK10, TBK1, SLK, RPS6KA5, CHEK1, AKT3, TLK2, TLK1, RIOK1, CSNK1G3, CSNK2A1, DAPK1, PDPK1, CSNK2A2, DYRK1A, IRAK3, IRAK4, OXSR1, MASTL, UHMK1, LATS1, ERN1, LATS2, PRKD3, SIK2, SGK1, CILK1, CSNK1G1, STK39, PIK3R4, TTK, PRKX, STK4, RSKR, TTBK2, STK38, STK38L, TRPM7, PAK2, CSNK1A1, RIOK3, LOC122450994, CDC7, CDC42BPA, HIPK1, HIPK3, HIPK2, SNRK, RPS6KB1, WNK1,…	2676	174	16422	2.1161280346373896	8.861118688252567E-6	2.215289476463825E-6	2.166438414183223E-6	down
GOTERM_MF_DIRECT	GO:0140658~ATP-dependent chromatin remodeler activity	21	0.596252	1.065178033493104E-8	ZRANB3, HELLS, SHPRH, ERCC6L, CHD9, ERCC6L2, CHD7, ATRX, CHD6, SMARCA5, CHD1L, CHD2, CHD1, SMARCA2, RAD54B, BTAF1, HLTF, EP400, SMARCAD1, ERCC6, RAD54L2	2676	33	16422	3.9052181002853645	1.1109745247095404E-5	2.2219613778666147E-6	2.172963188325932E-6	down
KEGG_PATHWAY	ccad05200:Pathways in cancer	127	3.6059057353776263	1.215048644578533E-8	RB1, ETS1, FGF2, CCND2, RPS6KA5, AKT3, EP300, SKP2, IL6R, PRKACB, IL13RA1, DAPK1, PRKCB, HGF, F2R, MITF, RUNX1, EML4, MSH6, MSH2, MSH3, IL6ST, IFNAR1, NOTCH2, MAX, CUL2, LOC122449754, TGFA, LOC122427080, PIK3R1, STK4, PLD1, RASGRP1, HIF1A, LOC122449871, FOXO1, LOC122445271, HSP90B1, BCL2L11, TPR, PLCG2, PMAIP1, SMAD2, SMAD4, FZD3, SMAD3, PTCH1, BRAF, ESR1, CDK6, LPAR5, SP1, LPAR6, GNAQ, GNB4, BCL…	1422	564	10257	1.6242219528982254	4.179758610001194E-6	1.0449418343375383E-6	6.865024841868711E-7	down
GOTERM_CC_DIRECT	GO:0000151~ubiquitin ligase complex	19	0.5394662123793299	2.7867535161060945E-8	ANKIB1, AMFR, DCUN1D3, DCUN1D4, DCUN1D1, DCUN1D2, UBR3, UBE4A, UBR2, UBE4B, UBR1, LOC122436505, LOC122435636, RNF2, RNF144A, RNF144B, RNF19A, RNF217, ARIH1	2345	30	15285	4.128144989339019	1.5745033635217176E-5	7.872578682999718E-6	7.66357216929176E-6	down
KEGG_PATHWAY	ccad04120:Ubiquitin mediated proteolysis	51	1.4480408858603067	3.717448652527933E-8	UBE3C, UBE2D3, UBE2D1, UBE3A, CBLB, BRCA1, HERC4, HERC3, CDC23, HERC2, HERC1, UBE2Q2, CDC27, SKP2, BTRC, FBXW11, FBXW7, UBE4A, UBE4B, PIAS2, PIAS1, UBE2R2, LOC122431671, BIRC6, ANAPC1, BIRC2, BIRC3, CUL5, UBA6, CUL3, CUL2, LOC122427080, CBL, UBE2J1, UBR5, UBE2H, MAP3K1, SMURF2, SIAH1, WWP1, KLHL9, UBE2W, ITCH, NEDD4, UBE2N, UBA2, ERCC8, TRIM37, TRIP12, UBE2K, CUL4B	1422	166	10257	2.216066798840933	1.2787941823466653E-5	2.557604672939218E-6	1.6802867909426257E-6	down
GOTERM_MF_DIRECT	GO:0001227~DNA-binding transcription repressor activity, RNA polymerase II-specific	39	1.1073253833049403	3.7828161212856847E-8	ZNF331, ZNF793, ZNF891, ZNF572, LOC122421285, LOC122420033, LOC122420593, ZFP82, PRDM1, LOC122440460, LOC122420590, ZNF26, LOC122440485, ZFP14, ZNF81, ZFP57, LOC122420159, LOC122420477, ZNF605, LOC122440466, LOC122420034, ZNF569, LOC122421102, ZNF568, ZNF667, LOC122424879, ZNF445, ZNF782, ZNF484, ZNF182, LOC122425073, LOC122420721, ZNF619, LOC122420762, ZFP62, LOC122432320, ZNF557, ZNF599, ZNF697	2676	96	16422	2.493063340807175	3.9453994505778134E-5	6.575795357501615E-6	6.430787406185664E-6	down
GOTERM_CC_DIRECT	GO:0005829~cytosol	179	5.082339579784214	6.870394994565612E-8	LTV1, AHCYL2, MTRR, PANK3, AHCYL1, UBXN2B, UBXN2A, LTN1, IFIT5, DIXDC1, RAPH1, IRS2, PPP2R2A, IPO7, YARS2, TIAL1, RABGEF1, IPO8, PPIP5K2, DPYSL2, RAVER2, NUDT15, NUDT12, USP8, STARD4, CSNK2A1, CFAP418, CSNK2A2, YOD1, LARP4B, GAPVD1, TIAM1, ACLY, PSME4, PPEF2, PFKFB2, MINDY2, UBA5, IREB2, GMPS, BCL10, SCFD1, BAG4, HSPH1, BAG5, LARP1, AP5M1, BTBD1, BTBD3, G3BP1, G3BP2, OSBPL9, HSPA8, OSBPL8, CDK19,…	2345	800	15285	1.458430170575693	3.881697967011988E-5	1.2939243906431904E-5	1.2595724156703622E-5	down
GOTERM_MF_DIRECT	GO:0003729~mRNA binding	57	1.6183986371379897	9.86346484947052E-8	RBM25, LOC122435446, TENT4B, TIAL1, ZC3H12C, METTL14, PCF11, RAVER2, SNIP1, LOC122453077, LOC122452552, AQR, RBM15, NCBP1, THOC2, LOC122438706, CDC40, PTBP2, PTBP3, ZNF638, LUC7L3, NCBP3, SRSF6, FYTTD1, KHDRBS1, DDX6, RBM47, YTHDC1, CSTF3, SRSF1, CSTF2, SRBD1, LOC122436634, HNRNPLL, ZFP36L2, ZFP36L1, BCLAF1, G3BP1, PCBP2, G3BP2, SF3B1, SPEN, TIA1, YTHDF2, MYEF2, CPSF6, YTHDF3, SAMD4A, QKI, HNRNPK…	2676	172	16422	2.033697465846282	1.0287065185732303E-4	1.4696562625711075E-5	1.4372477352085616E-5	down
KEGG_PATHWAY	ccad03083:Polycomb repressive complex	34	0.9653605905735378	1.1525300025896077E-7	HDAC2, L3MBTL3, MAX, UBE2D3, UBE2D1, FOXK2, FOXK1, BMI1, LOC122449871, DCAF7, RNF2, YY1, SCML2, SCML1, RBBP4, EP300, YAF2, SUZ12, MBD5, PCGF5, CBX3, SFMBT2, MGA, USP45, PHC3, TFDP1, AEBP2, MTF2, ASXL2, LCOR, LOC122431671, BCOR, BCORL1, OGT	1422	93	10257	2.6370400617031895	3.964624843899589E-5	6.607838681513751E-6	4.341196343087522E-6	down
KEGG_PATHWAY	ccad04110:Cell cycle	52	1.4764338444065872	1.6143528300945247E-7	RB1, GSK3B, CDKN1B, SMC3, CDC14A, CDC14B, NIPBL, CCND2, CDC23, PPP2R1B, PPP2R5E, CHEK1, CDC27, EP300, SKP2, YWHAG, ESCO1, ATRX, PPP2R5A, KNL1, YWHAZ, RBL2, TFDP1, RBL1, TFDP2, MCM6, ANAPC1, HDAC2, LOC122427080, TTK, PDS5B, PDS5A, PPP2CA, ORC5, PPP2CB, ORC4, RAD21, ORC2, E2F3, BUB3, LOC122453372, SMAD2, SMAD4, SMAD3, CDC7, WAPL, WEE1, STAG1, CDK6, STAG2, ATM, ATR	1422	178	10257	2.107191959417816	5.5532199875307775E-5	7.933391050750236E-6	5.212053422876608E-6	down
KEGG_PATHWAY	ccad04141:Protein processing in endoplasmic reticulum	57	1.6183986371379897	1.9812129359743072E-7	ERO1B, TRAM1, UBXN2A, NGLY1, UBE2D3, UBE2D1, MAGT1, SEC61A2, MAN1A2, MAN1A1, SEC62, MAP3K5, SEC63, PDIA3, HSP90AA1, UBE4B, YOD1, RAD23B, ERN1, DNAJC3, CANX, LOC122431671, SEC23A, SAR1A, SAR1B, SEL1L, DERL1, UBE2J1, HSP90B1, MAPK9, ATXN3, LMAN1, MAPK8, HSPH1, BAG2, UBQLN1, SSR1, UGGT1, MARCHF6, SEC31A, UBQLN2, EDEM3, HSPA8, SEC24B, SEC24A, HSPA5, EDEM1, AMFR, EIF2AK3, LOC122420844, DNAJA1, DNAJC10…	1422	204	10257	2.01542	6.815140933458252E-5	8.51921562468952E-6	5.596926544127417E-6	down
KEGG_PATHWAY	ccad05210:Colorectal cancer	35	0.9937535491198184	2.4287893785623794E-7	GSK3B, TGFA, PIK3R1, LOC122445271, EGFR, LOC122443337, CASP9, MAPK9, NRAS, MAPK8, BCL2L11, CASP3, AKT3, MAPK1, PMAIP1, POLK, APPL1, SMAD2, TCF7L2, SMAD4, SMAD3, BRAF, TGFBR1, TGFBR2, MSH6, RPS6KB1, PIK3CA, APC, MSH2, MSH3, BCL2, CTNNB1, KRAS, SOS1, SOS2	1422	100	10257	2.52458	8.354687453238085E-5	9.283372735838428E-6	6.0989599950566405E-6	down
GOTERM_MF_DIRECT	GO:0061630~ubiquitin protein ligase activity	56	1.5900056785917092	3.087922225627069E-7	RNF13, UBE3C, LTN1, UBE3A, CBLB, HERC4, HERC2, RNF19A, ARIH1, RNF111, SHPRH, NHLRC3, MSL2, LOC122435636, TOPORS, CCNB1IP1, RNF144A, RNF144B, RNF125, PELI1, CBLL1, MARCHF1, UHRF2, PELI2, UBR3, UBR2, LOC122427080, RNF6, UBR1, CBL, RNF2, RNFT1, HECTD1, RMND5A, HECTD2, RNF139, RNF217, RBBP6, RNF20, ANKIB1, RNF24, SMURF2, AMFR, SIAH1, WWP1, LOC122436505, FBXO30, RNF146, RNF145, ITCH, RFWD3, NEDD4, RLI…	2676	173	16422	1.9864693226885095	3.220184787829927E-4	4.0258786016612915E-5	3.937100837674513E-5	down
KEGG_PATHWAY	ccad04140:Autophagy - animal	54	1.5332197614991483	3.4585990885595335E-7	PTEN, IRS2, TBK1, RB1CC1, LAMP2, AKT3, EPG5, SUPT20H, PRKACB, MAP3K7, SH3GLB1, RUBCN, DAPK1, PDPK1, STX7, RRAS2, ATG14, RAB33B, ERN1, RRAGC, PIK3CA, ATG4C, TAX1BP1, BIRC6, SMCR8, PIK3C3, RAB1A, PRKAA1, WDR45B, ITPR1, PIK3R4, PIK3R1, MTMR4, HIF1A, C9ORF72, TANK, LOC122445271, PPP2CA, PPP2CB, MAPK9, NRAS, MAPK8, MAPK1, NRBF2, ATG5, UVRAG, EIF2AK3, EIF2AK4, RPS6KB1, NBR1, VPS41, BCL2, KRAS, ATG2B	1422	192	10257	2.0286787974683547	1.1896875186645506E-4	1.1897580864644795E-5	7.816433940144545E-6	down
KEGG_PATHWAY	ccad04660:T cell receptor signaling pathway	40	1.135718341851221	5.35994619807451E-7	GSK3B, ITK, CBLB, PPP2R2A, BCL10, PIK3R1, RASGRP1, LOC122445271, MALT1, PPP2CA, CDC42, PPP2CB, MAPK9, PPP3CA, PPP3R1, NRAS, PPP3CB, MAPK8, PPP3CC, PPP2R1B, PPP2R5E, AKT3, MAPK1, PAK2, MAP3K7, NCK1, VAV3, CHUK, PDPK1, NFATC3, NFATC2, PPP2R5A, PTPN11, DLG1, TEC, PTPRC, PIK3CA, KRAS, SOS1, SOS2	1422	126	10257	2.289866720246467	1.843652012719632E-4	1.676201356488756E-5	1.1012253097862173E-5	down
KEGG_PATHWAY	ccad04144:Endocytosis	68	1.9307211811470757	6.946141269404471E-7	WASHC4, WASHC5, TFRC, WIPF1, CLTC, CBLB, WASL, RAB22A, EEA1, LOC122446306, KIF5B, VPS35, VPS36, SH3GLB1, ACTR3, USP8, ACTR2, LOC122424660, PRKCI, ARAP2, VPS37A, TGFBR1, TGFBR2, ACAP2, RABEP1, RUFY2, STAM2, ARF6, LOC122429624, VPS4B, CXCR4, LOC122427080, VPS26A, ASAP1, ASAP2, PLD1, CBL, EGFR, CYTH3, CDC42, SNX4, PARD6B, PIP5K1A, PIP5K1B, LOC122439581, RAB11FIP2, LDLR, EPS15, ARFGEF1, SMAD2, HSPA8,…	1422	269	10257	1.823380860508525	2.3891879703175078E-4	1.9912271638959483E-5	1.3081899390711753E-5	down
GOTERM_MF_DIRECT	GO:0000981~DNA-binding transcription factor activity, RNA polymerase II-specific	195	5.536626916524702	9.464755823477155E-7	ATF1, LOC122451453, ATF2, ZNF292, BACH1, LOC122432813, BACH2, ELK3, ELK4, ZSCAN30, ZNF606, CREB3L2, BBX, TP63, SOX5, ZNF287, MEF2A, MEF2C, ZNF281, EBF1, ZNF10, RFX3, RUNX2, RUNX1, LOC122425718, ZSCAN20, RFX7, ZSCAN26, ZNF711, CLOCK, ZSCAN29, ZNF397, TSHZ1, MYNN, ZNF24, ZBTB5, HIF1A, ZBTB3, ZBTB2, LOC122420611, HIVEP1, HIVEP3, HIVEP2, ZNF148, ZNF146, ZNF143, EGR3, PBX3, NFATC3, LOC122420285, NFATC…	2676	866	16422	1.3818364937499352	9.86687403112474E-4	1.096860035987408E-4	1.0726723266607442E-4	down
GOTERM_CC_DIRECT	GO:0005783~endoplasmic reticulum	82	2.328222600795003	1.014991077390396E-6	PHTF2, ERO1B, LOC122433944, ANKLE2, PGAP1, GOLT1B, CCDC47, ZDHHC2, GIMAP8, PHTF1, SERP1, LOC122436496, SPTLC1, MAN1A2, TMED2, GNPNAT1, BCAP29, MAN1A1, CLCC1, SEC62, TMED6, TMED5, PDIA3, SMIM14, STARD4, PCYT1A, ELOVL4, RSAD2, ELOVL5, SACM1L, ATP11C, PLA2G4A, ATP11B, SLC30A1, ACSL4, ACSL3, ATP11A, ZDHHC15, DNAJC3, RCN2, TMX3, ASPH, TMEM33, STIM2, CANX, KDELR2, SLC27A2, ERGIC2, PPP1R15B, TMED10, TMF…	2345	315	15285	1.6967813991268148	5.73305847133776E-4	1.2085860160258845E-4	1.1764996616181177E-4	down
GOTERM_CC_DIRECT	GO:0005794~Golgi apparatus	65	1.845542305508234	1.0695451469255615E-6	GALNT12, LOC122422296, USP32, GOLIM4, MANEA, ZDHHC2, GGTA1, GOLGA4, GNPTAB, AP1G1, TMED2, GNPNAT1, TMED6, TMED5, SLC30A7, RAB2B, MMGT1, SLC30A5, PLA2G4A, SLC30A1, ZDHHC15, RAB33B, RNF144A, ATRN, PREPL, HEATR5A, HEATR5B, FAM20B, XPR1, TMEM87A, TMEM87B, LOC122427243, TMED10, TMF1, SLC35D1, ZDHHC20, ZDHHC23, ARL1, LOC122427080, ZDHHC21, CLCN3, SELENOI, TMEM241, TMEM165, PDCD10, RAB29, CEPT1, RAB28, …	2345	232	15285	1.8261984412910817	6.041107827114978E-4	1.2085860160258845E-4	1.1764996616181177E-4	down
KEGG_PATHWAY	ccad04520:Adherens junction	34	0.9653605905735378	1.3155540205614315E-6	ROCK1, ROCK2, PTPRJ, WASL, IQGAP1, NLK, EGFR, RAP1B, CDC42, CDH5, PDCD10, KRIT1, CTNNA1, MAPK1, EP300, MAP3K7, TCF7L2, SMAD4, SMAD3, CSNK2A1, SMURF2, INSR, HEG1, CSNK2A2, ARHGAP29, SORBS1, TGFBR1, TGFBR2, TJP1, PTPRB, FER, CTNNB1, MET, VCL	1422	102	10257	2.4043600562587906	4.5244849506276275E-4	3.481158331331788E-5	2.2870400665144884E-5	down
GOTERM_BP_DIRECT	GO:0000209~protein polyubiquitination	28	0.7950028392958546	1.478495233996462E-6	MARCHF1, UBE3C, FBXO28, PELI2, UBE2D1, UBE3A, HECTD2, RNF19A, RNF217, UBR5, ARIH1, SHPRH, UBE2H, HACE1, ANKIB1, NHLRC3, UBE4A, UBE4B, LOC122435636, TOPORS, RNF144A, RNF144B, RNF125, UBE2R2, ERCC8, TRIP12, UBE2K, DZIP3	2590	66	15963	2.614742014742015	0.00243802	0.00119299	0.00117853	down
GOTERM_BP_DIRECT	GO:0006468~protein phosphorylation	106	3.0096536059057355	2.1690714404069407E-6	TRIO, MYLK3, RPS6KA3, STK10, RPS6KA6, SLK, RPS6KA5, CHEK1, AKT3, NEK1, MAP3K7, MAP3K5, CDKL2, ACVR1, PRKCI, PRKCH, CDKL5, CSNK2A1, DAPK1, PRKCB, CSNK2A2, CASK, LMTK2, ERN1, PRKD3, SIK2, TNIK, TRIB2, PXK, STK39, PIK3R4, NLK, STK4, KALRN, RSKR, MAP3K20, ABL2, TRPM7, CDK17, PLK4, NEK9, CDK19, NEK4, LOC122450994, NEK7, EIF2AK3, EIF2AK2, BRAF, CDC7, CLK4, SRPK1, CLK1, CDK8, TBCK, PAN3, CDK6, WNK1, STK…	2590	421	15963	1.5518099028787864	0.00357474	0.00119299	0.00117853	down
KEGG_PATHWAY	ccad04070:Phosphatidylinositol signaling system	33	0.9369676320272573	2.480089015122673E-6	CDS1, IPPK, PI4K2B, MTMR1, DGKE, MTMR2, ITPR1, PTEN, ITPR2, PIK3R1, MTMR4, PIK3C2A, MTMR6, LOC122445271, MTM1, INPP5F, PPIP5K2, PLCG2, PIP4K2A, PIP5K1A, PLCE1, BPNT2, PIP5K1B, PRKCB, SACM1L, IPMK, INPP4B, PIKFYVE, SYNJ1, PIK3CA, PIK3C3, DGKH, CDS2	1422	100	10257	2.3803164556962026	8.527878487409879E-4	6.09393300858714E-5	4.003572267269458E-5	down
KEGG_PATHWAY	ccad04919:Thyroid hormone signaling pathway	38	1.0789324247586598	2.778898551646428E-6	PFKFB2, NOTCH2, GSK3B, HDAC2, ATP2A2, LOC122427080, ATP1A1, PIK3R1, HIF1A, FOXO1, LOC122445271, MED12L, CASP9, NRAS, MED14, MED13, SIN3A, AKT3, PLCG2, MAPK1, EP300, PLCE1, ITGAV, PRKACB, NCOA1, NCOA2, PDPK1, PRKCB, NCOA3, SLC16A10, MED4, ATP1B1, ESR1, KAT2B, TBC1D4, PIK3CA, CTNNB1, KRAS	1422	124	10257	2.210460051721791	9.554856625801911E-4	6.192241867853732E-5	4.0681589015550675E-5	down
KEGG_PATHWAY	ccad05161:Hepatitis B	51	1.4480408858603067	2.8801124966761544E-6	RB1, ATF2, DDX3X, CXCL8, IFIH1, CASP9, CASP8, TBK1, CASP3, AKT3, CREB3L2, EP300, JAK2, MAP3K7, JAK1, CHUK, APAF1, PRKCB, IRAK4, YWHAZ, TGFBR1, TGFBR2, LOC122435072, CREB1, PIK3CA, TRAF3, SOS1, SOS2, LOC122442957, TLR3, IFNAR1, CREB5, PIK3R1, LOC122445271, LOC122443337, MAPK9, NRAS, MAPK8, MAPK1, E2F3, LOC122453372, SMAD4, SMAD3, MAP3K1, EGR3, NFATC3, NFATC2, BRAF, BCL2, KRAS, TAB2	1422	189	10257	1.946386712209497	9.902694848575866E-4	6.192241867853732E-5	4.0681589015550675E-5	down
KEGG_PATHWAY	ccad05163:Human cytomegalovirus infection	62	1.7603634298693924	3.386238095579432E-6	RB1, GSK3B, ATF2, CXCL8, CGAS, CASP9, AKAP13, PPP3CA, PPP3CB, CASP8, PPP3CC, TBK1, CASP3, AKT3, CREB3L2, ITGAV, IL6R, PRKACB, JAK1, PDIA3, ARHGEF12, CHUK, IL1R1, PRKCB, CREB1, PIK3CA, TRAF5, SOS1, SOS2, CRK, CREB5, PTGER4, ROCK1, ROCK2, LOC122429624, PTGER2, GNAI3, ITPR1, CXCR4, ITPR2, LOC122427080, PIK3R1, ADCY1, ADCY7, LOC122445271, GNAI1, EGFR, LOC122443337, GNA13, NRAS, PPP3R1, MAPK1, E2F3, N…	1422	248	10257	1.8032700421940928	0.00116419	6.852152381643085E-5	4.5017047623585386E-5	down
GOTERM_BP_DIRECT	GO:0016579~protein deubiquitination	30	0.8517887563884157	4.498577882187335E-6	OTUD4, USP13, USP14, USP37, USP15, WDR48, USP38, USP53, USP32, USP33, USP34, USP12, ATXN3, OTUD6B, USP1, USP46, USP24, USP47, USP25, USP48, USP49, USP42, USP9X, DESI2, USP3, USP45, LOC122434400, YOD1, USP28, LOC122435272	2590	77	15963	2.4012936870079726	0.00739966	0.00185566	0.00183317	down
KEGG_PATHWAY	ccad05212:Pancreatic cancer	28	0.7950028392958546	4.856689267780822E-6	RB1, TGFA, PIK3R1, PLD1, BRCA2, LOC122445271, EGFR, CASP9, CDC42, MAPK9, MAPK8, AKT3, MAPK1, E2F3, POLK, JAK1, SMAD2, SMAD4, SMAD3, CHUK, BRAF, TGFBR1, TGFBR2, CDK6, RPS6KB1, PIK3CA, KRAS, ARHGEF6	1422	80	10257	2.52458	0.00166931	9.281672822870015E-5	6.0978431917692534E-5	down
KEGG_PATHWAY	ccad05417:Lipid and atherosclerosis	61	1.7319704713231119	5.419479049581736E-6	GSK3B, CXCL8, CASP9, PPP3CA, PPP3CB, CASP7, CASP8, PPP3CC, TBK1, CASP3, AKT3, JAK2, MAP3K7, MAP3K5, VAV3, HSP90AA1, CHUK, APAF1, PDPK1, IL18, IRAK4, ERN1, PIK3CA, TRAF3, LOC122432089, TLR6, LOC122432087, LOC122442957, CAMK2D, ROCK2, ITPR1, LOC122449754, PIK3R1, TANK, LOC122445271, HSP90B1, HSPD1, LOC122443337, RAP1B, CDC42, MAPK9, NRAS, MAPK8, PPP3R1, MAPK1, LDLR, ABCA1, HSPA8, POU2F1, HSPA5, HSP…	1422	246	10257	1.7886093101437344	0.00186257	9.538287436327226E-5	6.266433025028934E-5	down
KEGG_PATHWAY	ccad04810:Regulation of actin cytoskeleton	63	1.788756388415673	5.545515951353039E-6	ITGB1, CYFIP2, CHRM3, NCKAP1, ITGAM, WASL, FGF2, MYLK3, PPP1CB, PPP1CC, CFL2, AKT3, PIP4K2A, ITGAV, VAV3, ACTR3, ACTR2, LOC122424660, ARHGEF12, PPP1R12A, ITGA4, F2R, ITGA1, RRAS2, ENAH, TIAM1, PIK3CA, SPATA13, ITGA6, SOS1, SOS2, CRK, DOCK1, VCL, ARHGEF6, ROCK1, ROCK2, CXCR4, IQGAP1, PIK3R1, IQGAP2, LOC122445271, EGFR, GNA13, CDC42, NRAS, MAPK1, PIP5K1A, PIP5K1B, PAK2, RDX, MSN, BRAF, SSH2, CYRIB,…	1422	257	10257	1.7681869674432351	0.00190584	9.538287436327226E-5	6.266433025028934E-5	down
KEGG_PATHWAY	ccad00562:Inositol phosphate metabolism	26	0.7382169222032936	6.099915449581528E-6	IPPK, PI4K2B, MTMR1, MTMR2, PTEN, MTMR4, PIK3C2A, MTMR6, LOC122445271, PIK3CG, MTM1, INPP5F, PLCG2, PIP4K2A, PIP5K1A, PLCE1, PIP5K1B, SACM1L, IPMK, INPP4B, MINPP1, PIKFYVE, ALDH6A1, SYNJ1, PIK3CA, PIK3C3	1422	72	10257	2.6047233942803563	0.00209618	9.992242450743074E-5	6.564670912406787E-5	down
GOTERM_MF_DIRECT	GO:0005085~guanyl-nucleotide exchange factor activity	51	1.4480408858603067	7.155906626703043E-6	ITSN2, DENND1B, DOCK4, TRIO, DOCK9, DENND5B, DOCK8, DOCK7, ITSN1, DOCK10, AKAP13, DOCK11, RABGEF1, RASGEF1B, DENND10, PLCE1, FBXO8, RALGPS2, VAV3, PLEKHG1, ARHGEF12, GAPVD1, TIAM2, TIAM1, ALS2, SPATA13, ARHGEF3, RAPGEF2, DENND6A, SOS1, ECT2L, RAPGEF5, SOS2, RAPGEF6, DOCK1, ARHGEF6, ARHGEF26, RAP1GDS1, KALRN, RASGRP1, C9ORF72, CYTH3, FGD4, RIC8B, FGD6, ECT2, ARFGEF1, ARFGEF2, ANKRD27, ARHGEF38, NE…	2676	167	16422	1.8741038103165863	0.00743585	7.463610611651274E-4	7.299024759237104E-4	down
KEGG_PATHWAY	ccad05202:Transcriptional misregulation in cancer	52	1.4764338444065872	9.76086408635542E-6	CD86, ATF1, ITGAM, CDKN1B, CXCL8, CCNT2, CCNT1, LOC122434312, JMJD1C, BMI1, AFF1, ELK4, HHEX, CCND2, SIN3A, NFKBIZ, POLK, KDM6A, SS18, MEF2C, MITF, PAX5, RUNX2, DUSP6, TGFBR2, RUNX1, ZEB1, MAF, BMP2K, MET, BIRC2, BIRC3, HDAC2, DDX5, HPGD, KMT2A, MAX, LOC122427080, MLLT3, LOC122449871, FOXO1, FUT8, FCGR1A, RUNX1T1, BCL11B, PBX3, KLF3, LOC122429252, FLI1, SP1, REL, ATM	1422	202	10257	1.8568325186949075	0.00335212	1.5262442025937566E-4	1.0027069470528749E-4	down
GOTERM_CC_DIRECT	GO:0005654~nucleoplasm	47	1.3344690516751845	1.0492939302285904E-5	NUFIP2, RNF13, MAML2, MAML1, YTHDC1, ANKRD12, NOLC1, RNF6, LIN9, TAF1D, WRN, NKRF, MIER3, TASOR, MIER1, PCBP2, CHAMP1, SPIN1, KPNA6, KPNA4, KPNA5, ARGLU1, KPNA3, SRSF11, KPNA1, HEXIM1, TRMT10A, STYX, PPP4R3A, PPP4R3B, PPHLN1, ARID1A, ARID1B, RAD23B, EMSY, MLLT11, IBTK, HNRNPH1, ZNF318, RBM12B, RLIM, TASOR2, SPDYA, SREK1, GRSF1, TNRC6A, TNRC6B	2345	160	15285	1.9146988272921108	0.005911	9.880851176319227E-4	9.618527693762078E-4	down
GOTERM_MF_DIRECT	GO:0004843~cysteine-type deubiquitinase activity	34	0.9653605905735378	1.1172746429306792E-5	OTUD4, USP13, USP14, USP37, USP15, USP38, USP53, USP32, MINDY2, USP33, USP34, USP12, TNFAIP3, VCPIP1, ATXN3, OTUD6B, USP1, USP46, USP24, USP47, USP8, USP25, ZRANB1, USP48, USP49, USP42, USP9X, USP3, USP45, LOC122434400, YOD1, USP28, CYLD, LOC122435272	2676	96	16422	2.173439835575486	0.011585603609468142	0.00105938	0.00103602	down
GOTERM_BP_DIRECT	GO:0018105~peptidyl-serine phosphorylation	26	0.7382169222032936	1.315827953356679E-5	DYRK3, DYRK2, MAST4, TTK, TTBK2, TBK1, STK38, TLK2, STK38L, TLK1, PRKACB, CSNK1G3, CHUK, PDPK1, CSNK1A1, PRKCE, DYRK1A, MASTL, HIPK1, HIPK3, UHMK1, HIPK2, LATS1, LATS2, MAPKAPK5, CSNK1G1	2590	65	15963	2.465328185328185	0.021490185881921087	0.00434223	0.0042896	down
GOTERM_MF_DIRECT	GO:0046872~metal ion binding	57	1.6183986371379897	1.380499349007048E-5	RBM27, PLEKHF2, RBM26, LOC122451652, LOC122435446, ZC3HAV1L, ZC3H6, IDE, EEA1, ZC3H12C, ZC3H7A, DHX57, MMUT, NUDT12, MBNL1, MBNL2, RC3H1, ZFX, TOPORS, RC3H2, TGFBR2, RNF168, ARMC1, RUFY3, RUFY2, WDFY1, ZNF711, GART, RBM22, OBI1, RPE, MTMR4, ZFP36L2, ZFP36L1, FGD4, NT5E, HECTD1, FGD6, LOC122436475, NUP42, DPH3, LONRF3, MBNL3, LOC122439581, ZC3H13, LONRF1, RNF20, NRDC, DDHD2, HELZ, DDHD1, EXOG, CNO…	2676	198	16422	1.7666462834624268	0.014295541951326984	0.00119988	0.00117342	down
KEGG_PATHWAY	ccad05215:Prostate cancer	32	0.9085746734809768	1.4448010504004961E-5	RB1, GSK3B, CDKN1B, PTEN, TGFA, LOC122427080, PIK3R1, FOXO1, LOC122445271, EGFR, HSP90B1, CASP9, NRAS, CREB3L2, AKT3, MAPK1, EP300, E2F3, TCF7L2, HSP90AA1, CHUK, PDPK1, BRAF, CREB1, ZEB1, PIK3CA, BCL2, CTNNB1, KRAS, SOS1, SOS2, CREB5	1422	103	10257	2.2409569456392613	0.00495782	2.1447165932376362E-4	1.4090289246270515E-4	down
KEGG_PATHWAY	ccad05203:Viral carcinogenesis	55	1.5616127200454288	1.4963139022588159E-5	RB1, ATF2, CDKN1B, DDX3X, UBE3A, RBPJ, CASP8, CCND2, CASP3, CHEK1, CREB3L2, EP300, LOC122440602, SKP2, PRKACB, YWHAG, JAK1, YWHAZ, RBL2, KAT2B, LOC122435072, CREB1, RBL1, PIK3CA, TRAF3, RASA2, TRAF5, TBPL1, IL6ST, CREB5, HDAC4, GTF2A1, HDAC2, LOC122429624, LOC122432993, LOC122436634, LOC122427080, PIK3R1, HDAC9, GTF2E1, LOC122445271, CDC42, NRAS, PMAIP1, MAPK1, LOC122453372, EGR3, LOC122434005, E…	1422	221	10257	1.7951104492429883	0.00513413	2.1447165932376362E-4	1.4090289246270515E-4	down
KEGG_PATHWAY	ccad04931:Insulin resistance	34	0.9653605905735378	1.5608115553613224E-5	GSK3B, PRKAA1, PTEN, PRKAG2, IRS2, PIK3R1, FOXO1, LOC122445271, PPP1CB, PPP1CC, RPS6KA3, MAPK9, RPS6KA6, MAPK8, CREB3L2, AKT3, PPARGC1B, PRKAB2, PDPK1, PRKCB, INSR, PRKCE, GFPT1, OGA, PTPN11, CREB1, RPS6KB1, TBC1D4, PIK3CA, PPP1R3B, PPP1R3D, OGT, SLC27A2, CREB5	1422	113	10257	2.170307307419439	0.00535485	2.1476767001771797E-4	1.4109736460466354E-4	down
GOTERM_MF_DIRECT	GO:0004722~protein serine/threonine phosphatase activity	17	0.4826802952867689	1.681565406833158E-5	PPM1L, PPM1K, PPM1D, PPM1E, CDC14A, CDC14B, PPP2CA, PDP1, PPP1CB, PPM1A, PPP1CC, PPP6C, PPP2CB, PPM1B, PDP2, UBLCP1, PPEF2	2676	33	16422	3.1613670335643427	0.017386	0.00134913	0.00131938	down
KEGG_PATHWAY	ccad05211:Renal cell carcinoma	26	0.7382169222032936	1.7950208857120013E-5	CUL2, TGFA, PIK3R1, HIF1A, ETS1, LOC122445271, RAP1B, CDC42, FLCN, NRAS, AKT3, MAPK1, EP300, PAK2, EGLN1, HGF, GAB1, ARNT, PTPN11, BRAF, PIK3CA, KRAS, SOS1, SOS2, MET, CRK	1422	76	10257	2.4676326893182323	0.0061559	2.2869895729071425E-4	1.5024989635959712E-4	down
KEGG_PATHWAY	ccad05223:Non-small cell lung cancer	26	0.7382169222032936	1.7950208857120013E-5	RB1, TGFA, PIK3R1, STK4, FOXO3, LOC122445271, EGFR, CASP9, NRAS, KIF5B, AKT3, PLCG2, MAPK1, E2F3, POLK, PDPK1, PRKCB, HGF, BRAF, EML4, CDK6, PIK3CA, KRAS, SOS1, SOS2, MET	1422	76	10257	2.4676326893182323	0.0061559	2.2869895729071425E-4	1.5024989635959712E-4	down
KEGG_PATHWAY	ccad03013:Nucleocytoplasmic transport	43	1.2208972174900625	2.5347990380814352E-5	AHCTF1, NUP205, NUP107, SEH1L, NMD3, NXT2, IPO7, NUP160, PNN, IPO8, XPO1, NUP42, XPO5, TPR, KPNA6, NUP43, KPNA4, KPNA5, TNPO1, KPNA3, KPNA1, UPF2, NDC1, RANBP2, NUP155, NCBP1, NUP133, THOC1, XPO7, UPF3A, NUP153, THOC2, SENP2, THOC7, SRRM1, XPOT, TMEM33, NUP50, NUP35, NUP54, NUP98, NUP58, KPNB1	1422	161	10257	1.9264748276856145	0.00868191	3.1141816753571923E-4	2.0459449378800156E-4	down
KEGG_PATHWAY	ccad04012:ErbB signaling pathway	28	0.7950028392958546	2.7689381601290157E-5	GSK3B, CAMK2D, CDKN1B, TGFA, CBLB, PIK3R1, CBL, LOC122445271, EGFR, MAPK9, NRAS, MAPK8, ERBB3, AKT3, PLCG2, MAPK1, ABL2, PAK2, NCK1, PRKCB, GAB1, BRAF, RPS6KB1, PIK3CA, KRAS, SOS1, SOS2, CRK	1422	87	10257	2.3214510888015907	0.00948006	3.284533541670281E-4	2.1578621523764052E-4	down
GOTERM_CC_DIRECT	GO:0005789~endoplasmic reticulum membrane	63	1.788756388415673	3.063797647058108E-5	SLC35B3, ERO1B, TRAM1, SLC35B4, TMEM41B, PIGN, FMN1, WASL, PIGX, UFL1, LOC122436771, BCAP29, SEC62, SLC37A3, TAPT1, ELOVL4, RSAD2, ALG6, ELOVL5, IRAG2, DNAJB14, ALG11, SLC35G1, TMEM170A, PIGB, SOAT1, CANX, SELENOT, SEC22B, SLC27A2, GRAMD1C, CDS1, SAMD8, SGMS1, SEL1L, DERL1, TMTC2, HMGCR, DNAJC25, HACD3, HACD2, SELENOI, ZMPSTE24, LMAN1, SARAF, SSR1, CEPT1, KDSR, MARCHF6, NUS1, LOC122454314, ERLIN1…	2345	245	15285	1.6760889430399026	0.0171618	0.00247292	0.00240727	down
KEGG_PATHWAY	ccad01521:EGFR tyrosine kinase inhibitor resistance	30	0.8517887563884157	3.106337460698672E-5	GSK3B, PTEN, TGFA, PIK3R1, FOXO3, FGF2, LOC122445271, EGFR, NRAS, BCL2L11, ERBB3, AKT3, PLCG2, MAPK1, JAK2, EIF4E, IL6R, JAK1, PRKCB, HGF, GAB1, BRAF, RPS6KB1, PIK3CA, BCL2, NF1, KRAS, SOS1, SOS2, MET	1422	97	10257	2.23085	0.010629074722559584	3.561933621601144E-4	2.3401075537263325E-4	down
GOTERM_CC_DIRECT	GO:0005737~cytoplasm	412	11.697898921067575	3.578355050114255E-5	ITSN2, PID1, TRIO, ITSN1, DCAF6, TBK1, UBASH3B, PPP4R2, DPYSL2, RNF111, DDX17, PRKAB2, DNAAF2, DAPK1, FRS2, DICER1, LOC122435636, RUFY3, RUFY2, CLOCK, TARS1, SKAP2, EXD2, PRDM15, LOC122436634, IQGAP1, IQGAP2, RIC8B, RNF217, ATG5, HEXIM1, CDK17, UPF3A, LOC122436505, BTBD10, HNRNPK, PKIA, LOC122435411, REL, NAPEPLD, CDIN1, AVL9, CPEB3, CPEB2, DZIP3, CPEB4, BTG1, CDKN1B, LOC122422254, CHM, FMN1, IFI…	2345	2260	15285	1.188259712813933	0.020015053130205684	0.00252721	0.00246012	down
KEGG_PATHWAY	ccad05205:Proteoglycans in cancer	55	1.5616127200454288	3.804441173402741E-5	ITGB1, FGF2, PPP1CB, PPP1CC, CASP3, AKT3, PLCE1, ITGAV, PRKACB, VAV3, ARHGEF12, PPP1R12A, PDPK1, PRKCB, HGF, GAB1, RRAS2, FRS2, TIAM1, PIK3CA, SOS1, SOS2, MET, CAMK2D, DDX5, ROCK1, ROCK2, ITPR1, ITPR2, LOC122427080, IQGAP1, PIK3R1, CBL, HIF1A, THBS1, LOC122445271, EGFR, CDC42, NRAS, ERBB3, PLCG2, DROSHA, MAPK1, SMAD2, FZD3, PTCH1, RDX, MSN, BRAF, PTPN11, ESR1, RPS6KB1, PDCD4, CTNNB1, KRAS	1422	228	10257	1.739997409134651	0.013002257308920573	4.221702463388848E-4	2.773560339319417E-4	down
GOTERM_BP_DIRECT	GO:0006355~regulation of DNA-templated transcription	84	2.385008517887564	4.452660963845635E-5	LIN54, SETD2, ZNF571, NUP107, ZMYND8, CDCA7L, SETD7, RSF1, LOC122420030, BRCA2, LIMD1, NR3C2, CCAR1, LOC122439761, ZNF280D, SCML2, LOC122439762, RPS6KA5, ING3, LOC122445535, GATAD1, POGZ, ZNF280C, SPIN1, LOC122420719, LOC122440921, LOC122420718, ZNF248, ARID2, MYBL1, ZFP37, ZNF565, ZNF483, SFMBT2, HCFC2, EMSY, LOC122420029, SFPQ, KAT6B, LOC122420388, KAT6A, MTF2, ZNF317, LOC122440459, LRIF1, ZNF1…	2590	338	15963	1.531712777866624	0.0708779	0.012244817650575496	0.012096395618447308	down
GOTERM_MF_DIRECT	GO:0016887~ATP hydrolysis activity	71	2.015900056785917	4.679211234144354E-5	ABCD3, ATP8A1, MCM9, SRP54, LOC122447477, ATP2A2, SMC5, SMC3, CHD2, CHD1, SMC4, SMC2, ATP7A, LOC122428741, CCT2, ABCC4, MORC3, HSP90AA1, RFC1, ABCC5, ATP11C, ATP11B, PEX1, ATP11A, NAV2, CLPX, VWA8, KATNAL1, NAV3, YME1L1, RAD54L2, DNAH3, ATP6V1A, ABCB1, VPS4B, ATP10D, AFG1L, ATP1A1, ATP2C1, HSPA14, HSPA13, ATAD2B, HSP90B1, ORC4, BTAF1, SPAST, ASCC3, MDN1, PMS1, CCT4, ATAD1, ABCA1, HSPA9, HSPA8, AT…	2676	273	16422	1.5960101184316429	0.0476335	0.00348601	0.00340914	down
KEGG_PATHWAY	ccad05135:Yersinia infection	40	1.135718341851221	5.279182869665779E-5	ITGB1, GSK3B, CXCL8, ROCK1, ROCK2, WIPF1, WASL, PIK3R1, LOC122445271, CDC42, RPS6KA3, MAPK9, RPS6KA6, MAPK8, TBK1, AKT3, MAPK1, PIP5K1A, PIP5K1B, MAP3K7, VAV3, ACTR3, ACTR2, LOC122424660, ARHGEF12, CHUK, ITGA4, IL18, NFATC3, NFATC2, IRAK4, PIK3CA, GNAQ, ELMO1, TAB2, PKN2, CRK, DOCK1, ARF6, SKAP2	1422	150	10257	1.9234880450070322	0.017996953655425196	5.62371315448669E-4	3.6946487584709067E-4	down
KEGG_PATHWAY	ccad04211:Longevity regulating pathway	28	0.7950028392958546	5.394841107501767E-5	ATF2, PRKAA1, PRKAG2, IRS2, PIK3R1, ADCY1, FOXO3, ADCY7, FOXO1, LOC122445271, NRAS, SESN3, RB1CC1, CREB3L2, AKT3, EIF4E, PRKACB, APPL1, ATG5, PRKAB2, INSR, SIRT1, CREB1, RPS6KB1, PIK3CA, CAMK4, KRAS, CREB5	1422	90	10257	2.244069385841538	0.0183876	5.62371315448669E-4	3.6946487584709067E-4	down
GOTERM_BP_DIRECT	GO:0006886~intracellular protein transport	50	1.4196479273140261	6.391124367111006E-5	CLTC, AP4E1, CHM, SNX10, ARL5B, AP1G1, AP1S2, TMED2, BCAP29, ARFIP1, VPS35, AP1S3, TMED6, ARL5A, TMED5, TRIM23, COG3, STX7, FAM91A1, SYTL2, ARL4C, EXOC6, ARF6, STX12, SEC23A, COPA, TMED10, SAR1A, STXBP3, SAR1B, STX16, ARL6, COPB1, USO1, ARL1, VPS26A, STX11, AP3M1, SCFD1, SNX27, SNX9, CHML, SEC31A, SEC24B, SEC24A, RIC1, AP4B1, XPOT, APPBP2, SEC24D	2590	176	15963	1.7509433134433132	0.10014427613124621	0.0150648	0.014882189597701342	down
KEGG_PATHWAY	ccad04935:Growth hormone synthesis, secretion and action	35	0.9937535491198184	7.038447581955031E-5	GSK3B, ATF2, ITPR1, GNAI3, ITPR2, IRS2, PIK3R1, ADCY1, ADCY7, LOC122445271, GNAI1, GHR, SOCS2, MAPK9, NRAS, MAPK8, CREB3L2, AKT3, PLCG2, MAPK1, EP300, JAK2, PRKACB, MAP3K1, PRKCB, CREB1, PIK3CA, GNAQ, LOC122429837, KRAS, SOS1, SOS2, CRK, MRAP2, CREB5	1422	126	10257	2.0036333802156587	0.023922326084152123	7.12125284762509E-4	4.678497510358344E-4	down
GOTERM_MF_DIRECT	GO:0031267~small GTPase binding	29	0.8233957978421351	7.374248517843642E-5	CYFIP2, DOCK4, CCDC186, ROCK1, ROCK2, DENND5B, IPO7, RABGEF1, IPO8, GOLGA4, XPO1, XPO5, DENND10, TNPO1, RAB11FIP2, XPO7, CYRIB, GAPVD1, CYRIA, SYTL2, DIAPH2, FMNL2, XPOT, DAAM1, TRIP11, PKN2, DOCK1, KPNB1, CDC42SE2	2676	83	16422	2.1441731049759576	0.0740326	0.00512756	0.00501449	down
KEGG_PATHWAY	ccad04071:Sphingolipid signaling pathway	35	0.9937535491198184	8.356575509486938E-5	ROCK1, SGMS1, ROCK2, GNAI3, PTEN, PPP2R2A, PIK3R1, PLD1, LOC122445271, GNAI1, GNA13, PPP2CA, PPP2CB, MAPK9, NRAS, MAPK8, SPTLC1, SPTLC2, PPP2R1B, PPP2R5E, AKT3, S1PR1, MAPK1, MAP3K5, CERS6, PDPK1, PRKCB, PRKCE, PPP2R5A, SGPP1, PIK3CA, GNAQ, BCL2, KRAS, MS4A2	1422	127	10257	1.987856739426559	0.028338533747801486	7.827169303363562E-4	5.142268205116759E-4	down
KEGG_PATHWAY	ccad04010:MAPK signaling pathway	68	1.9307211811470757	8.363319002656063E-5	ATF2, DUSP16, FGF2, ELK4, RPS6KA3, PPP3CA, RPS6KA6, PPP3CB, PPP3CC, RPS6KA5, CASP3, AKT3, PRKACB, MAP3K7, MAP3K5, MEF2C, CHUK, IL1R1, PRKCB, HGF, PLA2G4A, RRAS2, IRAK4, TGFBR1, DUSP6, TGFBR2, PPM1A, CACNB2, PPM1B, CACNB4, RASA1, RASA2, KIT, RAPGEF2, SOS1, SOS2, MET, CRK, MAX, TGFA, NLK, STK4, LOC122449871, RASGRP1, EGFR, RAP1B, CDC42, MAPK9, NRAS, MAPK8, PPP3R1, ERBB3, MAP3K20, MAPK1, PAK2, MAP4K…	1422	308	10257	1.5924982190804975	0.028361075600912167	7.827169303363562E-4	5.142268205116759E-4	down
KEGG_PATHWAY	ccad05170:Human immunodeficiency virus 1 infection	56	1.5900056785917092	8.449515059086871E-5	CGAS, DCAF1, CASP9, PPP3CA, PPP3CB, CASP8, PPP3CC, TBK1, AP1G1, CFL2, CASP3, CHEK1, AKT3, AP1S2, AP1S3, BTRC, MAP3K7, PDIA3, CHUK, FBXW11, PRKCB, IRAK4, PIK3CA, TRAF5, CRK, CUL5, LOC122429624, GNAI3, ITPR1, CXCR4, ITPR2, LOC122450226, PIK3R1, LOC122445271, GNAI1, LOC122443337, MAPK9, NRAS, MAPK8, PPP3R1, LOC122449879, PLCG2, MAPK1, PAK2, NFATC3, NFATC2, WEE1, RPS6KB1, GNAQ, GNB4, BCL2, KRAS, ATM,…	1422	240	10257	1.6830520393811534	0.028649162071475276	7.827169303363562E-4	5.142268205116759E-4	down
KEGG_PATHWAY	ccad04625:C-type lectin receptor signaling pathway	31	0.8801817149346962	8.646291672320214E-5	ITPR1, ITPR2, LOC122427080, CBLB, BCL10, PIK3R1, LOC122445271, MALT1, MAPK9, PPP3CA, PPP3R1, NRAS, PPP3CB, MAPK8, CASP8, PPP3CC, AKT3, PLCG2, MAPK1, ARHGEF12, EGR3, CHUK, NFATC3, NFATC2, RRAS2, PTPN11, CYLD, CLEC4D, PIK3CA, CLEC6A, KRAS	1422	107	10257	2.089770890019323	0.029306514352380186	7.827169303363562E-4	5.142268205116759E-4	down
KEGG_PATHWAY	ccad05220:Chronic myeloid leukemia	26	0.7382169222032936	9.376267190334447E-5	RB1, HDAC2, CDKN1B, LOC122427080, PIK3R1, CBL, LOC122445271, NRAS, AKT3, MAPK1, E2F3, POLK, SMAD4, SMAD3, CHUK, PTPN11, BRAF, TGFBR1, TGFBR2, RUNX1, CDK6, PIK3CA, KRAS, SOS1, SOS2, CRK	1422	83	10257	2.259519089014285	0.0317412	8.270348496089873E-4	5.433426628245089E-4	down
KEGG_PATHWAY	ccad04722:Neurotrophin signaling pathway	35	0.9937535491198184	9.893613004977209E-5	GSK3B, CAMK2D, PIK3R1, FOXO3, LOC122445271, RAP1B, CDC42, RPS6KA3, MAPK9, RPS6KA6, NRAS, MAPK8, RPS6KA5, AKT3, PLCG2, MAPK1, SH2B3, MAP3K5, MAP3K1, PDPK1, KIDINS220, SORT1, GAB1, FRS2, PTPN11, BRAF, IRAK3, IRAK4, PIK3CA, CAMK4, BCL2, KRAS, SOS1, SOS2, CRK	1422	128	10257	1.972326608649789	0.033463	8.508507184280399E-4	5.589891347812122E-4	down
GOTERM_BP_DIRECT	GO:0006888~endoplasmic reticulum to Golgi vesicle-mediated transport	30	0.8517887563884157	1.034190064974671E-4	COPA, SEC23A, PGAP1, TMED10, GOLT1B, SAR1A, SAR1B, COPB1, USO1, GOSR1, LMAN1, SCFD1, TMED2, BCAP29, TMED6, TMED5, SEC31A, SEC24B, SEC24A, YIPF4, YIPF5, TRAPPC8, ARCN1, TRAPPC6B, YIPF6, TRIP11, KDELR2, SEC24D, SEC22B, ERGIC2	2590	89	15963	2.077523751681055	0.15697073768376735	0.021330170090102588	0.0210716	down
KEGG_PATHWAY	ccad05213:Endometrial cancer	21	0.596252	1.2773220047463432E-4	TCF7L2, GSK3B, PDPK1, PTEN, BRAF, PIK3R1, FOXO3, LOC122445271, EGFR, CASP9, NRAS, PIK3CA, APC, AKT3, CTNNA1, MAPK1, CTNNB1, KRAS, POLK, SOS1, SOS2	1422	61	10257	2.483191533513177	0.0429912	0.0010717	7.040848123723745E-4	down
GOTERM_BP_DIRECT	GO:0006397~mRNA processing	17	0.4826802952867689	1.3440965329964089E-4	RBM27, RBM39, RNASEL, RBM25, RBM26, THOC2, HNRNPLL, THOC7, PTBP2, SRRM1, PTBP3, ERN1, BCLAF1, PAN3, RBBP6, LOC122453077, SMNDC1	2590	38	15963	2.7572749441170497	0.19902476691057225	0.0246418	0.024343081653157184	down
KEGG_PATHWAY	ccad04662:B cell receptor signaling pathway	26	0.7382169222032936	1.7590901091124253E-4	GSK3B, DAPP1, BCL10, PIK3R1, LOC122445271, MALT1, PPP3CA, PPP3R1, NRAS, PPP3CB, PPP3CC, AKT3, PLCG2, MAPK1, VAV3, CR2, CHUK, PRKCB, NFATC3, NFATC2, PIK3CA, BANK1, KRAS, PIK3AP1, SOS1, SOS2	1422	86	10257	2.180698655676577	0.058723195523747274	0.00144078	9.465580110938288E-4	down
GOTERM_BP_DIRECT	GO:0045944~positive regulation of transcription by RNA polymerase II	48	1.362862010221465	1.9543383195134404E-4	GMEB1, CRTC3, GABPB2, DHX9, MAX, KMT2C, HNRNPU, CCNC, BRCA1, NR2C2, GABPB1, LOC122449871, ATAD2B, DCAF6, BCLAF3, BCLAF1, EP300, PPARGC1B, SOX4, NCOA1, MEF2A, SS18, NCOA2, AKIRIN2, AKIRIN1, DR1, MEF2C, SLC30A9, CHUK, BCL11B, NCOA6, NCOA3, ATAD2, TET2, TET1, NR1D2, SMARCA2, HIPK2, KAT2B, TFCP2, MTF1, TET3, ASXL2, CTNNB1, TCEA1, LPIN1, PAXBP1, ASB3	2590	174	15963	1.7002263347090933	0.2758036995463061	0.0322466	0.031855714608069075	down
KEGG_PATHWAY	ccad04928:Parathyroid hormone synthesis, secretion and action	32	0.9085746734809768	2.875956371758519E-4	ATF2, STK39, ITPR1, GNAI3, ITPR2, ADCY1, PLD1, ADCY7, GNAI1, EGFR, LRP6, GNA13, AKAP13, CREB3L2, PDE4B, MAPK1, PRKACB, MEF2A, MEF2C, PRKCB, PDE4D, BRAF, OXSR1, RUNX2, CREB1, MAFB, WNK1, SP1, GNAQ, BCL2, SGK1, CREB5	1422	119	10257	1.939651810091125	0.0942094	0.00227595	0.00149525	down
KEGG_PATHWAY	ccad04022:cGMP-PKG signaling pathway	43	1.2208972174900625	2.911097378602142E-4	ATF2, GUCY1B1, ROCK1, ROCK2, PDE3B, ITPR1, GNAI3, ATP2A2, ITPR2, IRS2, ATP1A1, ADCY1, ADCY7, SLC8A1, MYLK3, PIK3CG, GNAI1, GNA13, PPP1CB, PPP1CC, PPP3CA, PPP3R1, PPP3CB, PPP3CC, CREB3L2, AKT3, KCNMB3, MAPK1, PRKG1, GTF2I, MEF2A, MEF2C, PPP1R12A, INSR, PRKCE, ATP2B4, NFATC3, NFATC2, ATP2B1, ATP1B1, CREB1, GNAQ, CREB5	1422	178	10257	1.742485658749348	0.095304	0.00227595	0.00149525	down
KEGG_PATHWAY	ccad04148:Efferocytosis	42	1.192504258943782	3.099600722489251E-4	PTGER4, CAMK2D, ATP8A1, PTGER2, ATP2A2, LOC122448423, HIF1A, DUSP16, THBS1, PANX1, CASP7, LOC122436432, CASP3, S1PR1, MAPK1, ITGAV, JAK2, ABCA1, SLC16A1, TMEM30A, DNMT3A, NFATC3, ATP11C, ADAM10, NFATC2, ARNT, PTPN11, ATP11B, ANO6, ATP11A, SIRT1, ADAM17, CREB1, RAB14, VPS41, ELMO1, ADAM9, CD47, SGK1, CRK, RAB5A, DOCK1	1422	173	10257	1.7511524109168068	0.10115331020840068	0.00236734	0.00155529	down
KEGG_PATHWAY	ccad05235:PD-L1 expression and PD-1 checkpoint pathway in cancer	27	0.7666098807495741	3.165625763024362E-4	PTEN, PIK3R1, HIF1A, RASGRP1, LOC122445271, EGFR, PPP3CA, PPP3R1, NRAS, PPP3CB, PPP3CC, AKT3, MAPK1, JAK2, JAK1, CSNK2A1, CHUK, IFNGR1, CSNK2A2, NFATC3, NFATC2, PTPN11, EML4, RPS6KB1, PIK3CA, KRAS, LOC122442957	1422	94	10257	2.071842176137894	0.10319314761743326	0.00236734	0.00155529	down
GOTERM_CC_DIRECT	GO:0005813~centrosome	39	1.1073253833049403	3.538955171578877E-4	CEP57, ROCK2, CEP19, CEP85L, CEP120, HNRNPU, CDC14A, CDC14B, IFT74, PCM1, LOC122447858, TBC1D31, CSPP1, DISC1, LRRCC1, NEK9, STIL, CEP350, XRCC2, CEP295, CEP152, HAUS3, IFT80, HOOK3, CKAP5, MZT1, HAUS2, DYNC1LI2, NIN, POC5, HOOK1, ALMS1, AKAP9, TUBGCP5, SASS6, CEP83, CEP162, TRIM59, CLUAP1	2345	143	15285	1.777670091102927	0.1812580764267423	0.022216774132689618	0.021626948270759807	down
KEGG_PATHWAY	ccad04380:Osteoclast differentiation	35	0.9937535491198184	4.0156384751223993E-4	ITPR1, ATP2A2, LOC122448423, ITPR2, PIK3R1, LOC122445271, MAPK9, PPP3CA, PPP3R1, PPP3CB, MAPK8, PPP3CC, CTSK, AKT3, PLCG2, MAPK1, FCGR1A, MAP3K7, JAK1, CHUK, IL1R1, IFNGR1, NFATC2, MITF, TMEM64, TGFBR1, TGFBR2, CYLD, CREB1, TEC, PIK3CA, CAMK4, FOSB, TAB2, IFNAR1	1422	137	10257	1.8427577073516277	0.12904564307820265	0.00293911	0.00193092	down
KEGG_PATHWAY	ccad05167:Kaposi sarcoma-associated herpesvirus infection	50	1.4196479273140261	4.102157173170246E-4	CD86, RB1, GSK3B, CXCL8, FGF2, PIK3CG, CASP9, PPP3CA, PPP3CB, CASP8, PPP3CC, TBK1, CASP3, AKT3, EP300, JAK2, JAK1, CHUK, IFNGR1, ATG14, CD200R1, CREB1, PIK3CA, TRAF3, PIK3C3, IL6ST, TLR3, IFNAR1, LOC122429624, ITPR1, ITPR2, PIK3R1, HIF1A, LOC122445271, LOC122443337, MAPK9, NRAS, MAPK8, PPP3R1, PLCG2, MAPK1, E2F3, TCF7L2, NFATC3, EIF2AK2, NFATC2, CDK6, GNB4, CTNNB1, KRAS	1422	220	10257	1.6393364019946297	0.1316350108633263	0.00293988	0.00193143	down
KEGG_PATHWAY	ccad04213:Longevity regulating pathway - multiple species	21	0.596252	4.191723581487936E-4	HSPA8, HDAC2, PRKAA1, PRKAB2, INSR, PRKAG2, IRS2, PIK3R1, ADCY1, FOXO3, ADCY7, SIRT1, FOXO1, LOC122445271, NRAS, PIK3CA, RPS6KB1, AKT3, KRAS, PRKACB, ATG5	1422	66	10257	2.2950709627924817	0.1343075057863189	0.00294276	0.00193333	down
GOTERM_BP_DIRECT	GO:0006511~ubiquitin-dependent protein catabolic process	36	1.0221465076660987	4.3015151037009664E-4	USP38, UBE3C, RNF13, CUL3, UBE2D3, UBE2D1, RNF6, UBE3A, HERC4, RNF19A, RNF217, RBBP6, ARIH1, RNF111, UBE2H, NDFIP2, NDFIP1, ANKIB1, SMURF2, AMFR, WWP1, LOC122435636, FBXO11, KCTD6, RNF144A, RNF146, RNF144B, ITCH, RNF125, UBE2R2, NEDD4, TTC3, RLIM, LOC122431671, CACUL1, CUL4B	2590	123	15963	1.803898672191355	0.5085194583812124	0.061011813256666984	0.0602723	down
GOTERM_BP_DIRECT	GO:0016192~vesicle-mediated transport	30	0.8517887563884157	4.4372227823030535E-4	STX12, STXBP3, INTU, STX16, ARL6, ARL1, CHM, HSPA13, RABGEF1, LOC122444868, ARL5B, AP1S2, RAB29, AP4S1, CHML, AP1S3, ARL5A, TRIM23, SPAG9, HSPA8, STX7, HSPA2, GAPVD1, AP4B1, CNIH1, VPS41, VAMP4, SFT2D2, ARF6, MON1B	2590	96	15963	1.9260376447876446	0.5194135075649856	0.061011813256666984	0.0602723	down
KEGG_PATHWAY	ccad05225:Hepatocellular carcinoma	43	1.2208972174900625	4.7923479657833014E-4	RB1, GSK3B, PTEN, TGFA, PIK3R1, LOC122445271, EGFR, LRP6, NRAS, AKT3, PLCG2, MAPK1, E2F3, POLK, ARID2, SMAD2, TCF7L2, FZD3, SMAD4, SMARCC1, PBRM1, SMAD3, CSNK1A1, PRKCB, TXNRD1, HGF, GAB1, BRAF, ARID1A, ARID1B, SMARCA2, TGFBR1, TGFBR2, CDK6, RPS6KB1, PIK3CA, APC, CTNNB1, KRAS, SOS1, SOS2, MET, NFE2L2	1422	182	10257	1.7041892706449668	0.15201835222438564	0.0032647	0.00214483	down
KEGG_PATHWAY	ccad04910:Insulin signaling pathway	39	1.1073253833049403	4.8401113271680614E-4	GSK3B, PRKAA1, PDE3B, PRKAG2, IRS2, CBLB, PIK3R1, CBL, FOXO1, LOC122445271, SOCS2, PPP1CB, PPP1CC, MAPK9, NRAS, MAPK8, PRKAR2B, PRKAR2A, AKT3, MAPK1, EIF4E, PRKACB, SOCS4, PRKCI, PRKAB2, PDPK1, INSR, BRAF, PHKA1, PHKB, SORBS1, RPS6KB1, PIK3CA, PPP1R3B, PPP1R3D, KRAS, SOS1, SOS2, CRK	1422	160	10257	1.7581882911392406	0.15341116289883772	0.0032647	0.00214483	down
GOTERM_BP_DIRECT	GO:0000122~negative regulation of transcription by RNA polymerase II	71	2.015900056785917	4.899395074932459E-4	ZNF331, ZNF891, ZNF572, LOC122421285, LOC122420033, HNRNPU, LOC122420593, ZFP82, BMI1, LOC122420590, N4BP2L2, LOC122440485, LOC122420513, FLCN, ZNF81, LOC122420159, LOC122420477, SIN3A, ZNF605, LOC122420034, DNMT3B, ZNF569, ZNF568, LOC122424239, LOC122424879, ZNF445, ZNF484, ZBTB38, ZFP69B, LOC122425073, LOC122432320, ZNF557, BCORL1, ZNF599, HDAC4, ZNF793, URI1, ZBTB1, LOC122440460, HDAC9, NR2C1,…	2590	295	15963	1.4833754335449252	0.5547361918799409	0.0621846	0.061430876708768525	down
GOTERM_MF_DIRECT	GO:0003677~DNA binding	95	2.6973310618966497	5.160284668570116E-4	KDM5A, TOP2B, MCMDC2, LOC122451652, ZNF292, HP1BP3, LOC122425488, ZFAND5, TNFAIP3, BRCA1, CHD2, FBXO21, CHD1, IFIH1, LOC122439761, TIAL1, RABGEF1, LOC122440600, NFKBIZ, GPBP1, DNMT3B, REV3L, SMARCAD1, ADNP2, ZNF326, LOC122440602, ARID2, YAF2, TMPO, TIGD2, SHPRH, TIPIN, CERS6, TIGD7, RFC1, LIG4, TET1, DICER1, ASH1L, ARID1A, ARID1B, ZHX1, WDR76, GCFC2, SETBP1, KAT6B, KAT6A, SUB1, POLR1B, MTF2, C1D,…	2676	418	16422	1.394720750101916	0.41629327560659035	0.032616381086413036	0.031897132030816205	down
GOTERM_MF_DIRECT	GO:0031624~ubiquitin conjugating enzyme binding	13	0.3691084611016468	5.316188671802701E-4	ANKIB1, DCUN1D3, SIAH1, DCUN1D4, DCUN1D1, DCUN1D2, LOC122435636, RNF144A, RNF144B, RNF19A, RNF217, MARCHF7, ARIH1	2676	27	16422	2.954741737252948	0.42571294757592626	0.032616381086413036	0.031897132030816205	down
KEGG_PATHWAY	ccad01524:Platinum drug resistance	25	0.7098239636570131	5.531955244913558E-4	TOP2B, LOC122427080, PIK3R1, BRCA1, LOC122445271, LOC122443337, CASP9, CASP8, CASP3, AKT3, REV3L, MAPK1, PMAIP1, ATP7A, MAP3K5, APAF1, PDPK1, MSH6, PIK3CA, MSH2, MSH3, BCL2, ATM, BIRC2, BIRC3	1422	87	10257	2.0727241864299915	0.17333183516695172	0.0036596	0.00240427	down
KEGG_PATHWAY	ccad04152:AMPK signaling pathway	32	0.9085746734809768	6.211677878839889E-4	PFKFB2, PRKAA1, CAB39, CAB39L, PRKAG2, IRS2, PPP2R2A, HMGCR, PIK3R1, FOXO3, ELAVL1, FOXO1, LOC122445271, PPP2CA, PPP2CB, PPP2R1B, PPP2R5E, CREB3L2, AKT3, MAP3K7, PRKAB2, PDPK1, INSR, PPP2R5A, SIRT1, RAB10, CREB1, RPS6KB1, PIK3CA, RAB14, SCD, CREB5	1422	124	10257	1.8614400435551925	0.19244822850037036	0.00403173	0.00264875	down
GOTERM_MF_DIRECT	GO:0005096~GTPase activator activity	37	1.0505394662123793	6.845457665984988E-4	SEC23A, DOCK4, ARHGAP19, ARHGAP18, ASAP1, ASAP2, IQGAP1, IQGAP2, SIPA1L2, FLCN, LOC122436499, CHN2, STXBP5, ECT2, TBC1D15, AGFG1, RANBP2, ARHGEF12, RALGAPA1, ELMOD2, ARAP2, ARHGAP29, ARHGAP28, ARHGAP26, MYO9A, ARHGAP24, ARHGAP31, ACAP2, RABEP1, RALGAPB, RP2, TBC1D5, DLC1, GNAQ, RASA2, SMCR8, RAB3GAP1	2676	130	16422	1.746619523973784	0.5104289711130569	0.0396656	0.0387909	down
KEGG_PATHWAY	ccad05160:Hepatitis C	43	1.2208972174900625	7.688491556501078E-4	RB1, GSK3B, RNASEL, PPP2R2A, PIK3R1, LOC122445271, EGFR, LOC122443337, CASP9, PPP2CA, PPP2CB, NRAS, CASP8, TBK1, PPP2R1B, CASP3, AKT3, MAPK1, E2F3, LDLR, YWHAG, LOC122453372, JAK1, CHUK, RSAD2, APAF1, EIF2AK3, EIF2AK2, BRAF, EIF2AK4, YWHAZ, PIAS1, OCLN, CDK6, PIK3CA, TRAF3, CLDN12, CTNNB1, KRAS, SOS1, SOS2, TLR3, IFNAR1	1422	186	10257	1.6675400390181934	0.23247623503824155	0.00483096	0.00317383	down
KEGG_PATHWAY	ccad04914:Progesterone-mediated oocyte maturation	26	0.7382169222032936	7.745129637235969E-4	PDE3B, GNAI3, PIK3R1, ADCY1, ADCY7, LOC122445271, GNAI1, STK10, RPS6KA3, MAPK9, RPS6KA6, MAPK8, CDC23, AKT3, CDC27, MAPK1, PRKACB, HSP90AA1, BRAF, PIK3CA, SPDYA, KRAS, CPEB3, CPEB2, ANAPC1, CPEB4	1422	94	10257	1.9951072807253794	0.2339713367259163	0.00483096	0.00317383	down
KEGG_PATHWAY	ccad04611:Platelet activation	33	0.9369676320272573	7.864354301401995E-4	ITGB1, GUCY1B1, ROCK1, ROCK2, ITPR1, GNAI3, ITPR2, PIK3R1, ADCY1, ADCY7, RASGRP1, LOC122445271, MYLK3, PIK3CG, GNAI1, RAP1B, GNA13, PPP1CB, PPP1CC, P2RY1, AKT3, PLCG2, MAPK1, PRKACB, PRKG1, PRKCI, ARHGEF12, PPP1R12A, F2R, PLA2G4A, COL3A1, PIK3CA, GNAQ	1422	131	10257	1.8170354623635134	0.23710908193969782	0.00483096	0.00317383	down
KEGG_PATHWAY	ccad04668:TNF signaling pathway	32	0.9085746734809768	8.295835436379995E-4	ATF2, TNFAIP3, PIK3R1, LOC122445271, MAPK9, BAG4, CASP7, MAPK8, CASP8, RPS6KA5, CASP3, CREB3L2, AKT3, MAPK1, DNM1L, MAP3K7, MAP3K5, CHUK, SELE, CYLD, ADAM17, ITCH, CREB1, PIK3CA, TRAF3, TRAF5, TAB3, TAB2, IL18R1, BIRC2, CREB5, BIRC3	1422	126	10257	1.8318933761971736	0.24835803324157513	0.00500661	0.00328923	down
GOTERM_CC_DIRECT	GO:0005802~trans-Golgi network	22	0.6246450880181714	9.250473511003438E-4	PI4K2B, CCDC186, YIPF4, YIPF5, ATP11C, ATP11B, ATP11A, FAM91A1, C1H17ORF75, ARL5B, RAB30, GOLPH3, CNST, RAB14, DOP1B, TRAPPC6B, DOP1A, YIPF6, RAB29, RELCH, TBC1D23, ARL5A	2345	68	15285	2.108804715916217	0.4071972946708986	0.0522652	0.0508776	down
GOTERM_BP_DIRECT	GO:0010468~regulation of gene expression	23	0.653038	9.45284102602593E-4	LOC122434312, LOC122428082, AFF3, TOB2, TOB1, AFF4, LOC122428174, AFF1, NIPBL, CDK6, FUBP3, RBBP4, ZNF827, ZNF507, NFKBIZ, C1D, PCBP2, ADNP2, DROSHA, HMG20A, IGF2BP3, LOC122441418, KDM6A	2590	69	15963	2.054440154440154	0.7901583654686425	0.10405909035612505	0.10279776804877808	down
GOTERM_BP_DIRECT	GO:0006897~endocytosis	18	0.5110732538330494	9.459917305102277E-4	DENND1B, CSNK1G3, SORT1, FNBP1, CLINT1, C9ORF72, EEA1, AP3M1, SNX18, RABEP1, NECAP1, HEATR5A, HEATR5B, REPS2, SNX9, PIK3C3, EPS15, CSNK1G1	2590	48	15963	2.311245173745174	0.7904036107491721	0.10405909035612505	0.10279776804877808	down
KEGG_PATHWAY	ccad04390:Hippo signaling pathway	40	1.135718341851221	9.534412072877956E-4	GSK3B, BMPR2, PPP2R2A, LIMD1, SAV1, AMOT, PPP2CA, PPP1CB, PPP1CC, PPP2CB, PARD6B, CCND2, PPP2R1B, RASSF6, CTNNA1, BTRC, YWHAG, LOC122453372, SMAD2, TCF7L2, FZD3, PRKCI, SMAD4, SMAD3, FBXW11, YWHAZ, TGFBR1, TGFBR2, SMAD7, LATS1, MOB1B, MOB1A, DLG1, LATS2, FRMD6, APC, CTNNB1, BIRC2, PALS1, BIRC3	1422	171	10257	1.6872702149184493	0.27973799071682226	0.00565489	0.00371513	down
GOTERM_MF_DIRECT	GO:0015095~magnesium ion transmembrane transporter activity	7	0.19875070982396364	9.97238891172612E-4	MRS2, NIPAL1, NIPAL3, NIPA1, NIPA2, CNNM2, CNNM4	2676	9	16422	4.773044344793224	0.6467711503051177	0.0547432	0.053536	down
KEGG_PATHWAY	ccad04530:Tight junction	44	1.2492901760363428	0.00100015	ITGB1, PRKAA1, ROCK1, ROCK2, PRKAG2, PPP2R2A, F11R, AMOT, PPP2CA, CDC42, PPP2CB, MAPK9, PARD6B, MAPK8, PPP2R1B, MPDZ, PRKACB, LOC122431282, JAM2, RAB8B, MAP3K5, ACTR3, ACTR2, LOC122424660, PRKCI, PRKAB2, MAP3K1, HSPA4, PRKCE, RDX, MSN, RUNX1, RAP2C, TJP1, TIAM1, DLG1, OCLN, NEDD4, CLDN12, RAPGEF2, AMOTL1, RAPGEF6, TJP2, PALS1	1422	194	10257	1.635956326938971	0.29122862321948395	0.00583136	0.00383107	down
KEGG_PATHWAY	ccad01522:Endocrine resistance	26	0.7382169222032936	0.00107845	NOTCH2, RB1, CDKN1B, LOC122427080, PIK3R1, ADCY1, ADCY7, LOC122445271, EGFR, MAPK9, NRAS, MAPK8, AKT3, MAPK1, E2F3, PRKACB, NCOA3, BRAF, ESR1, RPS6KB1, PIK3CA, SP1, BCL2, KRAS, SOS1, SOS2	1422	96	10257	1.9535425457102673	0.31008430240227614	0.00618309	0.00406215	down
GOTERM_BP_DIRECT	GO:0006607~NLS-bearing protein import into nucleus	8	0.2271436683702442	0.00108705	RANBP2, KPNA6, NUP35, NUP54, KPNA4, KPNA5, KPNA3, KPNA1	2590	12	15963	4.108880308880309	0.8339879598052758	0.1121019831761924	0.1107431712589052	down
GOTERM_MF_DIRECT	GO:0003712~transcription coregulator activity	27	0.7666098807495741	0.00109197	TCERG1, PHF2, KDM3A, KDM3B, NAB1, JMJD1C, MTDH, BCLAF3, BCLAF1, MED14, MED13, SAP30L, NRIP1, LOC122435265, SUPT20H, YAF2, AKIRIN2, LOC122451780, AKIRIN1, LOC122435217, MED4, LOC122449683, PIAS2, PIAS1, LOC122452816, HDGFL3, KDM7A	2676	87	16422	1.9045152311736508	0.6800357569276574	0.0569462	0.055690422668578876	down
KEGG_PATHWAY	ccad04115:p53 signaling pathway	25	0.7098239636570131	0.00111133	PTEN, LOC122427080, PPM1D, THBS1, LOC122443337, CASP9, CASP8, CCND2, SESN3, ZMAT3, CASP3, CHEK1, PMAIP1, APAF1, SIAH1, CDK6, RRM2B, CCNG2, LOC122435411, BCL2, LOC122432089, MDM4, ATM, LOC122432087, ATR	1422	91	10257	1.9816154309825196	0.31785416691630164	0.0062672	0.0041174	down
KEGG_PATHWAY	ccad04720:Long-term potentiation	22	0.6246450880181714	0.00117099	CAMK2D, PRKCB, ITPR1, ITPR2, BRAF, ADCY1, RAP1B, PPP1CB, PPP1CC, PPP3CA, RPS6KA3, PPP3R1, RPS6KA6, PPP3CB, NRAS, PPP3CC, CAMK4, GNAQ, MAPK1, EP300, KRAS, PRKACB	1422	76	10257	2.0879968909615814	0.33172522720520903	0.00649709	0.00426844	down
GOTERM_MF_DIRECT	GO:0004842~ubiquitin-protein transferase activity	20	0.5678591709256104	0.00119748	HACE1, BRCA1, MIB1, RNF168, KLHL9, CNOT4, HERC3, RNF169, HERC1, HECTD4, HECW2, HECW1, TTC3, UBR5, G2E3, MDM4, RNF141, LNX2, RSPRY1, OBI1	2676	57	16422	2.1532530878766423	0.7134138302207312	0.059474648521155415	0.058163127029317856	down
GOTERM_BP_DIRECT	GO:0051726~regulation of cell cycle	14	0.3975014196479273	0.0012032	CDKN1B, LOC122439416, TXLNG, LOC122427080, LIN9, LOC122439895, SON, TFDP1, TFDP2, LOC122436399, LOC122436444, FBXL3, MDM4, BIRC2	2590	33	15963	2.614742014742015	0.8629873625088036	0.1167813458804158	0.11536581441519862	down
KEGG_PATHWAY	ccad05231:Choline metabolism in cancer	27	0.7666098807495741	0.00121748	DGKE, SLC44A1, PIK3R1, PLD1, HIF1A, LOC122445271, EGFR, MAPK9, NRAS, MAPK8, AKT3, MAPK1, PIP5K1A, PIP5K1B, LYPLA1, PCYT1A, PDPK1, PRKCB, PLA2G4A, RPS6KB1, PIK3CA, SP1, KRAS, CHPT1, SOS1, SOS2, DGKH	1422	102	10257	1.9093447505584513	0.34234012786726453	0.00664781	0.00436746	down
GOTERM_MF_DIRECT	GO:0017056~structural constituent of nuclear pore	11	0.3123225440090857	0.00125491	NUP205, NUP107, NUP155, NUP133, TPR, NUP35, NUP54, NUP153, NUP98, NUP58, NUP160	2676	22	16422	3.0683856502242155	0.7300969636484625	0.059494116562145594	0.0581822	down
KEGG_PATHWAY	ccad04114:Oocyte meiosis	34	0.9653605905735378	0.00143883	CAMK2D, ITPR1, ITPR2, ADCY1, SMC3, ADCY7, PPP2CA, PPP1CB, PPP1CC, PPP2CB, RPS6KA3, PPP3CA, PPP3R1, RPS6KA6, PPP3CB, CDC23, PPP3CC, SLK, PPP2R1B, PPP2R5E, CDC27, MAPK1, BTRC, PRKACB, YWHAG, LOC122453372, FBXW11, PPP2R5A, YWHAZ, SPDYA, CPEB3, CPEB2, ANAPC1, CPEB4	1422	141	10257	1.739324296016997	0.3906202143166261	0.00773371	0.00508086	down
GOTERM_MF_DIRECT	GO:0000976~transcription cis-regulatory region binding	12	0.34071550255536626	0.0014864	CREBZF, PER3, GABPB2, ATMIN, ARID5B, TFAM, ARID4A, ARID4B, AHR, GABPB1, ASB3, TAF2	2676	26	16422	2.8323559848223523	0.7880630402112512	0.0674049	0.0659185	down
KEGG_PATHWAY	ccad04371:Apelin signaling pathway	37	1.0505394662123793	0.00149477	HDAC4, PRKAA1, PDE3B, ITPR1, GNAI3, PIK3R4, PRKAG2, ITPR2, NRF1, ADCY1, ADCY7, SLC8A1, MYLK3, PIK3CG, GNAI1, GNA13, NRAS, AKT3, MAPK1, PRKACB, SMAD2, MEF2A, SMAD4, MEF2C, PRKAB2, SMAD3, PRKCE, RRAS2, TGFBR1, RPS6KB1, CAMK4, GNAQ, GNB4, LOC122429837, TFAM, KRAS, PIK3C3	1422	158	10257	1.6891390268653528	0.40225241821151125	0.0079108	0.00519721	down
KEGG_PATHWAY	ccad05165:Human papillomavirus infection	71	2.015900056785917	0.00156526	ITGB1, RB1, GSK3B, CDKN1B, MAML2, MAML1, PTEN, PPP2R2A, UBE3A, RBPJ, CASP8, CCND2, TBK1, PPP2R1B, PPP2R5E, CASP3, AKT3, CREB3L2, EP300, ITGAV, PRKACB, JAK1, PRKCI, CHUK, ITGA4, ITGA1, PPP2R5A, RBL2, CREB1, RBL1, PIK3CA, TRAF3, TBPL1, ITGA6, SOS1, SOS2, TLR3, IFNAR1, CREB5, PTGER4, NOTCH2, ATP6V1A, HDAC2, LOC122429624, LOC122432993, LOC122427080, PIK3R1, THBS1, FOXO1, LOC122445271, EGFR, PPP2CA, C…	1422	359	10257	1.4265423175017335	0.4165941237341618	0.00815834	0.00535984	down
KEGG_PATHWAY	ccad03460:Fanconi anemia pathway	17	0.4826802952867689	0.0016075	BLM, WDR48, FANCM, RMI1, REV1, FANCB, BRCA1, BRCA2, BRIP1, RAD51C, ERCC4, REV3L, USP1, POLI, POLK, LOC122435272, ATR	1422	53	10257	2.313629488098081	0.4250223653153441	0.00821434	0.00539663	down
GOTERM_CC_DIRECT	GO:0000139~Golgi membrane	29	0.8233957978421351	0.00161481	SLC35B3, SLC35B4, SAMD8, SGMS1, USO1, FUT11, GOSR1, GOLIM4, LDLRAD4, ATP2C1, GLG1, LMAN1, SCFD1, LOC122444868, MAN1A2, MAN2A1, MAN1A1, MGAT2, SLC35A5, FKTN, RIC1, SLC35A3, RAB39A, ZDHHC13, CASD1, ZDHHC17, ACBD3, SEC22B, CHST3	2345	104	15285	1.8175537149417746	0.5987238683438896	0.0829425	0.0807405	down
KEGG_PATHWAY	ccad04933:AGE-RAGE signaling pathway in diabetic complications	27	0.7666098807495741	0.00164764	CDKN1B, CXCL8, PIK3R1, FOXO1, LOC122445271, CDC42, MAPK9, NRAS, MAPK8, CASP3, AKT3, PLCG2, MAPK1, PLCE1, JAK2, SMAD2, SMAD4, SMAD3, PRKCB, PRKCE, SELE, TGFBR1, TGFBR2, COL3A1, PIK3CA, BCL2, KRAS	1422	104	10257	1.8726265822784811	0.432921	0.00821434	0.00539663	down
KEGG_PATHWAY	ccad04666:Fc gamma R-mediated phagocytosis	27	0.7666098807495741	0.00164764	ASAP1, ASAP2, PIK3R1, PLD1, LOC122445271, CDC42, CFL2, AKT3, PLCG2, MAPK1, PIP5K1A, PIP5K1B, FCGR1A, VAV3, ACTR3, ACTR2, LOC122424660, PRKCB, PRKCE, PLA2G4A, MARCKS, PTPRC, RPS6KB1, PIK3CA, CRK, DOCK1, ARF6	1422	104	10257	1.8726265822784811	0.432921	0.00821434	0.00539663	down
KEGG_PATHWAY	ccad04350:TGF-beta signaling pathway	29	0.8233957978421351	0.00171359	HDAC2, BMPR2, ROCK1, TFRC, THBS1, PPP2CA, PPP2CB, ACVR1C, PPP2R1B, SIN3A, MAPK1, EP300, LOC122439581, SKIL, ACVR1, SMAD2, SMAD4, SMAD3, SMURF2, SMAD5, TGFBR1, ACVR2A, TGFBR2, SMAD7, SKI, RBL1, TFDP1, RPS6KB1, SP1	1422	115	10257	1.81895	0.44566153945710574	0.00842106	0.00553244	down
GOTERM_BP_DIRECT	GO:0006622~protein targeting to lysosome	6	0.17035775127768313	0.00175911	SCARB2, PXK, SNX16, LOC122440811, LOC122439581, SORL1	2590	7	15963	5.28285	0.9453526091240848	0.152765	0.15091341748883585	down
GOTERM_BP_DIRECT	GO:0016926~protein desumoylation	6	0.17035775127768313	0.00175911	SENP6, SENP7, SENP5, USPL1, SENP2, SENP1	2590	7	15963	5.28285	0.9453526091240848	0.152765	0.15091341748883585	down
GOTERM_BP_DIRECT	GO:0000724~double-strand break repair via homologous recombination	19	0.5394662123793299	0.00191761	BLM, WDR48, MRE11, RMI1, MCM9, XRCC2, RECQL, SMC5, SMC6, BRCA1, BRCA2, RAD54B, MMS22L, WRN, ERCC4, RFWD3, REV3L, RBBP8, NABP1	2590	55	15963	2.129147069147069	0.9579546196767463	0.15820243658453295	0.15628483129259924	down
GOTERM_BP_DIRECT	GO:0090307~mitotic spindle assembly	8	0.2271436683702442	0.00202631	ABRAXAS1, CEP192, ABRAXAS2, KIF11, KIF20B, CLASP1, MZT1, CLASP2	2590	13	15963	3.792812592812593	0.9648745603897434	0.15920996661381823	0.15728014883668107	down
KEGG_PATHWAY	ccad05162:Measles	37	1.0505394662123793	0.00211427	GSK3B, CDKN1B, TNFAIP3, CBLB, PIK3R1, LOC122445271, LOC122443337, IFIH1, CASP9, MAPK9, MAPK8, CASP8, CCND2, TBK1, CASP3, AKT3, MAP3K7, JAK1, LOC122452376, HSPA8, CSNK2A1, CHUK, APAF1, CSNK2A2, EIF2AK3, EIF2AK2, MSN, EIF2AK4, IRAK4, CDK6, PIK3CA, TRAF3, BCL2, TLR7, TAB2, CD46, IFNAR1	1422	161	10257	1.6576643866132033	0.5171638442011963	0.010101499411991061	0.00663645	down
KEGG_PATHWAY	ccad04921:Oxytocin signaling pathway	37	1.0505394662123793	0.00211427	CAMK2D, PRKAA1, GUCY1B1, ROCK1, ROCK2, ITPR1, GNAI3, PRKAG2, ITPR2, ADCY1, ADCY7, MYLK3, PIK3CG, GNAI1, EGFR, PPP1CB, PPP1CC, PPP3CA, PPP3R1, NRAS, PPP3CB, PPP3CC, MAPK1, CD38, PRKACB, MEF2C, PRKAB2, PPP1R12A, PRKCB, NFATC3, PLA2G4A, NFATC2, CACNB2, CACNB4, CAMK4, GNAQ, KRAS	1422	161	10257	1.6576643866132033	0.5171638442011963	0.010101499411991061	0.00663645	down
KEGG_PATHWAY	ccad04510:Focal adhesion	45	1.2776831345826234	0.0023419	ITGB1, GSK3B, ROCK1, ROCK2, PTEN, PIK3R1, ARHGAP5, THBS1, LOC122445271, MYLK3, EGFR, RAP1B, PPP1CB, CDC42, PPP1CC, MAPK9, MAPK8, CCND2, AKT3, MAPK1, PIP5K1A, ITGAV, PIP5K1B, PAK2, VAV3, PPP1R12A, ITGA4, PDPK1, PRKCB, HGF, ITGA1, EMP1, BRAF, PIK3CA, BCL2, CTNNB1, ITGA6, SOS1, SOS2, MET, CRK, DOCK1, VCL, BIRC2, BIRC3	1422	208	10257	1.5605221518987344	0.5536075162094761	0.010944621549409825	0.00719036	down
GOTERM_MF_DIRECT	GO:0003730~mRNA 3'-UTR binding	14	0.3975014196479273	0.00234917	CELF1, SECISBP2L, FMR1, ANGEL2, CELF2, LARP4B, PUM1, LARP4, PUM2, RBMS1, IGF2BP3, CPEB3, CPEB2, CPEB4	2676	35	16422	2.454708520179372	0.9139710972058304	0.10002679149721945	0.097821	down
KEGG_PATHWAY	ccad05214:Glioma	22	0.6246450880181714	0.00235437	RB1, CAMK2D, PRKCB, PTEN, TGFA, LOC122427080, BRAF, PIK3R1, LOC122445271, EGFR, NRAS, CDK6, PIK3CA, CAMK4, AKT3, PLCG2, MAPK1, E2F3, KRAS, POLK, SOS1, SOS2	1422	80	10257	1.9835970464135022	0.5555229679136694	0.010944621549409825	0.00719036	down
GOTERM_MF_DIRECT	GO:0008139~nuclear localization sequence binding	10	0.2839295854628052	0.00239757	KPNA6, NUP153, KPNA4, KPNA5, TNPO1, RANBP6, KPNA3, KPNB1, NUP58, KPNA1	2676	20	16422	3.068385650224215	0.918216	0.10002679149721945	0.097821	down
GOTERM_BP_DIRECT	GO:0035556~intracellular signal transduction	58	1.6467915956842702	0.00249538	ITK, MAST4, CAB39L, ITSN1, MYLK3, RPS6KA3, RPS6KA5, TLK2, TLK1, JAK2, JAK1, VAV3, WSB1, DAPK1, PDPK1, PRKCE, IRAK3, MASTL, SPATA13, RASA2, ARHGEF3, LOC122429837, SIK2, CILK1, DGKH, ARHGEF6, PRKAA1, CAB39, ADCY1, NLK, STK4, PLD1, KALRN, ADCY7, SOCS2, STK38, MAPK1, STK38L, MAPK6, SOCS6, ECT2, SH2B3, GPR155, PAK2, SOCS7, PAG1, SOCS4, SOCS5, PLCL1, MYO9A, NET1, PIKFYVE, SNRK, TEC, WNK1, STK17B, ASB7,…	2590	245	15963	1.4590717831534157	0.9838367258257764	0.18423573405354268	0.1820025736407725	down
KEGG_PATHWAY	ccad05166:Human T-cell leukemia virus 1 infection	53	1.5048268029528677	0.00251404	RB1, ATF2, CRTC3, PTEN, ETS1, ELK4, PPP3CA, PPP3CB, CCND2, CDC23, PPP3CC, XPO1, CHEK1, AKT3, CREB3L2, CDC27, EP300, PRKACB, JAK1, CHUK, IL1R1, TGFBR1, TGFBR2, KAT2B, CREB1, PIK3CA, CANX, TBPL1, ANAPC1, CREB5, LOC122429624, PIK3R1, ADCY1, ADCY7, LOC122445271, MAPK9, NRAS, MAPK8, PPP3R1, MAPK1, E2F3, BUB3, SMAD2, SMAD4, SMAD3, MAP3K1, NFYB, NFATC3, NFATC2, DLG1, KRAS, ATM, ATR	1422	256	10257	1.4933330036919832	0.5793350482617919	0.0115311	0.00757564	down
GOTERM_BP_DIRECT	GO:0060271~cilium assembly	31	0.8801817149346962	0.00257238	INTU, ARL6, LOC122448862, PTPDC1, CDC14A, CDC14B, TTBK2, IFT74, PCM1, TMEM67, TCTN1, LOC122438655, POC1B, DISC1, PIBF1, SEPTIN2, WDR19, SCLT1, CPLANE1, IFT80, BBIP1, SEPTIN7, TMEM237, CEP162, TRIM59, CCDC66, CEP41, CFAP54, CLUAP1, CILK1, LRP12	2590	111	15963	1.7212876969633726	0.9857708677689644	0.18423573405354268	0.1820025736407725	down
GOTERM_MF_DIRECT	GO:0004672~protein kinase activity	34	0.9653605905735378	0.00264118	RNASEL, PXK, TRIO, LRRK2, KALRN, DSTYK, MAP3K20, NEK1, SCYL2, CDK17, MAP3K2, PLK4, NEK9, MAP3K1, CDKL5, NEK4, NEK7, EIF2AK3, EIF2AK2, LMTK2, CASK, BRAF, SRPK1, TBCK, PAN3, TAOK3, PEAK1, PDIK1L, STK26, TAOK1, BMP2K, AAK1, TNIK, TRIB2	2676	125	16422	1.6692017937219732	0.9366066669074814	0.10595201002907208	0.10361558027771192	down
KEGG_PATHWAY	ccad04360:Axon guidance	42	1.192504258943782	0.0027045	ITGB1, GSK3B, CAMK2D, BMPR2, ROCK1, SEMA3C, ROCK2, GNAI3, CXCR4, PIK3R1, LOC122445271, GNAI1, CDC42, PPP3CA, PPP3R1, NRAS, PPP3CB, PARD6B, PPP3CC, CFL2, DPYSL2, PLCG2, MAPK1, LRIG2, PLXNC1, PAK2, NCK1, FZD3, ARHGEF12, PDPK1, TRPC1, PTCH1, NFATC3, NFATC2, PTPN11, SSH2, SSH1, ENAH, PIK3CA, RASA1, KRAS, MET	1422	192	10257	1.5778612869198312	0.6060800581638865	0.012241411180173196	0.00804232	down
GOTERM_BP_DIRECT	GO:0006470~protein dephosphorylation	33	0.9369676320272573	0.00274847	PPM1L, DUSP19, PTEN, PTPRJ, PPM1K, PPM1D, DUSP16, PPM1E, PTPDC1, CDC14A, CDC14B, PPP4R2, PPP2R1B, PPP2R5E, RNGTT, STYX, PPP2R5A, PTPN11, PPP4R3A, PPP4R3B, SSH2, DUSP6, SSH1, PTP4A1, PDP1, PPM1A, PTPRB, PPM1B, PDP2, PTPRC, UBLCP1, PTPN9, PTPN4	2590	121	15963	1.6809055809055808	0.9893688946525911	0.18423573405354268	0.1820025736407725	down
GOTERM_BP_DIRECT	GO:0006974~DNA damage response	13	0.3691084611016468	0.00300816	SHPRH, TIPIN, SLF2, ARMT1, FMR1, CGAS, PPP4R3A, PPP4R3B, KIN, UBR5, PMAIP1, TRIP12, CUL4B	2590	32	15963	2.503848938223938	0.9930842992747567	0.18423573405354268	0.1820025736407725	down
GOTERM_BP_DIRECT	GO:0042147~retrograde transport, endosome to Golgi	14	0.3975014196479273	0.00301477	TMEM87A, TMEM87B, RIC1, GOLT1B, VPS26A, RCSD1, LOC122446306, HEATR5A, VPS50, HEATR5B, VPS53, VPS54, VPS35, TBC1D23	2590	36	15963	2.3968468468468473	0.9931595209854889	0.18423573405354268	0.1820025736407725	down
GOTERM_BP_DIRECT	GO:0043087~regulation of GTPase activity	14	0.3975014196479273	0.00301477	VAV3, IQGAP1, RASAL2, IQGAP2, GAPVD1, ARHGAP12, FGD6, TRAPPC6B, RASA1, RASA2, NF1, RAB3GAP2, PLXNC1, MET	2590	36	15963	2.3968468468468473	0.9931595209854889	0.18423573405354268	0.1820025736407725	down
KEGG_PATHWAY	ccad05017:Spinocerebellar ataxia	36	1.0221465076660987	0.00318125	PSMD12, LOC122432993, ITPR1, PIK3R4, ATP2A2, ITPR2, RORA, PIK3R1, RBPJ, LOC122445271, LOC122443337, ATXN3, MAPK9, ATXN2, MAPK8, ATXN1, OPA1, RB1CC1, AKT3, ATXN1L, NRBF2, MAP3K5, NFYA, PRKCB, ATG14, PUM1, PUM2, ERN1, PSMC6, PIK3CA, SP1, GNAQ, TBPL1, PIK3C3, MCU, ATG2B	1422	159	10257	1.6331502268927633	0.6658267979579959	0.014212356438684678	0.00933719	down
GOTERM_CC_DIRECT	GO:0000932~P-body	16	0.4542873367404884	0.00336193	DDX6, SAMD4A, LIMD1, PNRC1, PNRC2, CNOT7, PAN3, BTBD1, CNOT1, CNOT2, CNOT8, DCP1A, LSM14A, TNRC6A, DCP2, TNRC6B	2345	47	15285	2.2189357165540082	0.8508329006240689	0.14927973091696276	0.14531655222005224	down
GOTERM_CC_DIRECT	GO:0000118~histone deacetylase complex	10	0.2839295854628052	0.00343475	HDAC4, KDM3A, KDM3B, TBL1XR1, SAP30L, MIDEAS, JMJD1C, RCOR3, HDAC9, RCOR1	2345	22	15285	2.9627834851715447	0.8568664199542184	0.14927973091696276	0.14531655222005224	down
KEGG_PATHWAY	ccad03015:mRNA surveillance pathway	28	0.7950028392958546	0.00355827	HBS1L, SMG1, CSTF3, CSTF2, PPP2R2A, MSI2, NXT2, PPP2CA, PPP1CB, PPP1CC, PNN, PPP2CB, PPP2R1B, PCF11, PPP2R5E, PAPOLG, PAPOLA, UPF2, RNGTT, CPSF6, NCBP1, CPSF2, PPP2R5A, UPF3A, SRRM1, WDR33, WDR82, ETF1	1422	115	10257	1.7562282150064208	0.7066022611856075	0.015692861605282563	0.0103098	down
GOTERM_MF_DIRECT	GO:0031490~chromatin DNA binding	10	0.2839295854628052	0.00359528	SUZ12, SBNO1, KDM3A, KDM3B, LOC122434312, JMJD1C, EP300, LEMD3, TOX, KDM6A	2676	21	16422	2.9222720478325854	0.9766376637294084	0.13888418516098008	0.13582154253518666	down
GOTERM_CC_DIRECT	GO:0005814~centriole	17	0.4826802952867689	0.0037657	STIL, CEP295, CEP19, CEP120, SCLT1, CCP110, NEDD1, MPHOSPH9, PCM1, NIN, KIAA0586, ALMS1, SASS6, POC1B, CEP162, CEP192, CEP170	2345	52	15285	2.1309250451041497	0.8813567939083224	0.15197274926887128	0.14793807450952073	down
KEGG_PATHWAY	ccad05226:Gastric cancer	35	0.9937535491198184	0.00383147	RB1, GSK3B, ABCB1, CDKN1B, PIK3R1, FGF2, LOC122445271, EGFR, LRP6, NRAS, AKT3, CTNNA1, MAPK1, E2F3, POLK, SMAD2, TCF7L2, FZD3, SMAD4, SMAD3, CSNK1A1, HGF, GAB1, BRAF, TGFBR1, TGFBR2, RPS6KB1, PIK3CA, APC, BCL2, CTNNB1, KRAS, SOS1, SOS2, MET	1422	155	10257	1.6287600381107934	0.7330139131742519	0.0163883	0.0107667	down
KEGG_PATHWAY	ccad04072:Phospholipase D signaling pathway	35	0.9937535491198184	0.00383147	AGPAT5, PTGFR, DGKE, CXCL8, PIK3R1, ADCY1, PLD1, ADCY7, LOC122445271, PIK3CG, EGFR, GNA13, CYTH3, NRAS, AKT3, PLCG2, MAPK1, PIP5K1A, PIP5K1B, INSR, F2R, GAB1, PLA2G4A, RRAS2, PTPN11, LPAR5, PIK3CA, LPAR6, KIT, KRAS, MS4A2, SOS1, SOS2, ARF6, DGKH	1422	155	10257	1.6287600381107934	0.7330139131742519	0.0163883	0.0107667	down
KEGG_PATHWAY	ccad04210:Apoptosis	36	1.0221465076660987	0.00394075	ITPR1, ITPR2, PIK3R1, LOC122445271, LMNB1, LOC122443337, CASP9, MAPK9, NRAS, CASP7, CTSO, MAPK8, CASP8, BCL2L11, CTSK, CASP3, AKT3, LMNA, MAPK1, PMAIP1, MCL1, MAP3K5, CHUK, APAF1, PDPK1, EIF2AK3, PTPN13, ERN1, PIK3CA, BCL2, LOC122432089, KRAS, ATM, LOC122432087, BIRC2, BIRC3	1422	161	10257	1.612862646434468	0.7429019464496747	0.0163883	0.0107667	down
KEGG_PATHWAY	ccad04137:Mitophagy - animal	30	0.8517887563884157	0.00397126	USP15, FOXO3, HIF1A, RABGEF1, MAPK9, NRAS, MAPK8, TBK1, RHOT1, OPA1, MFN1, ARIH1, TBC1D15, MARCHF5, USP8, CSNK2A1, SMURF2, AMFR, SIAH1, CSNK2A2, EIF2AK3, TOMM20L, RRAS2, MITF, SP1, NBR1, TAX1BP1, KRAS, RAB5A, MON1B	1422	127	10257	1.7038772052227649	0.7455965422968653	0.0163883	0.0107667	down
KEGG_PATHWAY	ccad04710:Circadian rhythm	13	0.3691084611016468	0.00397965	PRKAA1, PRKAB2, FBXW11, PRKAG2, RORA, NR1D2, LOC122439895, PER3, CREB1, CRY1, FBXL3, BTRC, CLOCK	1422	38	10257	2.4676326893182323	0.7463326069906668	0.0163883	0.0107667	down
KEGG_PATHWAY	ccad05132:Salmonella infection	59	1.6751845542305508	0.00400728	CYFIP2, NCKAP1, CXCL8, WASL, PIK3C2A, PIK3CG, CASP7, CASP8, CASP3, KIF5B, AKT3, KPNA4, KPNA3, MAP3K7, KPNA1, ACTR3, ACTR2, LOC122428300, LOC122424660, HSP90AA1, CHUK, IL18, IRAK4, DYNC1LI2, PIK3CA, ELMO1, LOC122432089, PIK3C3, TLR6, LOC122432087, EXOC5, BIRC2, ARF6, BIRC3, ARHGEF26, AHNAK, ROCK2, DCTN4, LOC122445271, HSP90B1, LOC122443337, CYTH3, DYNC2LI1, CDC42, MAPK9, MAPK8, MAPK1, SNX9, TCF7L2…	1422	298	10257	1.428093053549684	0.7487417756695107	0.0163883	0.0107667	down
KEGG_PATHWAY	ccad05222:Small cell lung cancer	26	0.7382169222032936	0.00404944	ITGB1, RB1, CDKN1B, MAX, PTEN, PIK3R1, LOC122449871, LOC122445271, LOC122443337, CASP9, CASP3, AKT3, E2F3, ITGAV, POLK, SKP2, CHUK, APAF1, CDK6, PIK3CA, TRAF3, TRAF5, BCL2, ITGA6, BIRC2, BIRC3	1422	105	10257	1.7860960417922445	0.7523737721371592	0.0163883	0.0107667	down
GOTERM_BP_DIRECT	GO:0016567~protein ubiquitination	32	0.9085746734809768	0.00405421	CUL5, UHRF2, RNF13, KLHL15, CUL3, CUL2, UBR3, RNF6, UBR1, DCAF1, HERC4, VCPIP1, DCAF17, HERC2, CAND1, RBBP6, SOCS6, DTX3L, CRBN, LOC122436505, FBXO32, FBXO11, MIB1, RNF168, KLHL9, CNOT4, RFWD3, KLHL7, RLIM, MDM4, CBLL1, CUL4B	2590	119	15963	1.6573634859349144	0.9987777938739699	0.23890851313578804	0.23601265237050575	down
GOTERM_MF_DIRECT	GO:0004197~cysteine-type endopeptidase activity	18	0.5110732538330494	0.00418656	USP46, USP24, USP47, USP25, USP48, USP38, USP42, USP9X, USP34, USP12, LOC122434400, USP28, MALT1, CTSO, CASP8, CTSK, USP1, LOC122435272	2676	54	16422	2.0455904334828103	0.9874212942009195	0.15594942259067426	0.15251046121043887	down
GOTERM_CC_DIRECT	GO:0005667~transcription regulator complex	23	0.653038	0.00432698	NFAT5, ZNF143, NCOA6, MIDEAS, TCF12, NFATC3, NFATC2, ARNT, LIMD1, RBL2, MED23, YY1, RBL1, LOC122442624, TFDP1, TFDP2, SUB1, EP300, TCF4, ZNF875, LOC122421412, RCOR3, RCOR1	2345	81	15285	1.8508252388849404	0.9137107080722888	0.1533261524700245	0.14925554665223625	down
GOTERM_CC_DIRECT	GO:0005694~chromosome	11	0.3123225440090857	0.00484881	BLM, SETD2, WRN, HP1BP3, SETD7, RECQL, ZNF711, TOP1, SMC3, SMC4, SMC2	2345	27	15285	2.6555318644870884	0.935831	0.1533261524700245	0.14925554665223625	down
GOTERM_CC_DIRECT	GO:0005770~late endosome	11	0.3123225440090857	0.00484881	RUBCN, PXK, ANKRD27, AP5M1, SNX16, SNX14, VPS41, DENND10, PIK3R4, TMEM192, VPS35	2345	27	15285	2.6555318644870884	0.935831	0.1533261524700245	0.14925554665223625	down
GOTERM_CC_DIRECT	GO:0010494~cytoplasmic stress granule	10	0.2839295854628052	0.00488473	EIF4A2, DDX6, ATXN2, LARP1, SSB, ROCK1, NUFIP2, LARP4B, ZFAND1, LARP4	2345	23	15285	2.833966811903217	0.9371266808061904	0.1533261524700245	0.14925554665223625	down
GOTERM_MF_DIRECT	GO:0140662~ATP-dependent protein folding chaperone	15	0.42589437819420783	0.00510207	HSPA9, CCT2, HSPA8, HSP90AA1, HSPA5, HSPA4, HSPA2, HSPA14, HSPA13, CLPX, HSPD1, HSP90B1, CCT6A, HSPH1, CCT4	2676	42	16422	2.191704035874439	0.9951804934295251	0.18349869418328169	0.1794522224994701	down
GOTERM_CC_DIRECT	GO:0030127~COPII vesicle coat	7	0.19875070982396364	0.00517914	SEC23A, SEC24B, SEC24A, SAR1A, SAR1B, SEC24D, SEC31A	2345	12	15285	3.8022388059701493	0.9468063158540272	0.15401114310945782	0.1499223516994722	down
KEGG_PATHWAY	ccad04215:Apoptosis - multiple species	14	0.3975014196479273	0.00525615	APAF1, LOC122443337, CASP9, MAPK9, CASP7, MAPK8, CASP8, BCL2L11, CASP3, BCL2, PMAIP1, BIRC6, BIRC2, BIRC3	1422	44	10257	2.2950709627924817	0.8368173807132104	0.0209416	0.013758152543086828	down
KEGG_PATHWAY	ccad04370:VEGF signaling pathway	17	0.4826802952867689	0.00529628	PRKCB, NFATC2, PLA2G4A, PIK3R1, LOC122445271, CDC42, CASP9, PPP3CA, PPP3R1, PPP3CB, NRAS, PPP3CC, PIK3CA, AKT3, PLCG2, MAPK1, KRAS	1422	59	10257	2.078345133376242	0.8390661889388621	0.0209416	0.013758152543086828	down
GOTERM_MF_DIRECT	GO:0008270~zinc ion binding	129	3.6626916524701874	0.00556655	ZFAND4, KDM1B, ZFAND5, LTN1, RORA, ZFAND1, NR3C2, NPEPPS, RABGEF1, HERC2, ZMIZ1, RNF19A, CHORDC1, TRIM24, ENPP2, EP300, SCAPER, TRIM23, KCMF1, MORC3, AGTPBP1, ZGRF1, PRKCB, USP3, LOC122435636, FBXO11, MID2, PIAS2, CLPX, PIAS1, ZNF318, MATR3, UTRN, ZCCHC8, DNMT1, L3MBTL3, KMT2A, LOC122449754, LOC122450226, UBR3, UBR2, UBR1, MBTD1, ZMAT3, LOC122449879, ERI2, UBR5, HLTF, RNF217, BPTF, ZRANB3, SIAH1,…	2676	637	16422	1.242768442320012	0.9970387010985083	0.1935302547591846	0.18926256937139815	down
KEGG_PATHWAY	ccad04915:Estrogen signaling pathway	34	0.9653605905735378	0.00569577	ATF2, ITPR1, GNAI3, TGFA, ITPR2, PIK3R1, ADCY1, ADCY7, LOC122445271, GNAI1, EGFR, HSP90B1, NRAS, CREB3L2, AKT3, KRT25, MAPK1, PRKACB, NCOA1, HSPA8, NCOA2, HSP90AA1, NCOA3, ESR1, CREB1, PIK3CA, SP1, GNAQ, BCL2, KRAS, SOS1, SOS2, FKBP5, CREB5	1422	153	10257	1.602906704172527	0.8598367425437228	0.0222653	0.014627782330229128	down
KEGG_PATHWAY	ccad05221:Acute myeloid leukemia	19	0.5394662123793299	0.00590466	TCF7L2, ITGAM, CHUK, BRAF, PIK3R1, DUSP6, LOC122445271, RUNX1, NRAS, PIK3CA, RPS6KB1, KIT, AKT3, MAPK1, KRAS, FCGR1A, SOS1, SOS2, RUNX1T1	1422	70	10257	1.9578360458107293	0.86961	0.022822508986305362	0.014993857647979681	down
GOTERM_MF_DIRECT	GO:0003700~DNA-binding transcription factor activity	28	0.7950028392958546	0.00590526	CREBZF, MAX, PRDM15, LOC122420594, CREBL2, IKZF1, IKZF2, LOC122449871, IKZF5, NR3C2, LOC122421408, LOC122420610, LOC122439762, LOC122420035, HSF2, TRPS1, LOC122420619, LOC122421202, GTF2I, BCL11B, LOC122420022, FOXN2, ESR1, LOC122420720, LOC122420586, LOC122420046, LOC122421399, LOC122420627	2676	102	16422	1.6846038863976085	0.9979242705754596	0.19868338559348445	0.19430206453054089	down
KEGG_PATHWAY	ccad00564:Glycerophospholipid metabolism	26	0.7382169222032936	0.00674555	CDS1, AGPAT5, DGKE, LPGAT1, SAMD8, SGMS1, PLD1, SELENOI, GPAT3, CEPT1, LYPLA1, PCYT1A, MBOAT1, PLA2G4A, CRLS1, GNPAT, GPAM, GPD2, ETNK1, LPCAT2, CHPT1, GPD1L, LPIN1, ADPRM, DGKH, CDS2	1422	109	10257	1.7205512329191344	0.9025417737911543	0.0257206	0.0168978	down
KEGG_PATHWAY	ccad05100:Bacterial invasion of epithelial cells	22	0.6246450880181714	0.00680399	ITGB1, ACTR3, ACTR2, LOC122424660, ARHGEF26, SEPTIN2, CLTC, GAB1, WASL, PIK3R1, CBL, SEPTIN11, LOC122445271, CDC42, PIK3CA, ELMO1, CTNNA1, CTNNB1, MET, CRK, DOCK1, VCL	1422	87	10257	1.8239972840583927	0.9044943859127067	0.0257206	0.0168978	down
GOTERM_MF_DIRECT	GO:0043130~ubiquitin binding	19	0.5394662123793299	0.00695439	WDR48, UBXN2B, FBXW7, UBXN2A, AMFR, STAM, RAD23B, UEVLD, NBR1, UBR5, UBXN7, MARCHF7, SMARCAD1, TAB3, TAB2, BUB3, STAM2, N4BP2, VPS36	2676	61	16422	1.9114533558773799	0.9993099638144702	0.2203120524780587	0.21545378094690304	down
KEGG_PATHWAY	ccad00532:Glycosaminoglycan biosynthesis - chondroitin sulfate / dermatan sulfate	9	0.2555366269165247	0.00700208	CHSY1, CHST11, DSEL, DSE, CSGALNACT2, LOC122438259, UST, XYLT1, CHST3	1422	22	10257	2.9508055235903337	0.9108279147699652	0.0261426	0.0171751	down
GOTERM_MF_DIRECT	GO:0043169~cation binding	7	0.19875070982396364	0.00704031	PDP1, PDP2, PPM1L, GBE1, PPM1K, PPM1D, PPM1E	2676	12	16422	3.579783258594918	0.9993695130007346	0.2203120524780587	0.21545378094690304	down
KEGG_PATHWAY	ccad04922:Glucagon signaling pathway	27	0.7666098807495741	0.00706763	ATF2, CAMK2D, PRKAA1, PDE3B, ITPR1, PRKAG2, ITPR2, FOXO1, PPP3CA, PPP3R1, PPP3CB, PPP3CC, CREB3L2, AKT3, EP300, LOC122435300, PRKACB, PRKAB2, PHKA1, PPP4R3A, PHKB, PPP4R3B, SIRT1, CREB1, GNAQ, SIK2, CREB5	1422	115	10257	1.6935057787561916	0.9128302269374355	0.0261426	0.0171751	down
GOTERM_MF_DIRECT	GO:0003682~chromatin binding	31	0.8801817149346962	0.00718179	URI1, DNMT1, CGAS, CHD2, CHD1, RNF2, ATAD2B, NIPBL, RAD21, TASOR, SMARCAD1, PWWP2A, WDHD1, HELLS, MBD5, PBRM1, TSPYL1, CBX5, CBX3, ATAD2, NOC3L, ASH1L, STAG1, STAG2, WDR82, MTF2, ASXL2, WAC, PHF13, RAD17, TAF2	2676	118	16422	1.612202629778825	0.9994565850064174	0.2203120524780587	0.21545378094690304	down
GOTERM_CC_DIRECT	GO:0005643~nuclear pore	13	0.3691084611016468	0.00723592	RANBP2, NUP205, NUP107, NUP155, XPO7, NUP153, NUP160, XPOT, NUP50, TPR, NUP54, NUP98, NUP58	2345	37	15285	2.2901515588082755	0.9834795884792524	0.204415	0.19898783729501618	down
KEGG_PATHWAY	ccad00230:Purine metabolism	31	0.8801817149346962	0.00724421	PRPS2, GUCY1B1, PDE1C, PDE3B, GMPS, AK3, ADCY1, NT5C2, ADCY7, PAPSS2, PAPSS1, NT5E, PPAT, PDE4B, PGM2, ENPP4, ENTPD1, RRM1, ENTPD4, ENTPD5, PDE4D, AMPD3, DCK, NUDT9, LACC1, RRM2B, LOC122429837, ADSS2, ADPRM, PDE7A, GART	1422	138	10257	1.620329603130924	0.9180034541915423	0.026510723536929022	0.017416928835308015	down
KEGG_PATHWAY	ccad04014:Ras signaling pathway	49	1.3912549687677456	0.00735285	ETS1, FGF2, TBK1, AKT3, PLCE1, PRKACB, CHUK, RALGAPA1, PRKCB, HGF, GAB1, PLA2G4A, RRAS2, TIAM1, RALGAPB, PIK3CA, RASA1, RASA2, KIT, SOS1, RAPGEF5, SOS2, MET, ARF6, TGFA, PIK3R1, RASAL2, STK4, PLD1, RASGRP1, LOC122445271, EGFR, RAP1B, CDC42, MAPK9, NRAS, MAPK8, PLCG2, ABL2, MAPK1, SHOC2, PAK2, INSR, PTPN11, NF1, GNB4, REL, KRAS, RAB5A	1422	245	10257	1.4426160337552743	0.9210330376616775	0.026625061010041685	0.017492045896132038	down
GOTERM_BP_DIRECT	GO:0051298~centrosome duplication	5	0.1419647927314026	0.00785545	STIL, CHORDC1, CCP110, CEP192, CKAP5	2590	6	15963	5.136100386100386	0.9999977856574205	0.44694797167414835	0.4415304205023405	down
GOTERM_MF_DIRECT	GO:0061608~nuclear import signal receptor activity	8	0.2271436683702442	0.00883864	KPNA6, KPNA4, KPNA5, TNPO1, RANBP6, KPNA3, KPNB1, KPNA1	2676	16	16422	3.0683856502242155	0.9999048143383333	0.26339140589787485	0.2575831582126868	down
KEGG_PATHWAY	ccad05164:Influenza A	40	1.135718341851221	0.00887426	RNASEL, CXCL8, PIK3R1, NXT2, LOC122445271, LOC122443337, IFIH1, CASP9, CASP8, TBK1, XPO1, CASP3, AKT3, KPNA6, MAPK1, EP300, TRIM25, KPNA5, JAK2, JAK1, KPNA1, CHUK, RSAD2, APAF1, PRKCB, IFNGR1, IL18, EIF2AK2, IRAK4, RAB11A, DNAJC3, CDK6, PIK3CA, TRAF3, LOC122432089, TLR7, NUP98, LOC122432087, TLR3, IFNAR1	1422	193	10257	1.4949388950831857	0.9534101120282783	0.0317994	0.0208915	down
KEGG_PATHWAY	ccad04657:IL-17 signaling pathway	23	0.653038	0.009462	USP25, GSK3B, HSP90AA1, CXCL8, CHUK, SRSF1, TNFAIP3, LOC122449754, ELAVL1, HSP90B1, MAPK9, MAPK8, CASP8, TBK1, TRAF3, CASP3, TRAF5, MAPK1, TAB3, FOSB, TAB2, MAPK6, MAP3K7	1422	95	10257	1.7463246724405954	0.9620097607037527	0.033556	0.022045492027306646	down
GOTERM_BP_DIRECT	GO:0018107~peptidyl-threonine phosphorylation	9	0.2555366269165247	0.00950998	DYRK3, DYRK2, ROCK1, ROCK2, DYRK1A, HIPK1, CDC42BPA, HIPK3, HIPK2	2590	20	15963	2.7734942084942085	0.9999998592253705	0.5054738832619299	0.4993469271011792	down
GOTERM_BP_DIRECT	GO:0008104~protein localization	9	0.2555366269165247	0.00950998	ODR4, AKAP11, EXOC8, NBEA, HEATR5A, HEATR5B, LRBA, NBEAL1, LYST	2590	20	15963	2.7734942084942085	0.9999998592253705	0.5054738832619299	0.4993469271011792	down
KEGG_PATHWAY	ccad03440:Homologous recombination	13	0.3691084611016468	0.00959929	BLM, MRE11, ABRAXAS1, XRCC2, BRCA1, BRCA2, RAD54B, BRIP1, RAD50, RAD51C, RBBP8, ATM, TOPBP1	1422	42	10257	2.2326200522403052	0.963779	0.0336955	0.022137142342527068	down
GOTERM_BP_DIRECT	GO:0043484~regulation of RNA splicing	10	0.2839295854628052	0.00980313	CLK1, AHNAK, HNRNPH1, ZNF638, RBM12B, HNRNPLL, GRSF1, CLK4, PTBP2, PTBP3	2590	24	15963	2.568050193050193	0.9999999136469205	0.5054738832619299	0.4993469271011792	down
GOTERM_MF_DIRECT	GO:0003924~GTPase activity	68	1.9307211811470757	0.00993358	HBS1L, GFM1, RASL11A, DIRAS2, SRP54, RAB22A, SEPTIN11, ARL5B, GNAT2, OPA1, DNM1L, ARL5A, TRIM23, RAB8B, RAB2B, ARL15, RRAS2, GEM, RAB33B, RAP2C, ARL4C, RAP2A, RAB30, RRAGC, GUF1, ARF6, LOC122436718, RAB1A, SAR1A, ATL3, SAR1B, ARL6, ATL2, GNAI3, ARL1, MTIF2, DNAJC27, GNAI1, RAB21, RAP1B, GNA13, CDC42, NRAS, CRACR2A, RHOT1, ARL13B, BMS1, LOC122438655, MFN1, RAB29, RAB28, RAB6A, RAB4A, SEPTIN2, RAB3…	2676	313	16422	1.333228269745985	0.9999699465186364	0.28779803097549334	0.28145157391658987	down
KEGG_PATHWAY	ccad05224:Breast cancer	33	0.9369676320272573	0.010178107517454796	NOTCH2, RB1, GSK3B, PTEN, PIK3R1, BRCA1, BRCA2, FGF2, LOC122445271, EGFR, LRP6, NRAS, AKT3, MAPK1, E2F3, POLK, NCOA1, TCF7L2, FZD3, CSNK1A1, NCOA3, BRAF, ESR1, CDK6, RPS6KB1, PIK3CA, APC, SP1, KIT, CTNNB1, KRAS, SOS1, SOS2	1422	153	10257	1.5557623893439232	0.9703771414076033	0.0353664	0.023234871706512967	down
KEGG_PATHWAY	ccad05168:Herpes simplex virus 1 infection	43	1.2208972174900625	0.010420007543301954	RNASEL, LOC122429624, SRSF1, CGAS, ZC3HAV1, PIK3R1, LOC122445271, LOC122443337, IFIH1, CASP9, PPP1CB, PPP1CC, CASP8, TBK1, CASP3, AKT3, JAK2, MAP3K7, JAK1, PDIA3, POU2F1, CHUK, APAF1, IFNGR1, EIF2AK3, EIF2AK2, PTPN11, EIF2AK4, IRAK4, HCFC2, SRPK1, PIK3CA, TRAF3, TRAF5, BCL2, SRSF2, SRSF3, TAB2, SRSF6, TLR3, BIRC2, IFNAR1, BIRC3	1422	213	10257	1.4561617242130704	0.9727659844516405	0.0358196	0.0235326	down
KEGG_PATHWAY	ccad04621:NOD-like receptor signaling pathway	40	1.135718341851221	0.0105168	LOC122436718, RNASEL, CXCL8, ITPR1, TNFAIP3, ITPR2, ANTXR2, TANK, PANX1, MAPK9, MAPK8, CASP8, TBK1, DHX33, NAMPT, MFN1, MAPK1, TRPM7, DNM1L, MAP3K7, JAK1, ATG5, HSP90AA1, CHUK, NEK7, ERBIN, IL18, CARD6, IRAK4, P2RX7, TRAF3, TRAF5, BCL2, TAB3, TAB2, PKN2, MCU, BIRC2, IFNAR1, BIRC3	1422	195	10257	1.479606188466948	0.9736671215091476	0.0358196	0.0235326	down
KEGG_PATHWAY	ccad05218:Melanoma	19	0.5394662123793299	0.010788424382338412	RB1, HGF, PTEN, LOC122427080, BRAF, MITF, PIK3R1, FGF2, LOC122445271, EGFR, NRAS, CDK6, PIK3CA, AKT3, MAPK1, E2F3, KRAS, POLK, MET	1422	74	10257	1.8520070703615008	0.9760403051830971	0.0363845	0.023903763827534126	down
GOTERM_CC_DIRECT	GO:0005777~peroxisome	15	0.42589437819420783	0.0108352	ACBD5, ABCD3, LOC122431993, IDH1, PEX1, CROT, MFF, PEX13, GNPAT, ACOX1, EHHADH, TRIM37, FAR1, PIK3C3, LOC122433063	2345	48	15285	2.036913646055437	0.9978777649263307	0.2915180046056038	0.2837785885541276	down
GOTERM_BP_DIRECT	GO:0043547~positive regulation of GTPase activity	22	0.6246450880181714	0.011030890462185344	RALGAPA1, DOCK9, DOCK8, RAP1GDS1, DOCK7, ARAP2, SNX13, ASAP1, ASAP2, MYO9A, RASGRP1, DOCK10, FLCN, DOCK11, RASGEF1B, CHN2, SOS1, RAPGEF5, SOS2, RAPGEF6, RAB3GAP1, RALGPS2	2590	78	15963	1.7383724383724384	1	0.5515445231092672	0.544859	down
KEGG_PATHWAY	ccad04670:Leukocyte transendothelial migration	28	0.7950028392958546	0.011402308935923956	ITGB1, ITK, ITGAM, ROCK1, ROCK2, GNAI3, CXCR4, PIK3R1, ARHGAP5, F11R, LOC122445271, GNAI1, RAP1B, CDC42, CDH5, PLCG2, CTNNA1, JAM2, VAV3, ITGA4, PRKCB, MSN, PTPN11, OCLN, PIK3CA, CLDN12, CTNNB1, VCL	1422	125	10257	1.6157299578059072	0.9806473884274772	0.0380815	0.025018658441930235	down
KEGG_PATHWAY	ccad03018:RNA degradation	22	0.6246450880181714	0.011522818325619678	HSPA9, DDX6, CNOT6L, BTG1, DIS3, TOB2, TENT4B, TOB1, HSPD1, CNOT4, CNOT6, CNOT7, PAN3, XRN1, CNOT1, CNOT2, C1D, DHX36, MTREX, CNOT8, DCP1A, DCP2	1422	91	10257	1.7438215792646172	0.9814421765018811	0.0381139	0.02504	down
KEGG_PATHWAY	ccad04960:Aldosterone-regulated sodium reabsorption	12	0.34071550255536626	0.011648489078728244	PIK3CA, PDPK1, PRKCB, INSR, MAPK1, KRAS, ATP1A1, PIK3R1, SGK1, ATP1B1, LOC122445271, NR3C2	1422	38	10257	2.2778147901399066	0.982236	0.0381627	0.025072	down
KEGG_PATHWAY	ccad05169:Epstein-Barr virus infection	45	1.2776831345826234	0.012008578291315512	RB1, HDAC2, PSMD12, CDKN1B, LOC122429624, LOC122432993, TNFAIP3, LOC122427080, PIK3R1, RBPJ, LOC122445271, LOC122443337, CASP9, MAPK9, MAPK8, CASP8, CCND2, TBK1, BCL2L11, SIN3A, SAP30L, CASP3, AKT3, PLCG2, E2F3, POLK, SKP2, MAP3K7, JAK1, PDIA3, ENTPD1, CR2, CHUK, APAF1, EIF2AK2, IRAK4, CDK6, PSMC6, PIK3CA, TRAF3, NEDD4, TRAF5, BCL2, TAB2, IFNAR1	1422	227	10257	1.4299057603301177	0.9843291774355919	0.0383465	0.025192770426928607	down
KEGG_PATHWAY	ccad04142:Lysosome	31	0.8801817149346962	0.012035576108579981	SCARB2, LOC122427221, CLTC, AP4E1, GNS, CLN5, MFSD8, AP3M1, CTSO, GNPTAB, AP1G1, CTSK, LAMP3, LOC122435840, LAMP2, AP1S2, SLC17A5, ATP6V0A2, AP4S1, WDR7, AP1S3, ARSB, CD164, MANBA, ENTPD4, SORT1, AP4B1, GALC, DMXL1, DMXL2, NCOA7	1422	143	10257	1.56367	0.9844757970279993	0.0383465	0.025192770426928607	down
KEGG_PATHWAY	ccad04725:Cholinergic synapse	26	0.7382169222032936	0.012039	CHRM3, CAMK2D, ITPR1, GNAI3, ITPR2, PIK3R1, ADCY1, ADCY7, LOC122445271, PIK3CG, GNAI1, NRAS, CREB3L2, AKT3, MAPK1, JAK2, PRKACB, PRKCB, CREB1, PIK3CA, CAMK4, GNAQ, BCL2, GNB4, KRAS, CREB5	1422	114	10257	1.6450884595454882	0.9844944178452487	0.0383465	0.025192770426928607	down
KEGG_PATHWAY	ccad04340:Hedgehog signaling pathway	16	0.4542873367404884	0.012687168104377353	CSNK1G3, GSK3B, SMURF2, CSNK1A1, FBXW11, CUL3, PTCH1, EFCAB7, CCND2, KIF3A, BCL2, SPOPL, BTRC, PRKACB, CSNK1G1, CDON	1422	59	10257	1.9560895372952871	0.9876278598635811	0.0400402	0.026305504509993406	down
KEGG_PATHWAY	ccad04015:Rap1 signaling pathway	44	1.2492901760363428	0.0130673	ITGB1, DOCK4, ITGAM, GNAI3, PIK3R1, ADCY1, SIPA1L2, ADCY7, THBS1, FGF2, LOC122445271, GNAI1, EGFR, RAP1B, CDC42, NRAS, PARD6B, P2RY1, AKT3, KRIT1, MAPK1, PLCE1, VAV3, PRKCI, PRKCB, INSR, MAGI3, HGF, F2R, BRAF, ENAH, TIAM1, LPAR5, PIK3CA, PRKD3, GNAQ, KIT, RAPGEF2, CTNNB1, KRAS, RAPGEF5, MET, RAPGEF6, CRK	1422	222	10257	1.429619492910632	0.9891630226870379	0.0408651	0.0268474	down
GOTERM_CC_DIRECT	GO:0000445~THO complex part of transcription export complex	5	0.1419647927314026	0.013082376980878363	LOC122444987, THOC1, THOC2, LOC122453077, THOC7	2345	7	15285	4.655802619555285	0.9994129017264014	0.32565101707360766	0.31700541485041456	down
GOTERM_CC_DIRECT	GO:0005942~phosphatidylinositol 3-kinase complex	8	0.2271436683702442	0.013256590075562789	SOCS2, PIK3R1, PIK3C2A, SOCS6, SOCS7, SOCS4, LOC122445271, SOCS5	2345	18	15285	2.8969438521677326	0.9994686354890073	0.32565101707360766	0.31700541485041456	down
KEGG_PATHWAY	ccad04934:Cushing syndrome	34	0.9653605905735378	0.0135325	RB1, GSK3B, ATF2, CAMK2D, CDKN1B, KMT2A, ITPR1, GNAI3, ITPR2, AHR, ADCY1, ADCY7, GNAI1, EGFR, RAP1B, RBBP5, CREB3L2, MAPK1, E2F3, LDLR, PRKACB, USP8, TCF7L2, FZD3, ARNT, BRAF, CDK6, NCEH1, CREB1, APC, SP1, GNAQ, CTNNB1, CREB5	1422	162	10257	1.5138563317184974	0.9907852728837646	0.0419384	0.027552582389011752	down
GOTERM_BP_DIRECT	GO:0070936~protein K48-linked ubiquitination	6	0.17035775127768313	0.013752816465106331	ITCH, LOC122428012, AMFR, FBXO38, PELI1, KLHL3	2590	10	15963	3.697992277992278	0.9999999998823705	0.6133355770788622	0.6059012064476033	down
GOTERM_BP_DIRECT	GO:0006893~Golgi to plasma membrane transport	6	0.17035775127768313	0.013752816465106331	RABEP1, EXOC8, EXOC6, EXOC5, CCDC93, EXOC1	2590	10	15963	3.697992277992278	0.9999999998823705	0.6133355770788622	0.6059012064476033	down
GOTERM_MF_DIRECT	GO:0004535~poly(A)-specific ribonuclease activity	6	0.17035775127768313	0.014008241063962904	CNOT6, CNOT7, CNOT6L, NOCT, PARN, CNOT8	2676	10	16422	3.6820627802690584	0.9999995927732326	0.3844893534135081	0.3760106811905832	down
GOTERM_MF_DIRECT	GO:0000030~mannosyltransferase activity	6	0.17035775127768313	0.014008241063962904	DPY19L1, DPY19L3, DPY19L4, TMTC3, TMTC2, TMTC1	2676	10	16422	3.6820627802690584	0.9999995927732326	0.3844893534135081	0.3760106811905832	down
GOTERM_BP_DIRECT	GO:0030242~autophagy of peroxisome	4	0.1135718341851221	0.014976883083269712	ACBD5, RB1CC1, PIK3R4, PIK3C3	2590	4	15963	6.163320463320463	0.9999999999848629	0.6133355770788622	0.6059012064476033	down
GOTERM_BP_DIRECT	GO:0071596~ubiquitin-dependent protein catabolic process via the N-end rule pathway	4	0.1135718341851221	0.014976883083269712	UBR3, UBR2, UBR1, LOC122436505	2590	4	15963	6.163320463320463	0.9999999999848629	0.6133355770788622	0.6059012064476033	down
GOTERM_BP_DIRECT	GO:0045053~protein retention in Golgi apparatus	4	0.1135718341851221	0.014976883083269712	VPS13C, VPS13D, VPS13A, SORL1	2590	4	15963	6.163320463320463	0.9999999999848629	0.6133355770788622	0.6059012064476033	down
GOTERM_MF_DIRECT	GO:0008017~microtubule binding	38	1.0789324247586598	0.015167424858417447	CEP57, MACF1, ABRAXAS1, FMN1, ABRAXAS2, KIF11, WASL, KIF3B, OPA1, KIF3A, MAP2, KIF5B, TOGARAM1, KIF1B, DNM1L, CLASP1, CLASP2, GAS2L3, CEP350, HAUS6, HOOK3, KIF27, EML4, EML5, CENPE, KIF18A, DIAPH2, KATNAL1, APC, KIF2A, KATNBL1, HOOK1, REEP3, CCSER2, CCDC66, KIF20B, LRP12, MDM1	2676	160	16422	1.4574831838565023	0.9999998806043039	0.40563138788024095	0.3966864962970717	down
KEGG_PATHWAY	ccad04728:Dopaminergic synapse	30	0.8517887563884157	0.015854413346068776	GSK3B, ATF2, CAMK2D, ITPR1, GNAI3, ITPR2, PPP2R2A, GNAI1, PPP2CA, PPP1CB, PPP1CC, PPP2CB, MAPK9, PPP3CA, PPP3CB, MAPK8, PPP3CC, PPP2R1B, PPP2R5E, KIF5B, CREB3L2, AKT3, PRKACB, PRKCB, PPP2R5A, CREB1, GNAQ, GNB4, CLOCK, CREB5	1422	140	10257	1.545660036166365	0.995903	0.0486957	0.0319919	down
GOTERM_BP_DIRECT	GO:0031124~mRNA 3'-end processing	5	0.1419647927314026	0.015983896857206713	CSTF3, CSTF2, RPRD1B, RPRD1A, RPRD2	2590	7	15963	4.402371759514617	0.9999999999972033	0.6133355770788622	0.6059012064476033	down
GOTERM_BP_DIRECT	GO:0048024~regulation of mRNA splicing, via spliceosome	5	0.1419647927314026	0.015983896857206713	SON, HNRNPK, LOC122436634, QKI, SRRM1	2590	7	15963	4.402371759514617	0.9999999999972033	0.6133355770788622	0.6059012064476033	down
GOTERM_BP_DIRECT	GO:0015693~magnesium ion transport	5	0.1419647927314026	0.015983896857206713	NIPAL1, NIPAL3, NIPA1, NIPA2, CNNM4	2590	7	15963	4.402371759514617	0.9999999999972033	0.6133355770788622	0.6059012064476033	down
GOTERM_BP_DIRECT	GO:0061024~membrane organization	5	0.1419647927314026	0.015983896857206713	SH3GLB1, SAR1A, SAR1B, TMEM33, LOC122451878	2590	7	15963	4.402371759514617	0.9999999999972033	0.6133355770788622	0.6059012064476033	down
GOTERM_BP_DIRECT	GO:0017196~N-terminal peptidyl-methionine acetylation	5	0.1419647927314026	0.015983896857206713	NAA30, NAA25, NAA35, NAA16, NAA15	2590	7	15963	4.402371759514617	0.9999999999972033	0.6133355770788622	0.6059012064476033	down
KEGG_PATHWAY	ccad04730:Long-term depression	17	0.4826802952867689	0.01619	GUCY1B1, PRKCB, GNAI3, ITPR1, ITPR2, PLA2G4A, BRAF, GNAI1, PPP2CA, GNA13, PPP2CB, NRAS, PPP2R1B, GNAQ, MAPK1, KRAS, PRKG1	1422	66	10257	1.857914588927247	0.9963570152139762	0.0492865	0.0323801	down
GOTERM_MF_DIRECT	GO:0001228~DNA-binding transcription activator activity, RNA polymerase II-specific	19	0.5394662123793299	0.016238456149090367	GMEB1, NFYB, LOC122432993, PRDM5, UBP1, LOC122420580, ZNF12, LOC122420470, RBPJ, ZFP90, TFCP2, LOC122436475, LOC122420598, LOC122440621, PLAGL1, MTF1, ZNF652, SOX4, ZNF333	2676	66	16422	1.7666462834624268	0.9999999616200177	0.4234177440875313	0.4140806318018044	down
KEGG_PATHWAY	ccad04659:Th17 cell differentiation	26	0.7382169222032936	0.016561215324109112	RORA, AHR, HIF1A, MAPK9, PPP3CA, PPP3R1, PPP3CB, MAPK8, PPP3CC, MAPK1, JAK2, IL6R, JAK1, SMAD2, SMAD4, HSP90AA1, SMAD3, CHUK, IL1R1, IFNGR1, NFATC3, NFATC2, TGFBR1, TGFBR2, RUNX1, IL6ST	1422	117	10257	1.602906704172527	0.9968004995218184	0.0499742	0.0328319	down
GOTERM_BP_DIRECT	GO:0045727~positive regulation of translation	7	0.19875070982396364	0.016728152931471327	LARP1, SSB, FMR1, GUF1, UPF3A, LARP4B, LARP4	2590	14	15963	3.0816602316602317	0.9999999999991981	0.6273057349301747	0.6197020290522333	down
GOTERM_MF_DIRECT	GO:0046332~SMAD binding	7	0.19875070982396364	0.0170769	ACVR1, SKI, SKIL, TGFBR1, RNF111, HIPK2, TGFBR2	2676	14	16422	3.0683856502242155	0.9999999842281181	0.4344195906580202	0.4248398681411128	down
GOTERM_BP_DIRECT	GO:0007179~transforming growth factor beta receptor signaling pathway	10	0.2839295854628052	0.0172864	ACVR1, SMAD2, SMAD4, SMAD3, GCNT2, ADAM9, SMAD5, TGFBR1, SMAD7, TGFBR2	2590	26	15963	2.3705078705078706	1	0.6338353865734906	0.6261525334029028	down
GOTERM_BP_DIRECT	GO:0006623~protein targeting to vacuole	8	0.2271436683702442	0.017845993706630703	TMEM50B, VPS13C, VPS13D, VPS41, PIK3R4, VPS13A, VPS37A, MON1B	2590	18	15963	2.7392535392535393	0.9999999999998774	0.6401280351291447	0.6323689074306096	down
GOTERM_CC_DIRECT	GO:0019898~extrinsic component of membrane	7	0.19875070982396364	0.0185964	BLOC1S6, WDR45B, VPS13C, RB1CC1, VPS13D, VPS13A, ATG2B	2345	15	15285	3.0417910447761196	0.999975	0.4377900843961364	0.4261673387926992	down
GOTERM_BP_DIRECT	GO:0007265~Ras protein signal transduction	12	0.34071550255536626	0.019079456274902293	USP8, RIT1, NRAS, RASGEF1B, MAPKAPK5, KRAS, SOS1, RAPGEF5, SOS2, RAPGEF6, RASGRP1, RALGPS2	2590	35	15963	2.113138444567016	0.9999999999999846	0.6622311004645653	0.6542040568225707	down
GOTERM_BP_DIRECT	GO:0006915~apoptotic process	14	0.3975014196479273	0.019264904740787354	NOTCH2, CYFIP2, PRUNE2, PAWR, BCL10, SAV1, CASP9, CASP7, CASP8, CASP3, PMAIP1, BNIP2, BIRC6, TP63	2590	44	15963	1.961056511056511	0.9999999999999887	0.6622311004645653	0.6542040568225707	down
KEGG_PATHWAY	ccad05219:Bladder cancer	13	0.3691084611016468	0.0200129	RB1, CXCL8, DAPK1, LOC122449754, LOC122427080, BRAF, THBS1, EGFR, NRAS, RPS6KA5, MAPK1, E2F3, KRAS	1422	46	10257	2.038479178132453	0.9990454263382599	0.0598646	0.039329622063373405	down
KEGG_PATHWAY	ccad04150:mTOR signaling pathway	37	1.0505394662123793	0.0203447	ATP6V1A, GSK3B, PRKAA1, SEH1L, CAB39, CAB39L, PTEN, PIK3R1, LOC122445271, LRP6, RPS6KA3, FLCN, RPS6KA6, NRAS, AKT3, MAPK1, RICTOR, SLC38A9, SKP2, FNIP1, EIF4E, FNIP2, FZD3, CHUK, PDPK1, PRKCB, INSR, BRAF, CLIP1, RRAGC, RPS6KB1, PIK3CA, KRAS, SGK1, LPIN1, SOS1, SOS2	1422	185	10257	1.4426160337552743	0.9991503961968596	0.060332483413656296	0.039637	down
GOTERM_MF_DIRECT	GO:0003714~transcription corepressor activity	24	0.6814310051107325	0.0207233	CASP8AP2, URI1, SFMBT2, MIDEAS, IRF2BP2, HNRNPU, CDYL, LIMD1, TOB2, TOB1, N4BP2L2, CDYL2, HIPK2, SIN3A, MIER3, TBL1XR1, MIER1, BCOR, ZMYND11, BCORL1, RCOR3, SCAI, RCOR1, RUNX1T1	2676	92	16422	1.600896860986547	0.9999999996731339	0.514628	0.5032793369978952	down
KEGG_PATHWAY	ccad04550:Signaling pathways regulating pluripotency of stem cells	31	0.8801817149346962	0.0208814	GSK3B, BMPR2, RIF1, PIK3R1, BMI1, FGF2, LOC122428174, LOC122445271, NRAS, ACVR1C, AKT3, MAPK1, SMARCAD1, JAK2, SKIL, JAK1, ACVR1, SMAD2, FZD3, SMAD4, SMAD3, PCGF5, LOC122428082, SMAD5, ACVR2A, PIK3CA, APC, KAT6A, CTNNB1, KRAS, IL6ST	1422	149	10257	1.5007079545776343	0.9992963647348138	0.061394806021822686	0.040335	down
GOTERM_CC_DIRECT	GO:0005769~early endosome	14	0.3975014196479273	0.0215362	RUBCN, PXK, ANKRD27, MMGT1, SNX13, RCSD1, CLCN3, EEA1, LOC122446306, CLCN5, CLCN4, SNX16, INPP5F, SNX27	2345	47	15285	1.9415687519847573	0.9999954522749558	0.48671782996498447	0.4737961176650291	down
GOTERM_BP_DIRECT	GO:0000289~nuclear-transcribed mRNA poly(A) tail shortening	6	0.17035775127768313	0.0218908	CNOT6, PAN3, CNOT6L, CNOT2, PARN, SAMD4A	2590	11	15963	3.3618111618111612	0.9999999999999999	0.73714	0.7282054619686275	down
KEGG_PATHWAY	ccad04620:Toll-like receptor signaling pathway	25	0.7098239636570131	0.0220654	CD86, CXCL8, CD80, PIK3R1, LOC122445271, MAPK9, MAPK8, CASP8, TBK1, CTSK, AKT3, MAPK1, MAP3K7, JAK1, CHUK, IRAK4, PIK3CA, TRAF3, TLR8, TLR7, TAB2, TLR6, LOC122442957, TLR3, IFNAR1	1422	114	10257	1.5818158264860462	0.9995359441407504	0.0643263	0.0422609	down
KEGG_PATHWAY	ccad05207:Chemical carcinogenesis - receptor activation	41	1.1641113003975014	0.022596261254975054	NOTCH2, RB1, ATF2, GNAI3, AHR, PIK3R1, ADCY1, ADCY7, FGF2, LOC122445271, GNAI1, EGFR, HSP90B1, RPS6KA3, RPS6KA6, NRAS, CREB3L2, AKT3, KPNA6, MAPK1, KPNA4, KPNA5, JAK2, PRKACB, KPNA3, KPNA1, HSP90AA1, PRKCB, PTGES3, ARNT, ESR1, KLF5, CREB1, RPS6KB1, PIK3CA, BCL2, KRAS, SOS1, SOS2, KPNB1, CREB5	1422	211	10257	1.401593776871238	0.9996150054277736	0.0653203	0.0429139	down
GOTERM_CC_DIRECT	GO:0032783~super elongation complex	5	0.1419647927314026	0.023016473399016805	MLLT3, AFF3, AFF4, AFF1, LOC122441418	2345	8	15285	4.073827292110874	0.9999980667361761	0.5001656719401728	0.4868869372868939	down
KEGG_PATHWAY	ccad00514:Other types of O-glycan biosynthesis	13	0.3691084611016468	0.023590815772164174	GALNT7, GALNT12, ST6GAL1, LOC122427243, POGLUT1, GALNT3, GALNT1, C1GALT1, GXYLT1, GXYLT2, C1GALT1C1, EOGT, OGT	1422	47	10257	1.9951072807253794	0.9997287570913879	0.067627	0.0444294	down
GOTERM_BP_DIRECT	GO:0022008~neurogenesis	7	0.19875070982396364	0.0241252	NAV3, BTBD1, BTBD3, CXCR4, NAV2, TRAK1, TRAK2	2590	15	15963	2.8762162162162164	1	0.7805225188921442	0.7710616398752697	down
GOTERM_BP_DIRECT	GO:0000723~telomere maintenance	7	0.19875070982396364	0.0241252	BLM, WRN, MRE11, RIF1, TERF1, ATR, ZNF365	2590	15	15963	2.8762162162162164	1	0.7805225188921442	0.7710616398752697	down
GOTERM_MF_DIRECT	GO:0005525~GTP binding	73	2.072685973878478	0.024369548214458504	HBS1L, GFM1, LRRK2, RASL11A, DIRAS2, SRP54, GIMAP8, RAB22A, SEPTIN11, ARL5B, GNAT2, OPA1, DNM1L, ARL5A, TRIM23, RAB8B, RAB2B, ARL15, RRAS2, GTPBP8, GEM, RAB33B, RAP2C, ARL4C, RAP2A, RAB30, RRAGC, GUF1, ARF6, LOC122436718, RAB1A, SAR1A, ATL3, SAR1B, ARL6, ATL2, GNAI3, ARL1, TUBD1, MTIF2, LOC122449830, DNAJC27, GNAI1, RAB21, RAP1B, CDC42, NRAS, CRACR2A, RHOT1, ARL13B, BMS1, LOC122438655, MFN1, RAB2…	2676	354	16422	1.2654923868156367	0.9999999999933225	0.5834168405947056	0.5705514644358579	down
GOTERM_MF_DIRECT	GO:0017124~SH3 domain binding	7	0.19875070982396364	0.024612023956056613	ENAH, LOC122428300, ABI2, ABI1, ZNF106, CBLB, CBL	2676	15	16422	2.8638266068759344	0.9999999999948475	0.5834168405947056	0.5705514644358579	down
KEGG_PATHWAY	ccad04024:cAMP signaling pathway	47	1.3344690516751845	0.0251232	CAMK2D, SUCNR1, ROCK1, ROCK2, PTGER2, PDE3B, GNAI3, ATP2A2, LOC122447477, ATP1A1, PIK3R1, ADCY1, PLD1, ADCY7, LOC122445271, GNAI1, RAP1B, PPP1CB, PPP1CC, MAPK9, MAPK8, CREB3L2, AKT3, PDE4B, MAPK1, EP300, PLCE1, CNGA3, PRKACB, VAV3, ABCC4, PPP1R12A, PDE4D, PTCH1, F2R, ATP2B4, RRAS2, BRAF, ATP2B1, ATP1B1, TIAM1, CREB1, PIK3CA, ACOX1, CAMK4, LOC122429837, CREB5	1422	250	10257	1.3560590717299579	0.9998419831698004	0.0714247	0.046924391878607793	down
GOTERM_BP_DIRECT	GO:0032436~positive regulation of proteasomal ubiquitin-dependent protein catabolic process	11	0.3123225440090857	0.025881963327075562	RNF144A, RNF144B, ANKIB1, LOC122436771, RNF19A, RNF217, ARIH1, LOC122435636, TRIB2, SOCS4, SOCS5	2590	32	15963	2.1186414092664094	1	0.8212546055706669	0.8113000042910224	down
KEGG_PATHWAY	ccad04151:PI3K-Akt signaling pathway	72	2.0442930153321974	0.0260329	ITGB1, GSK3B, ATF2, CDKN1B, PTEN, PPP2R2A, BRCA1, FGF2, PIK3CG, GHR, CASP9, CCND2, PPP2R1B, PPP2R5E, AKT3, CREB3L2, ITGAV, JAK2, IL6R, YWHAG, JAK1, HSP90AA1, CHUK, ITGA4, PDPK1, HGF, F2R, ITGA1, PPP2R5A, YWHAZ, RBL2, CREB1, PIK3CA, KIT, MTCP1, ITGA6, SOS1, SGK1, SOS2, MET, IFNAR1, CREB5, PHLPP2, PRKAA1, TGFA, LOC122427080, PIK3R1, FOXO3, THBS1, LOC122445271, EGFR, HSP90B1, PPP2CA, PPP2CB, NRAS, B…	1422	411	10257	1.2636052850411161	0.9998853885388082	0.0734044	0.048225	down
GOTERM_CC_DIRECT	GO:0000785~chromatin	21	0.596252	0.027037903893632417	RB1, AKIRIN2, AKIRIN1, KDM3A, TSPYL1, KDM3B, ESCO1, SMARCA5, JMJD1C, PDS5B, CHD2, PDS5A, CHD1, RBL2, NSD3, STAG1, STAG2, RBL1, SIN3A, NSD1, OIP5	2345	84	15285	1.62953	0.9999998119835894	0.5657931740704562	0.5507721163517715	down
GOTERM_BP_DIRECT	GO:0043153~entrainment of circadian clock by photoperiod	5	0.1419647927314026	0.027904151235768913	LOC122439895, PER3, CRY1, LOC122439416, FBXL3	2590	8	15963	3.8520752895752897	1	0.8687141422456359	0.8581842738547798	down
KEGG_PATHWAY	ccad04062:Chemokine signaling pathway	37	1.0505394662123793	0.0295556	GSK3B, ITK, CXCL8, ROCK1, ROCK2, GNAI3, CXCR4, PIK3R1, ADCY1, FOXO3, ADCY7, LOC122445271, PIK3CG, GNAI1, RAP1B, CDC42, NRAS, AKT3, PLCG2, MAPK1, JAK2, PRKACB, CCR2, VAV3, CHUK, PRKCB, LOC122428204, BRAF, TIAM1, PIK3CA, GNAQ, ELMO1, GNB4, KRAS, SOS1, SOS2, CRK	1422	190	10257	1.4046524539196092	0.9999670455792761	0.0826307	0.0542865	down
GOTERM_CC_DIRECT	GO:0031410~cytoplasmic vesicle	13	0.3691084611016468	0.029605877247015633	DENND4A, DENND4C, TRAPPC8, FAM91A1, AMOT, AP3M1, TMEM123, SNX18, OCLN, RHOT1, SNX9, AMOTL1, AGFG1	2345	44	15285	1.9258092653615042	0.9999999577614492	0.5974043087344225	0.5815440173520928	down
KEGG_PATHWAY	ccad04330:Notch signaling pathway	16	0.4542873367404884	0.029785487481718536	NOTCH2, SPEN, HDAC2, DTX3L, MAML2, MAML1, LOC122432993, RBPJ, KAT2B, ADAM17, ITCH, APH1B, ATXN1, ATXN1L, NUMB, EP300	1422	65	10257	1.7755274261603375	0.9999696253215619	0.0826307	0.0542865	down
GOTERM_BP_DIRECT	GO:0006406~mRNA export from nucleus	9	0.2555366269165247	0.030503	FYTTD1, LOC122444987, NUP107, NCBP1, TPR, THOC1, THOC2, LOC122453077, THOC7	2590	24	15963	2.311245173745174	1	0.8895038907088607	0.8787220253669351	down
KEGG_PATHWAY	ccad05152:Tuberculosis	39	1.1073253833049403	0.030781681198109395	CAMK2D, ITGAM, CEBPG, BCL10, MALT1, HSPD1, LOC122443337, EEA1, CASP9, MAPK9, PPP3CA, PPP3R1, PPP3CB, MAPK8, CASP8, PPP3CC, CASP3, MRC1, LAMP2, AKT3, ATP6V0A2, MAPK1, EP300, FCGR1A, JAK2, JAK1, HSPA9, ARHGEF12, NFYA, APAF1, NFYB, IFNGR1, IL18, IRAK4, CREB1, BCL2, PIK3C3, TLR6, RAB5A	1422	203	10257	1.3857641703560517	0.9999786678217212	0.0847112	0.0556533	down
GOTERM_CC_DIRECT	GO:0055037~recycling endosome	10	0.2839295854628052	0.031462761293257833	RAB10, FCHSD2, SLC9A6, RAB14, SLC9A7, ATP11C, ATP11B, RELCH, DENND6A, ATP11A	2345	30	15285	2.1727078891257996	0.9999999856872638	0.6061525393366196	0.5900599940444969	down
GOTERM_BP_DIRECT	GO:0045332~phospholipid translocation	8	0.2271436683702442	0.0323953	ATP8B4, TMEM30A, ATP8A1, ATP8B1, ATP10D, ATP11C, ATP11B, ATP11A	2590	20	15963	2.465328185328185	1	0.8895038907088607	0.8787220253669351	down
GOTERM_BP_DIRECT	GO:0000245~spliceosomal complex assembly	6	0.17035775127768313	0.0326076	SCAF11, GEMIN2, GEMIN6, SF3B1, CRNKL1, SRPK1	2590	12	15963	3.0816602316602317	1	0.8895038907088607	0.8787220253669351	down
GOTERM_BP_DIRECT	GO:0006829~zinc ion transport	4	0.1135718341851221	0.0329339	SLC30A7, SLC30A9, SLC39A9, SLC30A5	2590	5	15963	4.93066	1	0.8895038907088607	0.8787220253669351	down
GOTERM_BP_DIRECT	GO:0051443~positive regulation of ubiquitin-protein transferase activity	4	0.1135718341851221	0.0329339	DCUN1D3, DCUN1D4, DCUN1D1, DCUN1D2	2590	5	15963	4.93066	1	0.8895038907088607	0.8787220253669351	down
GOTERM_BP_DIRECT	GO:0006999~nuclear pore organization	4	0.1135718341851221	0.0329339	NDC1, NUP205, NUP35, NUP54	2590	5	15963	4.93066	1	0.8895038907088607	0.8787220253669351	down
GOTERM_BP_DIRECT	GO:0006895~Golgi to endosome transport	4	0.1135718341851221	0.0329339	RAB14, SORT1, DOP1B, DOP1A	2590	5	15963	4.93066	1	0.8895038907088607	0.8787220253669351	down
GOTERM_MF_DIRECT	GO:0051787~misfolded protein binding	8	0.2271436683702442	0.0330986	HSPA9, DNAJC3, HSPA8, HSPA5, DERL1, HSPA2, HSPA14, HSPA13	2676	20	16422	2.4547085201793726	0.9999999999999994	0.7253331847779292	0.7093383015086173	down
GOTERM_CC_DIRECT	GO:0016592~mediator complex	11	0.3123225440090857	0.0332985	MED23, BCLAF3, CDK8, MED14, CDK19, BCLAF1, MED13, LOC122442624, CCNC, MED4, MED12L	2345	35	15285	2.0485531526043252	0.9999999950998592	0.6061525393366196	0.5900599940444969	down
GOTERM_MF_DIRECT	GO:0032182~ubiquitin-like protein binding	4	0.1135718341851221	0.0333256	DCUN1D3, DCUN1D4, DCUN1D1, DCUN1D2	2676	5	16422	4.909417040358745	0.9999999999999996	0.7253331847779292	0.7093383015086173	down
GOTERM_MF_DIRECT	GO:0052629~phosphatidylinositol-3,5-bisphosphate 3-phosphatase activity	4	0.1135718341851221	0.0333256	MTMR1, MTMR2, MTMR4, MTM1	2676	5	16422	4.909417040358745	0.9999999999999996	0.7253331847779292	0.7093383015086173	down
GOTERM_BP_DIRECT	GO:0035329~hippo signaling	7	0.19875070982396364	0.0334238	LATS1, MOB1B, MOB1A, LATS2, AMOTL1, SAV1, AMOT	2590	16	15963	2.6964527027027025	1	0.8895038907088607	0.8787220253669351	down
GOTERM_BP_DIRECT	GO:0030866~cortical actin cytoskeleton organization	7	0.19875070982396364	0.0334238	NCKAP1, FMNL2, ROCK1, EPB41, EPB41L1, ROCK2, EPB41L2	2590	16	15963	2.6964527027027025	1	0.8895038907088607	0.8787220253669351	down
GOTERM_MF_DIRECT	GO:0042826~histone deacetylase binding	7	0.19875070982396364	0.034076055660708086	MEF2A, MEF2C, MIER3, MIER1, PRDM15, SUDS3, PRDM1	2676	16	16422	2.684837443946188	0.9999999999999998	0.7253331847779292	0.7093383015086173	down
GOTERM_MF_DIRECT	GO:0140326~ATPase-coupled intramembrane lipid transporter activity	7	0.19875070982396364	0.034076055660708086	ATP8B4, ATP8A1, ATP8B1, ATP10D, ATP11C, ATP11B, ATP11A	2676	16	16422	2.684837443946188	0.9999999999999998	0.7253331847779292	0.7093383015086173	down
KEGG_PATHWAY	ccad04310:Wnt signaling pathway	36	1.0221465076660987	0.034563076906766965	GSK3B, CAMK2D, ROCK2, PRICKLE1, NLK, LRP6, MAPK9, PPP3CA, PPP3R1, PPP3CB, MAPK8, CCND2, PPP3CC, EP300, BTRC, PRKACB, MAP3K7, TCF7L2, FZD3, SMAD4, SMAD3, CSNK2A1, FBXW11, CSNK1A1, PRKCB, SIAH1, CSNK2A2, NFATC3, NFATC2, SENP2, SIRT1, VANGL1, APC, DAAM1, TBL1XR1, CTNNB1	1422	186	10257	1.3960800326663945	0.9999944406616763	0.0943627	0.0619941	down
GOTERM_CC_DIRECT	GO:0070971~endoplasmic reticulum exit site	7	0.19875070982396364	0.0350595	SEC23A, SEC24B, SEC24A, SAR1A, SAR1B, SEC24D, SEC31A	2345	17	15285	2.6839332748024587	1	0.6061525393366196	0.5900599940444969	down
GOTERM_CC_DIRECT	GO:0030139~endocytic vesicle	7	0.19875070982396364	0.0350595	RABGEF1, RABEP1, HEATR5A, HEATR5B, GAPVD1, STAM2, RAPGEF6	2345	17	15285	2.6839332748024587	1	0.6061525393366196	0.5900599940444969	down
GOTERM_MF_DIRECT	GO:0003723~RNA binding	113	3.2084043157296986	0.0358381	PUS10, IFIT5, MSI2, THUMPD1, YARS2, VIRMA, DHX57, PAPOLG, GPBP1, PAPOLA, MTREX, SEC63, DDX17, PNISR, SCAF11, WDR75, DNTTIP2, DICER1, PUS7, UHMK1, SRRM1, DHX40, LOC122435072, XRN1, SRSF2, SRSF3, GEMIN6, MATR3, SREK1, ZCCHC8, ANKRD17, DDX5, YTHDC2, EIF5A2, HTATSF1, ATXN2, ATXN1, DHX33, UBR5, KHDC4, PPARGC1B, TRMT1L, LOC122428289, ZRANB2, API5, SETD1B, CPSF2, MEX3C, CNOT4, SON, SYNJ1, AGO3, AGO4, AG…	2676	586	16422	1.1833705750011478	1	0.747583	0.7310974193899065	down
GOTERM_CC_DIRECT	GO:0071144~heteromeric SMAD protein complex	5	0.1419647927314026	0.0364764	SMAD2, SMAD4, SMAD3, SMAD5, SMAD7	2345	9	15285	3.6211798152096657	0.9999999992375309	0.6061525393366196	0.5900599940444969	down
GOTERM_CC_DIRECT	GO:0030014~CCR4-NOT complex	5	0.1419647927314026	0.0364764	CNOT4, CNOT6, CNOT7, CNOT6L, CNOT8	2345	9	15285	3.6211798152096657	0.9999999992375309	0.6061525393366196	0.5900599940444969	down
KEGG_PATHWAY	ccad04917:Prolactin signaling pathway	21	0.596252	0.0380896	GSK3B, PIK3R1, FOXO3, ESR1, LOC122445271, SOCS2, MAPK9, NRAS, MAPK8, CCND2, PIK3CA, AKT3, MAPK1, KRAS, JAK2, SOS1, SOCS6, SOS2, SOCS7, SOCS4, SOCS5	1422	96	10257	1.5778612869198312	0.9999984212601678	0.10317180912175206	0.0677815	down
KEGG_PATHWAY	ccad04392:Hippo signaling pathway - multiple species	9	0.2555366269165247	0.038916603833455084	LATS1, MOB1B, MOB1A, FRMD6, RASSF2, LATS2, RASSF6, LIMD1, SAV1	1422	29	10257	2.238542121344391	0.9999988256174636	0.10458837280241054	0.0687121	down
GOTERM_BP_DIRECT	GO:0006351~DNA-templated transcription	15	0.42589437819420783	0.039577893885799104	PHF3, DIDO1, CEBPG, LIN9, POLR2B, POLR1B, GPBP1, TCEA1, TAF4B, POLR1F, GPBP1L1, TAF4, LOC122441558, SCAI, RUNX1T1	2590	53	15963	1.7443359801850367	1	1	0.9884778653729533	down
GOTERM_CC_DIRECT	GO:0005622~intracellular anatomical structure	13	0.3691084611016468	0.040876766196116264	LOC122428300, DHX9, YTHDC2, PARP8, DHX40, DHX33, DHX57, ABI1, DHX36, DHX15, DHX29, SNTB1, SNTB2	2345	46	15285	1.8420784277370912	0.9999999999425827	0.6598677971658768	0.642349	down
GOTERM_MF_DIRECT	GO:0005516~calmodulin binding	18	0.5110732538330494	0.0425618	CAMK2D, PHKA1, PHKB, AKAP5, IQGAP1, IQGAP2, CAMSAP1, CAMSAP2, STRN3, AKAP12, PPP3CA, MARCKS, RIT1, PPP3CB, PPP3CC, CAMK4, MAPKAPK5, STRN	2676	68	16422	1.624439461883408	1	0.8441643374158896	0.8255490164565747	down
GOTERM_MF_DIRECT	GO:0031491~nucleosome binding	8	0.2271436683702442	0.0428684	RNF168, MLLT10, SUPT16H, RNF169, HP1BP3, SMARCA5, ARID1A, ARID1B	2676	21	16422	2.3378176382660687	1	0.8441643374158896	0.8255490164565747	down
GOTERM_CC_DIRECT	GO:1990904~ribonucleoprotein complex	17	0.4826802952867689	0.043619934871940894	DDX17, DDX5, SSB, CELF1, DHX9, SECISBP2L, CELF2, SRSF1, ELAVL1, RO60, HNRNPH1, RBM12B, G3BP1, G3BP2, RBMS1, SRSF6, GRSF1	2345	67	15285	1.6538522738121757	0.9999999999886174	0.6658440251139981	0.6481667501109716	down
GOTERM_BP_DIRECT	GO:0000077~DNA damage checkpoint signaling	5	0.1419647927314026	0.043886481645205165	RAD17, RAD1, EIF2AK4, USP28, ATR	2590	9	15963	3.4240669240669246	1	1	0.9884778653729533	down
GOTERM_BP_DIRECT	GO:0036092~phosphatidylinositol-3-phosphate biosynthetic process	5	0.1419647927314026	0.043886481645205165	PIK3CA, PIK3C3, PIK3C2A, PIK3CG, LOC122445271	2590	9	15963	3.4240669240669246	1	1	0.9884778653729533	down
GOTERM_BP_DIRECT	GO:0090110~COPII-coated vesicle cargo loading	5	0.1419647927314026	0.043886481645205165	SEC23A, SEC24B, SEC24A, SEC24D, SEC31A	2590	9	15963	3.4240669240669246	1	1	0.9884778653729533	down
KEGG_PATHWAY	ccad04936:Alcoholic liver disease	29	0.8233957978421351	0.044015722242673645	GSK3B, PRKAA1, CXCL8, PRKAG2, FOXO3, FOXO1, MAPK9, MAPK8, CASP8, TBK1, CASP3, TRA2A, AKT3, C3AR1, ACADM, MAP3K7, MAP3K5, TCF7L2, PRKAB2, CHUK, IRAK4, SIRT1, TRAF3, SCD, ACOX1, TAB3, CTNNB1, TAB2, LPIN1	1422	146	10257	1.4327351020172243	0.9999998116099525	0.11737525931379639	0.0771128	down
GOTERM_CC_DIRECT	GO:0035861~site of double-strand break	9	0.2555366269165247	0.0444474	RNF168, SLF2, RNF169, ZGRF1, RFWD3, CHEK1, RBBP8, CGAS, SMC6	2345	27	15285	2.1727078891257996	0.9999999999930202	0.6658440251139981	0.6481667501109716	down
GOTERM_MF_DIRECT	GO:0016303~1-phosphatidylinositol-3-kinase activity	5	0.1419647927314026	0.0445149	PIK3CA, PIK3C3, PIK3C2A, PIK3CG, LOC122445271	2676	9	16422	3.4093173891380166	1	0.8441643374158896	0.8255490164565747	down
GOTERM_MF_DIRECT	GO:0070411~I-SMAD binding	5	0.1419647927314026	0.0445149	SMAD2, SMAD4, SMAD3, SMAD5, SMAD7	2676	9	16422	3.4093173891380166	1	0.8441643374158896	0.8255490164565747	down
GOTERM_MF_DIRECT	GO:0008474~palmitoyl-(protein) hydrolase activity	5	0.1419647927314026	0.0445149	ABHD13, LYPLA1, ABHD17B, ABHD17C, LYPLAL1	2676	9	16422	3.4093173891380166	1	0.8441643374158896	0.8255490164565747	down
GOTERM_BP_DIRECT	GO:0051056~regulation of small GTPase mediated signal transduction	7	0.19875070982396364	0.0447582	RALGAPB, RALGAPA1, CHN2, ARHGAP19, ARHGAP18, ARHGAP28, SIPA1L2	2590	17	15963	2.537837837837838	1	1	0.9884778653729533	down
KEGG_PATHWAY	ccad04926:Relaxin signaling pathway	27	0.7666098807495741	0.0449781	ATF2, GNAI3, LOC122449754, PIK3R1, ADCY1, ADCY7, LOC122445271, GNAI1, EGFR, MAPK9, NRAS, MAPK8, CREB3L2, AKT3, MAPK1, PRKACB, SMAD2, TGFBR1, TGFBR2, COL3A1, CREB1, PIK3CA, GNB4, KRAS, SOS1, SOS2, CREB5	1422	134	10257	1.4533818250519555	0.9999998667737814	0.11757970154609254	0.0772471	down
KEGG_PATHWAY	ccad03082:ATP-dependent chromatin remodeling	26	0.7382169222032936	0.0453803	HDAC2, INO80D, BAZ2A, RSF1, BAZ2B, PHF6, YY1, ING3, LOC122440600, RBBP4, EP400, EPC1, EPC2, ARID2, BPTF, SS18, SMARCC1, PBRM1, BICRAL, SMARCA5, BAZ1A, BAZ1B, ARID1A, ARID1B, SMARCA2, GATAD2B	1422	128	10257	1.4651569092827004	0.9999998847476695	0.11757970154609254	0.0772471	down
KEGG_PATHWAY	ccad04261:Adrenergic signaling in cardiomyocytes	32	0.9085746734809768	0.045429768840833704	ATF2, CAMK2D, GNAI3, ATP2A2, PPP2R2A, ATP1A1, ADCY1, ADCY7, SLC8A1, PIK3CG, GNAI1, PPP2CA, PPP1CB, PPP1CC, PPP2CB, RPS6KA5, PPP2R1B, PPP2R5E, CREB3L2, AKT3, MAPK1, PRKACB, ATP2B4, PPP2R5A, ATP2B1, ATP1B1, CACNB2, CACNB4, CREB1, GNAQ, BCL2, CREB5	1422	165	10257	1.3989003963687507	0.9999998867826568	0.11757970154609254	0.0772471	down
KEGG_PATHWAY	ccad03250:Viral life cycle - HIV-1	19	0.5394662123793299	0.0455239	RANBP2, CCNT2, CPSF6, CCNT1, VPS4B, CXCR4, LOC122450226, NUP153, MLLT3, ELL2, AFF4, LOC122452816, KAT2B, XPO1, MDFIC, LOC122449879, EP300, SERINC3, SERINC5	1422	86	10257	1.593587479148268	0.9999998905596466	0.11757970154609254	0.0772471	down
GOTERM_CC_DIRECT	GO:0030479~actin cortical patch	7	0.19875070982396364	0.0459609	ACTR3, ACTR2, LOC122424660, GMFB, CFL2, CAPZA1, CAPZA2	2345	18	15285	2.534825870646766	0.9999999999971497	0.6658440251139981	0.6481667501109716	down
GOTERM_CC_DIRECT	GO:0032039~integrator complex	7	0.19875070982396364	0.0459609	LOC122435692, INTS13, INTS2, LOC122435830, INTS7, INTS6, INTS8	2345	18	15285	2.534825870646766	0.9999999999971497	0.6658440251139981	0.6481667501109716	down
KEGG_PATHWAY	ccad05142:Chagas disease	24	0.6814310051107325	0.0459758	SMAD2, CXCL8, CHUK, IFNGR1, GNAI3, PPP2R2A, PIK3R1, IRAK4, ADCY1, TGFBR1, LOC122445271, GNAI1, TGFBR2, PPP2CA, MAPK9, PPP2CB, MAPK8, CASP8, PIK3CA, PPP2R1B, GNAQ, AKT3, MAPK1, TLR6	1422	116	10257	1.4923614142295938	0.9999999070108644	0.11757970154609254	0.0772471	down
GOTERM_BP_DIRECT	GO:0034472~snRNA 3'-end processing	6	0.17035775127768313	0.0460787	LOC122435692, INTS2, LOC122435830, INTS7, INTS6, INTS8	2590	13	15963	2.8446094446094445	1	1	0.9884778653729533	down
GOTERM_BP_DIRECT	GO:0071363~cellular response to growth factor stimulus	6	0.17035775127768313	0.0460787	ACVR1, BMPR2, ACVR1C, ACVR2A, TGFBR1, TGFBR2	2590	13	15963	2.8446094446094445	1	1	0.9884778653729533	down
GOTERM_BP_DIRECT	GO:0006882~intracellular zinc ion homeostasis	6	0.17035775127768313	0.0460787	SLC30A7, SLC30A5, SLC39A6, SLC39A10, SLC30A1, SLC39A14	2590	13	15963	2.8446094446094445	1	1	0.9884778653729533	down
GOTERM_BP_DIRECT	GO:0006270~DNA replication initiation	6	0.17035775127768313	0.0460787	ORC5, ORC4, MCM10, MCM6, NOC3L, TOPBP1	2590	13	15963	2.8446094446094445	1	1	0.9884778653729533	down
KEGG_PATHWAY	ccad04064:NF-kappa B signaling pathway	23	0.653038	0.046143196827681664	CXCL8, CSNK2A1, CHUK, IL1R1, PRKCB, CSNK2A2, TNFAIP3, IRAK4, BCL10, MALT1, CYLD, TRAF3, TRAF5, BCL2, PLCG2, TAB3, TRIM25, ATM, TAB2, MAP3K7, LOC122442957, BIRC2, BIRC3	1422	110	10257	1.5081894898350594	0.9999999124584047	0.11757970154609254	0.0772471	down
GOTERM_BP_DIRECT	GO:0090630~activation of GTPase activity	11	0.3123225440090857	0.046721056482012115	TIAM2, TIAM1, RALGAPB, ARHGEF26, TBC1D5, LOC122436499, ARHGAP29, SIPA1L2, ECT2, TBC1D15, ARHGAP24	2590	35	15963	1.9370435741864314	1	1	0.9884778653729533	down
GOTERM_MF_DIRECT	GO:0019901~protein kinase binding	18	0.5110732538330494	0.048213336632075735	NEK9, PRKAB2, PPP1R12A, LRBA, NBEAL1, LOC122451337, LYST, SPRED1, IBTK, RHOT1, NBEA, PDCD10, RB1CC1, SPDYA, CCNYL1, CEP192, LOC122442957, DNAL1	2676	69	16422	1.6008968609865473	1	0.8979733947724106	0.8781714886556652	down
KEGG_PATHWAY	ccad03022:Basal transcription factors	13	0.3691084611016468	0.048733453435154034	GTF2A1, GTF2H3, GTF2F2, GTF2E1, TAF8, TBPL1, TAF4B, TAF7, TAF5, TAF4, TAF2, TAF1, GTF2I	1422	52	10257	1.803270042194093	0.9999999656469675	0.12257766646739711	0.0805307	down
KEGG_PATHWAY	ccad05031:Amphetamine addiction	17	0.4826802952867689	0.049103	ATF2, HDAC2, CAMK2D, PRKCB, SIRT1, PPP1CB, PPP1CC, PPP3CA, PPP3R1, PPP3CB, PPP3CC, CREB1, CAMK4, CREB3L2, FOSB, PRKACB, CREB5	1422	75	10257	1.6349648382559774	1	0.12257766646739711	0.0805307	down
KEGG_PATHWAY	ccad05145:Toxoplasmosis	26	0.7382169222032936	0.049173598757269774	ITGB1, GNAI3, PIK3CG, GNAI1, LOC122443337, CASP9, MAPK9, MAPK8, CASP8, CASP3, AKT3, MAPK1, JAK2, LDLR, MAP3K7, JAK1, HSPA8, CHUK, PDPK1, IFNGR1, IRAK4, BCL2, ITGA6, TAB2, BIRC2, BIRC3	1422	129	10257	1.453799103784385	1	0.12257766646739711	0.0805307	down
GOTERM_MF_DIRECT	GO:0000287~magnesium ion binding	22	0.6246450880181714	0.0520598	PRPS2, ATP8B4, ATP8A1, MAST4, ATP8B1, IDH1, ATP10D, ATP11C, ATP11B, ATP11A, IRAK4, NT5C3A, PPM1A, RPS6KA3, WEE1, RPS6KA6, PPM1B, RPS6KA5, PGM3, PGM2, MAP3K7, AASDHPPT	2676	90	16422	1.5000996512207274	1	0.952603	0.9315968851594773	down
GOTERM_BP_DIRECT	GO:0035025~positive regulation of Rho protein signal transduction	8	0.2271436683702442	0.0532357	ITSN2, NET1, GPR174, LPAR6, F2R, GPR55, ITSN1, ARHGEF3	2590	22	15963	2.241207441207441	1	1	0.9884778653729533	down
GOTERM_BP_DIRECT	GO:0007254~JNK cascade	4	0.1135718341851221	0.0580123	MAPK9, MAPK8, MAP3K13, MAP3K7	2590	6	15963	4.108880308880309	1	1	0.9884778653729533	down
GOTERM_BP_DIRECT	GO:0035196~miRNA processing	4	0.1135718341851221	0.0580123	ZC3H7A, SNIP1, PUM1, PUM2	2590	6	15963	4.108880308880309	1	1	0.9884778653729533	down
GOTERM_BP_DIRECT	GO:0034454~microtubule anchoring at centrosome	4	0.1135718341851221	0.0580123	PCM1, LOC122447858, NIN, CEP19	2590	6	15963	4.108880308880309	1	1	0.9884778653729533	down
GOTERM_BP_DIRECT	GO:0033173~calcineurin-NFAT signaling cascade	4	0.1135718341851221	0.0580123	PPP3CA, NFAT5, NFATC3, NFATC2	2590	6	15963	4.108880308880309	1	1	0.9884778653729533	down
GOTERM_BP_DIRECT	GO:0000184~nuclear-transcribed mRNA catabolic process, nonsense-mediated decay	7	0.19875070982396364	0.0582143	UPF2, SMG1, NCBP1, UPF3A, PNRC1, DCP2, PNRC2	2590	18	15963	2.3968468468468473	1	1	0.9884778653729533	down
GOTERM_MF_DIRECT	GO:0099122~RNA polymerase II C-terminal domain binding	4	0.1135718341851221	0.058668317207522816	HNRNPU, RPRD1B, RPRD1A, RPRD2	2676	6	16422	4.091180866965621	1	0.9735541251384874	0.9520855298573894	down
GOTERM_MF_DIRECT	GO:0035497~cAMP response element binding	4	0.1135718341851221	0.058668317207522816	ATF2, CREB1, CREB3L2, CREB5	2676	6	16422	4.091180866965621	1	0.9735541251384874	0.9520855298573894	down
GOTERM_MF_DIRECT	GO:0009378~four-way junction helicase activity	4	0.1135718341851221	0.058668317207522816	BLM, WRN, FANCM, RECQL	2676	6	16422	4.091180866965621	1	0.9735541251384874	0.9520855298573894	down
GOTERM_MF_DIRECT	GO:0004596~protein-N-terminal amino-acid acetyltransferase activity	4	0.1135718341851221	0.058668317207522816	NAA30, NAA25, NAA16, NAA15	2676	6	16422	4.091180866965621	1	0.9735541251384874	0.9520855298573894	down
GOTERM_CC_DIRECT	GO:0012505~endomembrane system	15	0.42589437819420783	0.059324	AGPAT5, STX12, LPGAT1, POGLUT1, RNF24, STX16, STX7, STX11, RNF145, PGRMC1, ODR4, RNF139, BPNT2, TMCC2, POGLUT3	2345	59	15285	1.6571500849264573	1	0.8379516144278285	0.8157051113899215	down
GOTERM_BP_DIRECT	GO:0007030~Golgi organization	14	0.3975014196479273	0.0597203	PI4K2B, ATP8B4, TMED10, UBXN2B, ATP8B1, UBXN2A, COG3, LYSMD3, LMAN1, GOLPH3, TRIP11, TMED2, TMED6, TMED5	2590	51	15963	1.6918918918918922	1	1	0.9884778653729533	down
KEGG_PATHWAY	ccad04664:Fc epsilon RI signaling pathway	16	0.4542873367404884	0.059728435598989105	VAV3, PDPK1, PLA2G4A, PIK3R1, LOC122445271, MAPK9, NRAS, MAPK8, PIK3CA, AKT3, PLCG2, MAPK1, KRAS, MS4A2, SOS1, SOS2	1422	71	10257	1.6254828549355202	0.9999999993702966	0.14704837136073184	0.0966074	down
GOTERM_BP_DIRECT	GO:0007264~small GTPase-mediated signal transduction	16	0.4542873367404884	0.059922	DOCK4, DOCK9, DOCK8, DOCK7, CHM, TIAM2, DOCK10, CDC42, DOCK11, TIAM1, ARHGAP31, RHOT1, RAPGEF2, PLCE1, CHML, DOCK1	2590	61	15963	1.616608646116843	1	1	0.9884778653729533	down
KEGG_PATHWAY	ccad00100:Steroid biosynthesis	7	0.19875070982396364	0.060006	LOC122450097, SQLE, SOAT1, SC5D, LOC122438080, MSMO1, LBR	1422	21	10257	2.4043600562587906	0.9999999994311081	0.14704837136073184	0.0966074	down
KEGG_PATHWAY	ccad00440:Phosphonate and phosphinate metabolism	4	0.1135718341851221	0.060272733610067415	PCYT1A, CHPT1, CEPT1, SELENOI	1422	7	10257	4.121760096443641	0.9999999994840247	0.14704837136073184	0.0966074	down
GOTERM_MF_DIRECT	GO:0035091~phosphatidylinositol binding	18	0.5110732538330494	0.061064272994193806	PLEKHF2, PXK, LOC122450994, SNX13, SNX10, STAM, PIK3C2A, PLD1, PITPNC1, SH3YL1, SNX4, SNX18, SNX16, SNX25, SNX9, SGK1, STAM2, ZCCHC2	2676	71	16422	1.555801174761574	1	0.9735541251384874	0.9520855298573894	down
KEGG_PATHWAY	ccad00640:Propanoate metabolism	10	0.2839295854628052	0.0613335	ALDH6A1, ACSS3, SUCLA2, ACOX1, EHHADH, DBT, ECHDC1, SUCLG2, MMUT, DLD	1422	37	10257	1.9494811266963163	0.9999999996501449	0.1485826448135566	0.0976153	down
GOTERM_BP_DIRECT	GO:0000082~G1/S transition of mitotic cell cycle	6	0.17035775127768313	0.062384563715309566	LATS1, PPP6C, CDK6, LATS2, CDKN1B, SPDYA	2590	14	15963	2.64142	1	1	0.9884778653729533	down
GOTERM_CC_DIRECT	GO:1990498~mitotic spindle microtubule	3	0.0851789	0.0633209	HNRNPU, HAUS6, HAUS2	2345	3	15285	6.518123667377399	0.9999999999999999	0.8518165778192257	0.8292019784080957	down
GOTERM_CC_DIRECT	GO:0005955~calcineurin complex	3	0.0851789	0.0633209	PPP3CA, PPP3CB, PPP3CC	2345	3	15285	6.518123667377399	0.9999999999999999	0.8518165778192257	0.8292019784080957	down
GOTERM_MF_DIRECT	GO:0004713~protein tyrosine kinase activity	6	0.17035775127768313	0.0633827	CLK1, ERBB3, HIPK1, CLK4, HIPK3, HIPK2	2676	14	16422	2.6300448430493275	1	0.9735541251384874	0.9520855298573894	down
GOTERM_MF_DIRECT	GO:0046935~1-phosphatidylinositol-3-kinase regulator activity	6	0.17035775127768313	0.0633827	SOCS2, PIK3R1, SOCS6, SOCS7, SOCS4, SOCS5	2676	14	16422	2.6300448430493275	1	0.9735541251384874	0.9520855298573894	down
GOTERM_BP_DIRECT	GO:0045595~regulation of cell differentiation	5	0.1419647927314026	0.0639756	APC, PLEKHB2, RUNX2, PTBP3, RUNX1	2590	10	15963	3.0816602316602317	1	1	0.9884778653729533	down
GOTERM_MF_DIRECT	GO:0000977~RNA polymerase II transcription regulatory region sequence-specific DNA binding	29	0.8233957978421351	0.0640767	RB1, ZNF473, ZNF518B, ZNF518A, PRDM2, CTCF, LOC122420590, HIF1A, PURB, PURA, LOC122420611, TRPS1, ZNF41, LOC122421102, BBX, PURG, CDC5L, NFXL1, LOC122420285, ZFX, ZNF33B, RBL2, RBL1, TFDP1, TFDP2, ZNF639, CREBRF, LOC122421411, ZNF711	2676	129	16422	1.3795842458372443	1	0.9735541251384874	0.9520855298573894	down
KEGG_PATHWAY	ccad04750:Inflammatory mediator regulation of TRP channels	23	0.653038	0.0644609	PTGER4, CAMK2D, PRKCH, IL1R1, PRKCB, PRKCE, PTGER2, ITPR1, ITPR2, PLA2G4A, PIK3R1, ADCY1, ADCY7, LOC122445271, PPP1CB, MAPK9, PPP1CC, MAPK8, HRH1, PIK3CA, GNAQ, PLCG2, PRKACB	1422	114	10257	1.4552705603671627	0.9999999998890035	0.15506676386105656	0.10187525765290344	down
GOTERM_MF_DIRECT	GO:0000900~mRNA regulatory element binding translation repressor activity	5	0.1419647927314026	0.0648527	PAIP2B, PAIP2, CPEB3, CPEB2, CPEB4	2676	10	16422	3.068385650224215	1	0.9735541251384874	0.9520855298573894	down
GOTERM_MF_DIRECT	GO:0004402~histone acetyltransferase activity	5	0.1419647927314026	0.0648527	GTF3C4, KAT6B, KAT6A, EP300, TAF1	2676	10	16422	3.068385650224215	1	0.9735541251384874	0.9520855298573894	down
GOTERM_BP_DIRECT	GO:0016197~endosomal transport	11	0.3123225440090857	0.0655874	ITSN2, WASHC4, SNX18, AP5M1, VPS4B, ITSN1, REPS2, SNX9, LOC122440811, LOC122439581, EPS15	2590	37	15963	1.83234	1	1	0.9884778653729533	down
KEGG_PATHWAY	ccad04912:GnRH signaling pathway	21	0.596252	0.0657581	MAP3K2, CAMK2D, MAP3K1, PRKCB, ITPR1, ITPR2, PLA2G4A, ADCY1, PLD1, ADCY7, EGFR, CDC42, MAPK9, NRAS, MAPK8, GNAQ, MAPK1, KRAS, SOS1, SOS2, PRKACB	1422	102	10257	1.4850459171010177	0.9999999999311328	0.15708880279654067	0.10320369020935519	down
KEGG_PATHWAY	ccad05412:Arrhythmogenic right ventricular cardiomyopathy	18	0.5110732538330494	0.0666818	ITGB1, TCF7L2, ITGA4, ITGA1, ATP2A2, SLC8A1, CACNB2, CACNB4, SGCB, LMNA, DAG1, CTNNA1, CTNNB1, ITGA6, DMD, ITGAV, SNTB1, SNTB2	1422	84	10257	1.5456600361663653	0.9999999999509958	0.15819675502615105	0.10393158905787829	down
GOTERM_CC_DIRECT	GO:0010008~endosome membrane	6	0.17035775127768313	0.0667534	ACAP2, ABHD17B, DNAJC13, ABHD17C, APPL2, APPL1	2345	15	15285	2.60725	1	0.8631757654986285	0.8402595947331783	down
GOTERM_MF_DIRECT	GO:0031593~polyubiquitin modification-dependent protein binding	8	0.2271436683702442	0.0675066	ABRAXAS1, UBQLN1, SPRTN, ABRAXAS2, RAD23B, MYSM1, DZIP3, UBQLN2	2676	23	16422	2.1345291479820627	1	0.9735541251384874	0.9520855298573894	down
GOTERM_MF_DIRECT	GO:0019003~GDP binding	8	0.2271436683702442	0.0675066	RAP1B, RAP2C, RIT1, NRAS, RAP2A, DIRAS2, RRAS2, KRAS	2676	23	16422	2.1345291479820627	1	0.9735541251384874	0.9520855298573894	down
GOTERM_BP_DIRECT	GO:0006338~chromatin remodeling	15	0.42589437819420783	0.0681387	KDM5A, DR1, PBRM1, KDM4C, SATB1, BAZ1A, CHD1L, BAZ1B, ARID1A, HCFC2, SMARCA2, ARID1B, KAT2B, YEATS2, LOC122445522	2590	57	15963	1.6219264377159113	1	1	0.9884778653729533	down
GOTERM_MF_DIRECT	GO:0003724~RNA helicase activity	13	0.3691084611016468	0.069867	EIF4A2, DDX17, DDX6, DDX18, DDX5, DDX3X, DDX46, DDX10, DDX21, LOC122435072, DHX15, MTREX, DHX29	2676	47	16422	1.6974048277836082	1	0.9735541251384874	0.9520855298573894	down
GOTERM_BP_DIRECT	GO:0042796~snRNA transcription by RNA polymerase III	3	0.0851789	0.0703645	SNAPC1, ICE2, SNAPC3	2590	3	15963	6.1633204633204635	1	1	0.9884778653729533	down
GOTERM_BP_DIRECT	GO:0030205~dermatan sulfate metabolic process	3	0.0851789	0.0703645	DSEL, DSE, LOC122438259	2590	3	15963	6.1633204633204635	1	1	0.9884778653729533	down
GOTERM_BP_DIRECT	GO:2000779~regulation of double-strand break repair	3	0.0851789	0.0703645	UBR5, TRIP12, DEK	2590	3	15963	6.1633204633204635	1	1	0.9884778653729533	down
GOTERM_BP_DIRECT	GO:0030204~chondroitin sulfate metabolic process	3	0.0851789	0.0703645	DSEL, DSE, LOC122438259	2590	3	15963	6.1633204633204635	1	1	0.9884778653729533	down
GOTERM_BP_DIRECT	GO:0016050~vesicle organization	3	0.0851789	0.0703645	SAR1A, SORT1, SAR1B	2590	3	15963	6.1633204633204635	1	1	0.9884778653729533	down
GOTERM_MF_DIRECT	GO:0070579~5-methylcytosine dioxygenase activity	3	0.0851789	0.0709397	TET3, TET2, TET1	2676	3	16422	6.13677	1	0.9735541251384874	0.9520855298573894	down
GOTERM_MF_DIRECT	GO:0005092~GDP-dissociation inhibitor activity	3	0.0851789	0.0709397	EIF5, CHM, CHML	2676	3	16422	6.13677	1	0.9735541251384874	0.9520855298573894	down
GOTERM_MF_DIRECT	GO:0004307~ethanolaminephosphotransferase activity	3	0.0851789	0.0709397	CHPT1, CEPT1, SELENOI	2676	3	16422	6.13677	1	0.9735541251384874	0.9520855298573894	down
GOTERM_MF_DIRECT	GO:0033192~calmodulin-dependent protein phosphatase activity	3	0.0851789	0.0709397	PPP3CA, PPP3CB, PPP3CC	2676	3	16422	6.13677	1	0.9735541251384874	0.9520855298573894	down
GOTERM_MF_DIRECT	GO:0047757~chondroitin-glucuronate 5-epimerase activity	3	0.0851789	0.0709397	DSEL, DSE, LOC122438259	2676	3	16422	6.13677	1	0.9735541251384874	0.9520855298573894	down
GOTERM_MF_DIRECT	GO:0032422~purine-rich negative regulatory element binding	3	0.0851789	0.0709397	PURB, PURA, PURG	2676	3	16422	6.13677	1	0.9735541251384874	0.9520855298573894	down
GOTERM_BP_DIRECT	GO:0046854~phosphatidylinositol phosphate biosynthetic process	9	0.2555366269165247	0.0713952	SOCS2, PI4K2B, BPNT2, BPNT1, PIK3R1, SOCS6, SOCS7, SOCS4, SOCS5	2590	28	15963	1.9810672917815775	1	1	0.9884778653729533	down
KEGG_PATHWAY	ccad04925:Aldosterone synthesis and secretion	21	0.596252	0.0714437	ATF1, ATF2, CAMK2D, PRKCB, PRKCE, ITPR1, ATP2B4, ITPR2, ATP1A1, ATP2B1, ADCY1, ATP1B1, ADCY7, CREB1, PRKD3, CAMK4, GNAQ, CREB3L2, LDLR, PRKACB, CREB5	1422	103	10257	1.470627995575765	0.9999999999915661	0.16833319523636134	0.11059099454481876	down
GOTERM_CC_DIRECT	GO:0035371~microtubule plus-end	7	0.19875070982396364	0.0734348	CLIP1, CLIP4, SLAIN2, SLAIN1, MAPRE1, CKAP5, NCKAP5	2345	20	15285	2.2813432835820895	1	0.8631757654986285	0.8402595947331783	down
GOTERM_CC_DIRECT	GO:0031519~PcG protein complex	5	0.1419647927314026	0.0742566	YY1, ZNF143, ZNF875, LOC122421412, RNF2	2345	11	15285	2.9627834851715447	1	0.8631757654986285	0.8402595947331783	down
GOTERM_MF_DIRECT	GO:0030145~manganese ion binding	7	0.19875070982396364	0.0751257	PPM1A, PPM1B, MRE11, XPNPEP3, ADPRM, PPEF2, DCP2	2676	19	16422	2.2609157422704746	1	1	0.9788867562380038	down
KEGG_PATHWAY	ccad04724:Glutamatergic synapse	23	0.653038	0.0752932	SLC38A1, PRKCB, TRPC1, GNAI3, ITPR1, ITPR2, PLA2G4A, ADCY1, PLD1, ADCY7, GNAI1, GLS, PPP3CA, PPP3R1, PPP3CB, PPP3CC, GNAQ, GNB4, MAPK1, LOC122434077, SLC38A2, PRKACB, GLUL	1422	116	10257	1.4301796886366944	0.9999999999979798	0.1761962918370575	0.1157568661487645	down
GOTERM_CC_DIRECT	GO:0016607~nuclear speck	9	0.2555366269165247	0.0773594	PNISR, DENND1B, HECTD1, MAML2, MAML1, SRSF3, HNRNPU, TRIP12, ZC3H13	2345	30	15285	1.9554371002132198	1	0.8631757654986285	0.8402595947331783	down
GOTERM_CC_DIRECT	GO:0030015~CCR4-NOT core complex	4	0.1135718341851221	0.077915	CNOT7, CNOT1, CNOT2, CNOT8	2345	7	15285	3.7246420956442274	1	0.8631757654986285	0.8402595947331783	down
GOTERM_CC_DIRECT	GO:0034657~GID complex	4	0.1135718341851221	0.077915	WDR26, RMND5A, LOC122451758, ARMC8	2345	7	15285	3.7246420956442274	1	0.8631757654986285	0.8402595947331783	down
GOTERM_CC_DIRECT	GO:0016281~eukaryotic translation initiation factor 4F complex	4	0.1135718341851221	0.077915	EIF4E3, EIF4G3, EIF4E, EIF4G2	2345	7	15285	3.7246420956442274	1	0.8631757654986285	0.8402595947331783	down
GOTERM_CC_DIRECT	GO:0031080~nuclear pore outer ring	4	0.1135718341851221	0.077915	NUP107, SEH1L, NUP133, NUP43	2345	7	15285	3.7246420956442274	1	0.8631757654986285	0.8402595947331783	down
GOTERM_CC_DIRECT	GO:0044545~NSL complex	4	0.1135718341851221	0.077915	PHF20L1, KANSL1, PHF20, KANSL1L	2345	7	15285	3.7246420956442274	1	0.8631757654986285	0.8402595947331783	down
GOTERM_MF_DIRECT	GO:0060090~molecular adaptor activity	12	0.34071550255536626	0.0795561	ITSN2, SEPTIN2, CNOT1, RB1CC1, AKAP9, LOC122438655, ITSN1, AKAP5, ANAPC1, SEPTIN11, SEPTIN7, SAV1	2676	43	16422	1.712587339660027	1	1	0.9788867562380038	down
KEGG_PATHWAY	ccad05134:Legionellosis	18	0.5110732538330494	0.0798619	HBS1L, RAB1A, HSPA8, CXCL8, ITGAM, SAR1A, APAF1, SAR1B, IL18, CLK4, HSPD1, LOC122443337, CLK1, CASP9, CASP7, CASP8, CASP3, SEC22B	1422	86	10257	1.509714453929938	0.9999999999996323	0.18562485463363784	0.12195121263721555	down
GOTERM_BP_DIRECT	GO:0007064~mitotic sister chromatid cohesion	6	0.17035775127768313	0.0815142	NAA50, ESCO1, RAD21, PDS5B, PDS5A, SMC3	2590	15	15963	2.465328185328185	1	1	0.9884778653729533	down
KEGG_PATHWAY	ccad05216:Thyroid cancer	11	0.3123225440090857	0.0845716	TCF7L2, NRAS, LOC122434864, NCOA4, TPR, CCDC6, MAPK1, CTNNB1, KRAS, BRAF, POLK	1422	45	10257	1.7631973745897798	1	0.19525249350505705	0.12827634747715955	down
GOTERM_BP_DIRECT	GO:0031122~cytoplasmic microtubule organization	9	0.2555366269165247	0.0851711	CLIP1, HOOK1, CLIP4, TUBGCP5, SLAIN2, HOOK3, SLAIN1, CAMSAP1, CAMSAP2	2590	29	15963	1.91275	1	1	0.9884778653729533	down
GOTERM_CC_DIRECT	GO:0035869~ciliary transition zone	6	0.17035775127768313	0.0852901	TMEM237, TMEM67, CPLANE1, KIFAP3, CC2D2B, TTBK2	2345	16	15285	2.4442963752665245	1	0.9267092280989487	0.9021063282379147	down
KEGG_PATHWAY	ccad03267:Virion - Adenovirus	4	0.1135718341851221	0.0867513	LOC122452376, CD86, CD80, CD46	1422	8	10257	3.6065400843881856	0.9999999999999722	0.1989495909918011	0.13070525454693907	down
GOTERM_BP_DIRECT	GO:1904263~positive regulation of TORC1 signaling	5	0.1419647927314026	0.088024	FLCN, SEH1L, WAC, GPR137B, GPR137C	2590	11	15963	2.8015093015093013	1	1	0.9884778653729533	down
GOTERM_BP_DIRECT	GO:0031146~SCF-dependent proteasomal ubiquitin-dependent protein catabolic process	12	0.34071550255536626	0.0889656	AMN1, LOC122439477, LOC122439895, LOC122428012, CUL5, FBXO38, CUL2, LOC122439416, FBXO48, FBXL3, FBXL14, FBXO33	2590	44	15963	1.6809055809055806	1	1	0.9884778653729533	down
GOTERM_BP_DIRECT	GO:0071786~endoplasmic reticulum tubular network organization	4	0.1135718341851221	0.0895336	TMEM33, REEP3, TMEM170A, LNPK	2590	7	15963	3.5218974076116933	1	1	0.9884778653729533	down
GOTERM_BP_DIRECT	GO:0035335~peptidyl-tyrosine dephosphorylation	4	0.1135718341851221	0.0895336	UBASH3B, PTPN22, PTPN12, PTPN13	2590	7	15963	3.5218974076116933	1	1	0.9884778653729533	down
GOTERM_BP_DIRECT	GO:0046488~phosphatidylinositol metabolic process	4	0.1135718341851221	0.0895336	PIKFYVE, PIP4K2A, PIP5K1A, PIP5K1B	2590	7	15963	3.5218974076116933	1	1	0.9884778653729533	down
GOTERM_BP_DIRECT	GO:0007026~negative regulation of microtubule depolymerization	4	0.1135718341851221	0.0895336	APC, CKAP2, CAMSAP1, CAMSAP2	2590	7	15963	3.5218974076116933	1	1	0.9884778653729533	down
GOTERM_BP_DIRECT	GO:0001816~cytokine production	4	0.1135718341851221	0.0895336	NFAT5, NFATC3, NFATC2, CD226	2590	7	15963	3.5218974076116933	1	1	0.9884778653729533	down
GOTERM_BP_DIRECT	GO:0016126~sterol biosynthetic process	4	0.1135718341851221	0.0895336	SQLE, MSMO1, HMGCR, LBR	2590	7	15963	3.5218974076116933	1	1	0.9884778653729533	down
GOTERM_BP_DIRECT	GO:0032729~positive regulation of type II interferon production	4	0.1135718341851221	0.0895336	CD226, SLAMF6, IL18R1, HSPD1	2590	7	15963	3.5218974076116933	1	1	0.9884778653729533	down
GOTERM_BP_DIRECT	GO:0042795~snRNA transcription by RNA polymerase II	4	0.1135718341851221	0.0895336	SNAPC1, ICE2, SNAPC3, ELL2	2590	7	15963	3.5218974076116933	1	1	0.9884778653729533	down
GOTERM_BP_DIRECT	GO:0043124~negative regulation of canonical NF-kappaB signal transduction	4	0.1135718341851221	0.0895336	PPM1A, PPM1B, PPM1L, NLRC3	2590	7	15963	3.5218974076116933	1	1	0.9884778653729533	down
GOTERM_BP_DIRECT	GO:0018344~protein geranylgeranylation	4	0.1135718341851221	0.0895336	PGGT1B, CHM, CHML, RABGGTB	2590	7	15963	3.5218974076116933	1	1	0.9884778653729533	down
GOTERM_MF_DIRECT	GO:0000774~adenyl-nucleotide exchange factor activity	4	0.1135718341851221	0.0904949	BAG4, BAG5, BAG2, GRPEL2	2676	7	16422	3.506726457399103	1	1	0.9788867562380038	down
GOTERM_MF_DIRECT	GO:0000400~four-way junction DNA binding	4	0.1135718341851221	0.0904949	GEN1, RAD51C, FANCM, XRCC2	2676	7	16422	3.506726457399103	1	1	0.9788867562380038	down
GOTERM_MF_DIRECT	GO:0004712~protein serine/threonine/tyrosine kinase activity	4	0.1135718341851221	0.0904949	DYRK3, DYRK2, DYRK1A, TTK	2676	7	16422	3.506726457399103	1	1	0.9788867562380038	down
KEGG_PATHWAY	ccad04540:Gap junction	19	0.5394662123793299	0.0933582	MAP3K2, GUCY1B1, PRKCB, GNAI3, ITPR1, ITPR2, ADCY1, ADCY7, GNAI1, EGFR, TJP1, NRAS, GNAQ, MAPK1, KRAS, SOS1, SOS2, PRKACB, PRKG1	1422	94	10257	1.4579630128377772	0.9999999999999977	0.2119728249013627	0.1392612163596162	down
KEGG_PATHWAY	ccad03450:Non-homologous end-joining	5	0.1419647927314026	0.0936624	RAD50, DCLRE1C, MRE11, XRCC4, LIG4	1422	13	10257	2.7742616033755274	1	0.2119728249013627	0.1392612163596162	down
GOTERM_MF_DIRECT	GO:0043565~sequence-specific DNA binding	21	0.596252	0.0948002	ZNF451, CSRNP2, CBFB, ETV3, ETS1, ESR1, FLI1, GATAD2B, THAP1, ELK3, NR3C2, ELK4, PGBD2, ELF1, ELF2, LOC122439762, SLTM, SNAPC1, HSF2, GATAD1, GABPA	2676	91	16422	1.4161779924111764	1	1	0.9788867562380038	down
KEGG_PATHWAY	ccad00310:Lysine degradation	17	0.4826802952867689	0.0957699	KMT2E, SUV39H2, SETD2, KMT2A, KMT2C, SETD1B, SETD7, PRDM2, ASH1L, DHTKD1, NSD3, TMLHE, NSD1, EHHADH, KMT5B, DLD, AASS	1422	82	10257	1.4953946691365645	0.9999999999999991	0.21532587697524638	0.14146409359420253	down
GOTERM_BP_DIRECT	GO:0045893~positive regulation of DNA-templated transcription	19	0.5394662123793299	0.0970149	SMARCC1, RNF13, KMT2A, BICRAL, MGA, DYRK1A, RNF6, ARID1A, ARID1B, MLLT11, HMBOX1, EDRF1, ZNF318, GPBP1, TP53INP1, GPBP1L1, LOC122441558, YAF2, RNF111	2590	81	15963	1.4457171457171458	1	1	0.9884778653729533	down
GOTERM_CC_DIRECT	GO:0030688~preribosome, small subunit precursor	5	0.1419647927314026	0.0983388	LTV1, RIOK3, TSR1, RIOK1, RRP1B	2345	12	15285	2.7158848614072495	1	1	0.975177	down
