# Supplementary material for: Peripheral transcriptional responses to experimental SARS-CoV-2 inoculation in North American elk cows and calves
Source: BMC Genomics. 2025 Aug 28;26:781. doi: 10.1186/s12864-025-11956-5 (PMC12392485; doi:10.1186/s12864-025-11956-5)
Supplement: Supplementary file 7 — Supplementary Material 7: Table S4. List of GO terms and KEGG pathways associated with up- and downregulated genes in adult elk 2, 5 and 14 days after SARS-CoV-2 challenge [file 12864_2025_11956_MOESM7_ESM.xlsx]

## Sheet: Adults day 2
List of GO terms and KEGG pathways associated with up- and downregulated genes in adult elk 2, 5 and 14 days after SARS-CoV-2 challenge
MF,BP, KEGG_Up and downregulated DE genes - adults day 2
Category	Term	Count	%	PValue	Genes	List Total	Pop Hits	Pop Total	Fold Enrichment	Bonferroni	Benjamini	FDR	DE genes
GOTERM_BP_DIRECT	GO:0051607~defense response to virus	22	1.57933	4.00412e-16	RSAD2, MX2, LOC122431078, LOC122431079, MX1, IFIT5, LOC122449458, LOC122430804, IFIT3, LOC122446174, IFIT2, BST2, ISG20, LOC122431080, LOC122422848, STING1, LOC122431250, LOC122422854, LOC122422844, LOC122422833, APOBEC3A, APOBEC3B	999	38	15999	9.27185	4.57412e-13	4.12024e-13	4.09221e-13	up
KEGG_PATHWAY	ccad05164:Influenza A	40	2.8715	6.29967e-11	LOC122446062, NXT1, LOC122452766, LOC122429106, ADAR, ICAM1, IFIH1, CASP1, AKT1, TRIM25, LOC122429902, BAK1, IKBKG, LOC122422854, BID, LOC122422833, MAPK3, LOC122433435, RSAD2, STAT1, IFNGR2, MX2, STAT2, MX1, EIF2AK2, PML, TNFRSF1A, NFKBIA, LOC122422848, CXCL10, LOC122440231, IRF3, IRF7, BAX, LOC122440910, LOC122422844, MYD88, IRF9, NFKBIB, SLC25A6	665	192	10427	3.2666	2.07889e-08	2.08519e-08	1.66941e-08	up
KEGG_PATHWAY	ccad05020:Prion disease	56	4.0201	1.32994e-10	NDUFA13, NCF1, LOC122451456, NDUFA12, NCF4, TUBB6, CREB3L3, CREB3L4, RAC2, RAC1, SDHC, SDHB, LOC122441380, PSMA5, NDUFS8, NDUFS7, DDIT3, CSNK2B, NDUFS3, LOC122421476, LOC122455265, LOC122421478, ATF4, SLC25A6, C1QB, C1QA, NDUFB9, NDUFB7, LOC122451077, NDUFB10, NDUFB11, ATP5MC2, NDUFB1, LOC122420491, ATP5MC1, LOC122424937, PSMB7, PSMB4, PSMB5, PSMB2, PSMB3, LOC122420817, LOC122422557, MAPK3, NDUFA…	665	343	10427	2.55995	4.38881e-08	2.20106e-08	1.76217e-08	up
KEGG_PATHWAY	ccad05208:Chemical carcinogenesis - reactive oxygen species	49	3.51759	1.12962e-09	LOC122446062, NDUFA13, NCF1, LOC122451456, NDUFA12, ARAF, AKT1, IKBKG, RAC1, HRAS, AKR1A1, SDHC, SDHB, LOC122441380, NDUFS8, NDUFS7, NDUFS3, LOC122421476, LOC122429517, LOC122455265, LOC122421478, PRKD1, SLC25A6, NDUFB9, NDUFB7, LOC122451077, NDUFB10, NDUFB11, MGST3, ATP5MC2, NDUFB1, LOC122446364, LOC122420491, ATP5MC1, LOC122424937, HMOX1, LOC122420817, LOC122422557, MAPK3, NDUFA8, ATP5PD, LOC12…	665	294	10427	2.61328	3.72774e-07	1.24635e-07	9.97831e-08	up
KEGG_PATHWAY	ccad05012:Parkinson disease	54	3.87653	2.18668e-09	NDUFA13, LOC122451456, NDUFA12, UBE2L6, UBE2L3, TXN2, TUBB6, SLC39A1, SDHC, SLC39A13, SDHB, LOC122441380, PSMA5, NDUFS8, ADORA2A, NDUFS7, DDIT3, NDUFS3, LOC122421476, LOC122455265, LOC122421478, UBA52, ATF4, SLC25A6, NDUFB9, NDUFB7, LOC122451077, NDUFB10, UBA7, NDUFB11, ATP5MC2, NDUFB1, LOC122420491, GNAI2, ATP5MC1, LOC122424937, PSMB7, PSMB4, PSMB5, PSMB2, UBB, PSMB3, DRD1, LOC122422557, NDUFA8,…	665	349	10427	2.42609	7.21604e-07	1.80948e-07	1.44867e-07	up
GOTERM_BP_DIRECT	GO:0045071~negative regulation of viral genome replication	10	0.717875	2.56122e-09	ISG20, LOC122431080, LOC122422848, LOC122431078, LOC122431079, LOC122430804, LOC122431250, LOC122422854, LOC122422844, LOC122422833	999	12	15999	13.3458	2.63805e-06	1.31775e-06	1.30878e-06	up
KEGG_PATHWAY	ccad04623:Cytosolic DNA-sensing pathway	22	1.57933	1.59673e-08	LOC122431238, GSDMD, ZBP1, LOC122447382, RIPK3, LOC122433435, LOC122452766, TREX1, CGAS, ADAR, MEFV, NFKBIA, CXCL10, STING1, IRF3, CASP1, IRF7, POLR2F, DNASE2, IKBKG, POLR2L, NFKBIB	665	80	10427	4.31192	5.26919e-06	1.05703e-06	8.46266e-07	up
KEGG_PATHWAY	ccad04932:Non-alcoholic fatty liver disease	37	2.65614	3.10179e-08	NDUFB9, NDUFA13, LOC122451077, NDUFB7, LOC122451456, NDUFB10, NDUFB11, NDUFA12, PRKAG1, NDUFB1, LOC122420491, LOC122424937, AKT1, RAC1, LOC122422557, BID, NDUFA8, XBP1, TGFB1, LOC122431334, NDUFA3, NR1H3, SDHC, SDHB, LOC122441380, TNFRSF1A, LOC122420886, NDUFS8, NDUFS7, DDIT3, NDUFS3, BAX, LOC122421476, LOC122455265, LOC122421478, MAP3K11, ATF4	665	208	10427	2.78918	1.02358e-05	1.34143e-06	1.07395e-06	up
KEGG_PATHWAY	ccad05010:Alzheimer disease	63	4.52261	3.20776e-08	LOC122446062, NDUFA13, CSF1, LOC122451456, NDUFA12, ARAF, TUBB6, AKT1, IKBKG, HRAS, SLC39A1, PSENEN, SDHC, SLC39A13, WIPI2, SDHB, LOC122441380, TNFRSF1A, PSMA5, NDUFS8, NDUFS7, DDIT3, CSNK2B, NDUFS3, LOC122421476, LOC122455265, LOC122421478, GAPDH, ATF4, SLC25A6, NDUFB9, NDUFB7, LOC122451077, NDUFB10, NDUFB11, ATP5MC2, NDUFB1, LOC122420491, ATP5MC1, APH1A, LOC122424937, PSMB7, PSMB4, PSMB5, PSMB2…	665	473	10427	2.08842	1.05856e-05	1.34143e-06	1.07395e-06	up
KEGG_PATHWAY	ccad05169:Epstein-Barr virus infection	39	2.79971	3.24212e-08	LOC122429686, LOC122429603, LOC122452766, LOC122429106, RELB, ICAM1, IRAK1, AKT1, LOC122429902, BAK1, IKBKG, RAC1, LOC122422854, BID, LOC122422833, LYN, GADD45B, STAT1, STAT2, TAP2, EIF2AK2, TAP1, ISG15, LOC122429593, GADD45G, NFKB2, NFKBIA, LOC122422848, CXCL10, IRF3, PSMC4, IRF7, BAX, VIM, NFKBIE, LOC122422844, MYD88, IRF9, NFKBIB	665	227	10427	2.69387	1.06989e-05	1.34143e-06	1.07395e-06	up
KEGG_PATHWAY	ccad05016:Huntington disease	54	3.87653	4.31924e-08	NDUFA13, LOC122451456, NDUFA12, CLTB, TUBB6, CREB3L3, CREB3L4, AP2M1, GPX1, SDHC, WIPI2, SDHB, LOC122441380, PSMA5, NDUFS8, NDUFS7, NDUFS3, LOC122421476, LOC122455265, LOC122421478, SLC25A6, NDUFB9, NDUFB7, LOC122451077, NDUFB10, NDUFB11, DCTN3, ATP5MC2, NDUFB1, LOC122420491, ATP5MC1, LOC122424937, PSMB7, PSMB4, PSMB5, PSMB2, PSMB3, ATG101, POLR2F, POLR2G, POLR2I, LOC122422557, POLR2J, POLR2L, ND…	665	380	10427	2.22817	1.42534e-05	1.58852e-06	1.27178e-06	up
KEGG_PATHWAY	ccad05160:Hepatitis C	34	2.44078	6.35328e-08	SCARB1, LOC122446062, LOC122452766, CD81, ARAF, AKT1, BAK1, IKBKG, LOC122422854, BID, HRAS, LOC122422833, MAPK3, RSAD2, STAT1, BAD, MX2, STAT2, MX1, EIF2AK2, NR1H3, LOC122446174, TNFRSF1A, NFKBIA, LOC122422848, CXCL10, LOC122440231, CLDN4, IRF3, IRF7, BAX, LOC122440910, LOC122422844, IRF9	665	186	10427	2.86618	2.09656e-05	2.10294e-06	1.68362e-06	up
KEGG_PATHWAY	ccad05022:Pathways of neurodegeneration - multiple diseases	70	5.02513	1.03515e-07	LOC122446062, NDUFA13, CSF1, LOC122451456, NDUFA12, ARAF, UBE2L6, UBE2L3, TUBB6, MAP1LC3A, RAC1, HRAS, RAB8A, GPX1, SDHC, WIPI2, SDHB, TOMM40L, LOC122441380, TNFRSF1A, PSMA5, NDUFS8, NDUFS7, DDIT3, CSNK2B, NDUFS3, LOC122421476, LOC122455265, LOC122421478, UBA52, OPTN, ATF4, SLC25A6, NDUFB9, NDUFB7, LOC122451077, NDUFB10, UBA7, NDUFB11, DCTN3, ATP5MC2, NDUFB1, LOC122420491, ATP5MC1, LOC122424937, …	665	567	10427	1.93577	3.41593e-05	3.11485e-06	2.49376e-06	up
KEGG_PATHWAY	ccad04621:NOD-like receptor signaling pathway	34	2.44078	2.02527e-07	RNF31, NOD1, LOC122449950, MEFV, LOC122436717, TXN2, PSTPIP1, MAP1LC3A, CASP1, LOC122420817, IKBKG, LOC122422854, LOC122422833, GPSM3, MAPK3, LOC122431238, GSDMD, RIPK3, LOC122433435, STAT1, STAT2, CARD9, CARD6, NFKBIA, LOC122422848, IRF3, STING1, IRF7, RBCK1, PKN1, LOC122422844, MYD88, IRF9, NFKBIB	665	195	10427	2.7339	6.68316e-05	5.58637e-06	4.47247e-06	up
KEGG_PATHWAY	ccad04662:B cell receptor signaling pathway	21	1.50754	3.07526e-07	LYN, LOC122446062, LOC122421171, LOC122421185, CD81, LOC122431079, LOC122430804, LILRA5, CD79B, NFKBIA, LOC122440231, RAC2, AKT1, LOC122440910, IKBKG, RAC1, NFKBIE, FCGR2B, HRAS, MAPK3, NFKBIB	665	86	10427	3.82876	0.000101478	7.83007e-06	6.26879e-06	up
GOTERM_BP_DIRECT	GO:0060337~type I interferon-mediated signaling pathway	7	0.502513	3.85004e-07	LOC122431080, STAT1, LOC122431078, STAT2, LOC122431079, LOC122430804, LOC122431250	999	7	15999	16.015	0.000396476	0.000132057	0.000131158	up
KEGG_PATHWAY	ccad00190:Oxidative phosphorylation	35	2.51256	4.92854e-07	NDUFB9, NDUFA13, LOC122451077, NDUFB7, LOC122451456, NDUFB10, NDUFB11, NDUFA12, ATP5MC2, NDUFB1, TCIRG1, LOC122420491, ATP5MC1, LOC122424937, LOC122422557, ATP6V1F, NDUFA8, ATP6V0B, ATP5PD, ATP6V0E1, LOC122431334, NDUFA3, SDHC, ATP5F1D, SDHB, LOC122441380, LOC122420886, NDUFS8, NDUFS7, NDUFS3, LOC122421476, LOC122455265, LOC122421478, ATP6V0D1, ATP6V0C	665	212	10427	2.58863	0.000162629	1.16525e-05	9.32902e-06	up
KEGG_PATHWAY	ccad05132:Salmonella infection	43	3.08686	8.61361e-07	LOC122446062, RAB5C, ARPC1B, ARPC1A, DCTN3, NOD1, LOC122449950, SNX33, TXN2, CYTH2, TUBB6, CYTH4, RRAS, IRAK1, CASP1, RPS3, AKT1, BAK1, IKBKG, RAC1, HRAS, MAPK3, GSDMD, RIPK3, DYNLT1, LOC122433435, LOC122426664, RHOG, ARPC4, DYNLL1, TNFRSF1A, NFKBIA, LOC122440231, PLEKHM1, BAX, LOC122434981, PLEKHM2, LOC122440910, PKN1, DYNLRB1, GAPDH, MYL9, MYD88	665	298	10427	2.26251	0.000284209	1.90074e-05	1.52174e-05	up
KEGG_PATHWAY	ccad05162:Measles	29	2.08184	9.66296e-07	LOC122452766, ADAR, IFIH1, IRAK1, RACK1, AKT1, BAK1, IKBKG, LOC122422854, BID, LOC122422833, STAT1, BAD, MX2, STAT2, HSPA6, MX1, EIF2AK2, NFKBIA, LOC122422848, IRF3, CSNK2B, IRF7, BAX, FCGR2B, LOC122422844, MYD88, IRF9, NFKBIB	665	161	10427	2.82429	0.000318827	1.99902e-05	1.60043e-05	up
KEGG_PATHWAY	ccad05415:Diabetic cardiomyopathy	40	2.8715	1.0428e-06	NDUFB9, NDUFA13, LOC122451077, NDUFB7, LOC122451456, NCF1, NDUFB10, NDUFB11, NDUFA12, NCF4, ATP5MC2, NDUFB1, LOC122420491, ATP5MC1, LOC122424937, RAC2, AKT1, LOC122420817, RAC1, LOC122422557, NDUFA8, G6PD, ATP5PD, TGFB1, LOC122431334, NDUFA3, SDHC, ATP5F1D, SDHB, LOC122441380, PPP1CA, LOC122420886, NDUFS8, NDUFS7, NDUFS3, LOC122421476, LOC122455265, LOC122421478, GAPDH, SLC25A6	665	269	10427	2.33155	0.000344064	2.03039e-05	1.62553e-05	up
KEGG_PATHWAY	ccad05014:Amyotrophic lateral sclerosis	57	4.09189	1.87437e-06	NDUFA13, NXT1, LOC122451456, NDUFA12, TUBB6, MAP1LC3A, CASP1, RAC1, RAB8A, GPX1, SDHC, WIPI2, SDHB, TOMM40L, LOC122441380, TNFRSF1A, PSMA5, NDUFS8, NDUFS7, DDIT3, NDUFS3, LOC122421476, LOC122455265, LOC122421478, OPTN, ATF4, NDUFB9, NDUFB7, LOC122451077, NDUFB10, NDUFB11, DCTN3, ATP5MC2, NDUFB1, LOC122420491, ATP5MC1, LOC122424937, PSMB7, PSMB4, PSMB5, PSMB2, PSMB3, ATG101, BID, LOC122422557, NDU…	665	461	10427	1.9387	0.000618353	3.44677e-05	2.7595e-05	up
KEGG_PATHWAY	ccad05170:Human immunodeficiency virus 1 infection	36	2.58435	2.95918e-06	LOC122446062, LOC122429686, LOC122429603, CGAS, GNAI2, IRAK1, CFL1, RAC2, PTK2B, AKT1, AP1S1, ELOB, BAK1, IKBKG, RAC1, LOC122426558, BID, HRAS, AP1M2, MAPK3, BAD, TAP2, TAP1, LOC122429593, TNFRSF1A, BST2, NFKBIA, LOC122440231, IRF3, STING1, GNB2, BAX, LOC122440910, APOBEC3A, MYD88, APOBEC3B	665	239	10427	2.3618	0.000976053	5.1552e-05	4.12727e-05	up
KEGG_PATHWAY	ccad05171:Coronavirus disease - COVID-19	65	4.66619	8.5016e-06	RPLP1, CGAS, ADAR, IFIH1, LOC122420998, RPS15, RPS14, RPL18A, RPL36AL, RPL36, CASP1, RPLP2, IKBKG, LOC122422854, RPS13, RPS12, LOC122429552, VWF, RPL21, LOC122451787, LOC122430223, TNFRSF1A, LOC122422848, LOC122428908, IRF3, LOC122434981, RPL29, RPL28, LOC122422844, UBA52, LOC122423218, IRF9, LOC122439670, C1QB, C1QA, RPL10, C1S, C1R, LOC122452766, C2, LOC122450939, IRAK1, RPS3, RPL14, RPL18, LOC…	665	579	10427	1.76024	0.00280161	0.000138022	0.000110501	up
KEGG_PATHWAY	ccad05133:Pertussis	18	1.29218	8.7567e-06	C1QB, C1QA, LOC122433435, C1S, C1R, NOD1, C2, GNAI2, IRAK1, IRF3, IRF1, CFL1, CASP1, SERPING1, LOC122426558, MYD88, MAPK3, C1QC	665	80	10427	3.52793	0.00288555	0.000138022	0.000110501	up
GOTERM_CC_DIRECT	GO:0005762~mitochondrial large ribosomal subunit	12	0.86145	1.31033e-05	MRPL52, MRPL40, MRPL38, MRPL16, MRPL28, MRPL36, MRPL58, MRPL12, MRPL46, MRPL54, MRPL43, MRPL55	987	37	15361	5.04756	0.00439308	0.00440272	0.00436341	up
KEGG_PATHWAY	ccad04380:Osteoclast differentiation	24	1.7229	1.62865e-05	LOC122421171, SPI1, TGFB1, LOC122421185, NCF1, CSF1, STAT1, LOC122430223, IFNGR2, STAT2, NCF4, RELB, TNFRSF1A, LILRA5, NFKB2, NFKBIA, AKT1, FOSB, LOC122420817, IKBKG, RAC1, FCGR2B, IRF9, MAPK3	665	137	10427	2.74681	0.00536018	0.000245038	0.000196179	up
KEGG_PATHWAY	ccad04714:Thermogenesis	40	2.8715	3.46472e-05	NDUFB9, NDUFA13, LOC122451077, NDUFB7, LOC122451456, NDUFB10, NDUFB11, NDUFA12, ADCY4, PRKAG1, ATP5MC2, NDUFB1, LOC122420491, ATP5MC1, LIPE, LOC122424937, SLC25A29, LOC122441435, CREB3L3, CREB3L4, LOC122422557, HRAS, NDUFA8, ATP5PD, LOC122431334, NDUFA3, SIRT6, SDHC, ATP5F1D, SDHB, LOC122441380, LOC122420886, NDUFS8, NDUFS7, ADRB3, NDUFS3, LOC122421476, LOC122455265, LOC122421478, PNPLA2	665	311	10427	2.01668	0.0113686	0.000498618	0.000399195	up
KEGG_PATHWAY	ccad04145:Phagosome	27	1.93826	4.73968e-05	SCARB1, LOC122429686, RAB5C, NCF1, LOC122429603, C1R, LOC122429106, NCF4, TCIRG1, CORO1A, TUBB6, LAMP1, LOC122429902, LOC122420817, RAC1, ATP6V1F, ATP6V0B, ATP6V0E1, LOC122430223, LOC122426664, TAP2, TAP1, LOC122429593, MARCO, FCGR2B, ATP6V0D1, ATP6V0C	665	176	10427	2.40541	0.0155196	0.00065368	0.000523339	up
GOTERM_CC_DIRECT	GO:0005839~proteasome core complex	9	0.646088	5.76533e-05	PSMA5, PSMB7, PSMB4, PSMB5, PSMB2, PSMB3, PSMB8, PSMB10, PSMB9	987	23	15361	6.09	0.0191856	0.00968575	0.00959927	up
GOTERM_BP_DIRECT	GO:0035455~response to interferon-alpha	5	0.358938	7.15358e-05	LOC122431080, LOC122431078, LOC122431079, LOC122430804, LOC122431250	999	5	15999	16.015	0.0710352	0.0122684	0.0121849	up
GOTERM_BP_DIRECT	GO:0046597~negative regulation of viral entry into host cell	5	0.358938	7.15358e-05	LOC122431080, LOC122431078, LOC122431079, LOC122430804, LOC122431250	999	5	15999	16.015	0.0710352	0.0122684	0.0121849	up
GOTERM_BP_DIRECT	GO:0035456~response to interferon-beta	5	0.358938	7.15358e-05	LOC122431080, LOC122431078, LOC122431079, LOC122430804, LOC122431250	999	5	15999	16.015	0.0710352	0.0122684	0.0121849	up
KEGG_PATHWAY	ccad05152:Tuberculosis	29	2.08184	8.54801e-05	RAB5C, LOC122429106, LSP1, TCIRG1, CORO1A, LAMP1, IRAK1, AKT1, LOC122429902, BID, MAPK3, CD74, ATP6V0B, TGFB1, FCER1G, STAT1, SPHK2, BAD, LOC122430223, IFNGR2, SPHK1, CARD9, RFXANK, TNFRSF1A, BAX, FCGR2B, ATP6V0D1, ATP6V0C, MYD88	665	203	10427	2.23996	0.0278155	0.00113176	0.000906089	up
KEGG_PATHWAY	ccad04217:Necroptosis	28	2.01005	8.92225e-05	RNF31, LOC122423300, LOC122429181, LOC122442443, SMPD1, LOC122438238, CHMP1A, CASP1, BID, LOC122438195, ZBP1, RIPK3, LOC122433435, STAT1, IFNGR2, STAT2, LOC122426323, EIF2AK2, TNFRSF1A, CHMP2A, LOC122427539, BAX, CHMP4B, CHMP4A, RBCK1, IRF9, FTL, SLC25A6	665	193	10427	2.27478	0.0290155	0.00113587	0.000909383	up
GOTERM_BP_DIRECT	GO:0051603~proteolysis involved in protein catabolic process	9	0.646088	9.27762e-05	PSMB7, PSMB4, PSMB5, PSMB3, CTSZ, CTSH, PSMB8, PSMB10, PSMB9	999	25	15999	5.76541	0.0911397	0.0136381	0.0135453	up
GOTERM_CC_DIRECT	GO:0005737~cytoplasm	188	13.4961	9.42695e-05	SCARB1, GHDC, CRTC2, NCF1, AVIL, LOC122432410, RNF19B, MPV17L2, ACTG2, TUBB6, LOC122438238, CFL1, CAPN5, ARHGDIB, DHX58, CCRL2, HOMER3, FBXO6, LOC122427509, LOC122438195, TMSB10, CMTR1, SH3GL1, SH3GLB2, ARRDC1, DAPK2, MAGI2, TALDO1, VASH1, VRK3, JMJD8, MOB3A, ALDH3A1, MOB3C, DOK2, DOK3, BIN3, MAPKAPK3, DDIT3, LOC122442751, CSNK2B, PSME1, CMPK2, S100A5, PSME2, S100A4, LAP3, SULT6B1, IDO2, UBA52, M…	987	2260	15361	1.29465	0.0311796	0.0105582	0.0104639	up
KEGG_PATHWAY	ccad05167:Kaposi sarcoma-associated herpesvirus infection	30	2.15363	0.000145345	LOC122446062, LOC122429686, LOC122429603, ICAM1, MAP1LC3A, UBB, AKT1, BAK1, IKBKG, RAC1, BID, HRAS, MAPK3, LYN, LOC122429598, STAT1, STAT2, EIF2AK2, LOC122429593, TNFRSF1A, NFKBIA, HCK, LOC122440231, IRF3, GNB2, IRF7, BAX, LOC122440910, UBA52, IRF9	665	220	10427	2.13814	0.046835	0.00178182	0.00142653	up
KEGG_PATHWAY	ccad03050:Proteasome	13	0.933238	0.000167892	PSMB10, PSMB8, PSMB9, PSMA5, PSMB7, PSMB4, PSMB5, PSMB2, PSMC4, PSMB3, PSME1, PSME2, LOC122450370	665	56	10427	3.63993	0.0539018	0.00198472	0.00158898	up
GOTERM_BP_DIRECT	GO:0002376~immune system process	6	0.430725	0.000180928	IRF3, IRF1, IRF7, LOC122448005, IRF5, IRF9	999	10	15999	9.60901	0.170035	0.0232718	0.0231135	up
KEGG_PATHWAY	ccad04144:Endocytosis	34	2.44078	0.000209642	LOC122429686, RAB5C, LOC122429603, ARPC1B, ARPC1A, CLTB, CYTH2, CYTH4, CHMP1A, PSD3, MVB12A, WASHC1, HRAS, AP2M1, RAB8A, SH3GL1, SH3GLB2, LOC122432541, HSPA6, ARPC4, ARAP1, VPS37B, SNF8, LOC122429593, PML, EPN1, EHD1, EHD3, EHD4, CHMP2A, CHMP4B, CHMP4A, LOC122426789, VPS25	665	269	10427	1.98182	0.0668499	0.00239281	0.0019157	up
KEGG_PATHWAY	ccad05235:PD-L1 expression and PD-1 checkpoint pathway in cancer	17	1.22039	0.00026334	LOC122446062, BATF2, CD274, STAT1, IFNGR2, BATF, NFKBIA, LOC122440231, CSNK2B, AKT1, LOC122440910, IKBKG, NFKBIE, HRAS, MYD88, MAPK3, NFKBIB	665	94	10427	2.83569	0.0832439	0.00278082	0.00222634	up
KEGG_PATHWAY	ccad05211:Renal cell carcinoma	15	1.07681	0.000270776	LOC122446062, ARNT2, TGFB1, EGLN2, BAD, TFE3, PRCC, ARAF, LOC122440231, AKT1, LOC122440910, ELOB, RAC1, HRAS, MAPK3	665	76	10427	3.09468	0.0854913	0.00278082	0.00222634	up
KEGG_PATHWAY	ccad04370:VEGF signaling pathway	13	0.933238	0.000282372	LOC122446062, SPHK2, BAD, SPHK1, HSPB1, LOC122440231, MAPKAPK3, RAC2, AKT1, LOC122440910, RAC1, HRAS, MAPK3	665	59	10427	3.45485	0.088985	0.00278082	0.00222634	up
KEGG_PATHWAY	ccad04666:Fc gamma R-mediated phagocytosis	18	1.29218	0.00028247	LYN, MARCKSL1, NCF1, SPHK2, LOC122430223, SPHK1, ARPC1B, ARPC1A, ARPC4, LOC122431989, HCK, CFL1, RAC2, AKT1, RAC1, LOC122426558, FCGR2B, MAPK3	665	104	10427	2.71379	0.0890144	0.00278082	0.00222634	up
KEGG_PATHWAY	ccad01100:Metabolic pathways	147	10.5528	0.000285644	NDUFA13, LOC122451456, NDUFA12, LOC122432410, PLOD1, COMT, ENO3, CNDP2, MLYCD, ACAA1, ARSA, ACOT8, G6PD, ATP6V0E1, SDS, ALG3, TALDO1, SDHC, SDHB, ASRGL1, LOC122441380, DPM2, ALDH3A1, DPM3, ETHE1, CMPK2, LOC122421476, LOC122429517, LOC122455265, LAP3, LOC122421478, IDO2, ATP6V0D1, IDO1, ISYNA1, NDUFB10, NDUFB11, LOC122454546, MGST3, LOC122426554, ATP5MC2, PLD4, GMPR, LOC122446364, LOC122436913, AK…	665	1764	10427	1.30664	0.0899683	0.00278082	0.00222634	up
KEGG_PATHWAY	ccad05213:Endometrial cancer	13	0.933238	0.000390896	LOC122446062, GADD45B, BAD, ARAF, ILK, GADD45G, LOC122440231, BAX, AKT1, LOC122440910, BAK1, HRAS, MAPK3	665	61	10427	3.34158	0.121044	0.00362117	0.00289913	up
GOTERM_BP_DIRECT	GO:0045087~innate immune response	17	1.22039	0.000393959	LYN, FCER1G, LOC122433435, LY86, PTK6, RELB, NFKB2, BST2, FGR, IFIH1, HCK, ADAM15, STING1, DHX58, SHFL, MYD88, TRIM56	999	99	15999	2.75005	0.333595	0.0450426	0.0447362	up
GOTERM_MF_DIRECT	GO:0003725~double-stranded RNA binding	9	0.646088	0.000398063	IFIH1, LOC122422848, LOC122452766, DHX58, EIF2AK2, ADAR, LOC122422854, LOC122422844, LOC122422833	963	32	16442	4.80199	0.207147	0.232071	0.232071	up
KEGG_PATHWAY	ccad04625:C-type lectin receptor signaling pathway	18	1.29218	0.000399154	FCER1G, LOC122433435, STAT1, STAT2, CARD9, LSP1, RELB, NFKB2, NFKBIA, RRAS, IRF1, BCL3, CASP1, AKT1, IKBKG, HRAS, IRF9, MAPK3	665	107	10427	2.63771	0.123437	0.00362117	0.00289913	up
KEGG_PATHWAY	ccad05166:Human T-cell leukemia virus 1 infection	32	2.2972	0.000404784	LOC122446062, LOC122429686, CRTC2, ANAPC15, SPI1, LOC122429603, LOC122429106, ADCY4, RELB, ANAPC11, ICAM1, CREB3L3, CREB3L4, TSPO, AKT1, LOC122429902, IKBKG, HRAS, MAPK3, IL15RA, TGFB1, LOC122429593, NFKB2, TNFRSF1A, NFKBIA, KAT2A, LOC122440231, BAX, LOC122440910, LTBR, ATF4, SLC25A6	665	256	10427	1.95996	0.125065	0.00362117	0.00289913	up
KEGG_PATHWAY	ccad04148:Efferocytosis	24	1.7229	0.000516131	C1QB, LOC122446062, C1QA, DUSP2, ARG2, RAB5C, TGFB1, SLC66A1, MEGF11, SPHK2, SPHK1, LOC122432410, NR1H3, TIMD4, XKR8, LOC122440231, LOC122420886, P2RY6, LOC122436432, CASP1, LOC122440910, RAC1, MAPK3, C1QC	665	171	10427	2.20066	0.156645	0.00442495	0.00354263	up
KEGG_PATHWAY	ccad05135:Yersinia infection	22	1.57933	0.000521369	LOC122446062, LOC122433435, LOC122430223, ARPC1B, ARPC1A, RHOG, ARPC4, MEFV, NFKBIA, LOC122440231, IRAK1, IRF3, RAC2, CASP1, PTK2B, AKT1, LOC122440910, IKBKG, PKN1, RAC1, MYD88, MAPK3	665	150	10427	2.29969	0.158102	0.00442495	0.00354263	up
KEGG_PATHWAY	ccad04142:Lysosome	21	1.50754	0.000649387	ARSA, ATP6V0B, CTSZ, HEXA, CLTB, LAPTM5, ABCB9, TCIRG1, CLN3, LAMP1, HYAL1, SMPD1, LOC122444708, CTSH, AP1S1, DNASE2, ARSG, CD68, ATP6V0D1, ATP6V0C, AP1M2	665	142	10427	2.31883	0.192948	0.00537368	0.00430219	up
KEGG_PATHWAY	ccad05220:Chronic myeloid leukemia	15	1.07681	0.000689643	LOC122446062, TGFB1, GADD45B, BAD, ARAF, GADD45G, NFKBIA, LOC122440231, BAX, AKT1, LOC122440910, IKBKG, BAK1, HRAS, MAPK3	665	83	10427	2.83368	0.203606	0.00556761	0.00445745	up
GOTERM_CC_DIRECT	GO:0005739~mitochondrion	55	3.94831	0.000714076	MTCH1, MTCH2, ECI1, LOC122432410, ARAF, LOC122454846, TXN2, LOC122419678, HK3, TMEM223, ABHD11, FDXR, PMPCA, SLC25A45, ARG2, GPX1, RSAD2, MRPS24, MRPS25, CMC2, CMC1, TNFRSF1A, SDHAF2, TST, LOC122438821, CARD19, PTRH2, FDX2, LOC122421476, CMPK2, LOC122435198, AURKAIP1, LOC122453333, NDUFB7, LOC122454546, MRPS34, IFI6, NDUFB1, MRPL14, PGS1, LOC122424937, SLC25A29, PRDX5, ATP5MJ, BID, ACSS1, LOC1224…	987	538	15361	1.59105	0.213384	0.0599824	0.0594468	up
KEGG_PATHWAY	ccad05140:Leishmaniasis	16	1.1486	0.000732538	MARCKSL1, TGFB1, NCF1, STAT1, LOC122430223, IFNGR2, LOC122429106, NCF4, LOC122431989, NFKBIA, IRAK1, LOC122429902, LOC122420817, MYD88, MAPK3, NFKBIB	665	93	10427	2.69758	0.214807	0.0057731	0.00462197	up
KEGG_PATHWAY	ccad05161:Hepatitis B	25	1.79469	0.000910264	LOC122446062, LOC122452766, ARAF, IFIH1, CREB3L3, IRAK1, CREB3L4, PTK2B, AKT1, IKBKG, BID, HRAS, MAPK3, TGFB1, STAT1, BAD, STAT2, NFKBIA, LOC122440231, IRF3, IRF7, BAX, LOC122440910, MYD88, ATF4	665	189	10427	2.07403	0.25957	0.00700691	0.00560977	up
KEGG_PATHWAY	ccad05163:Human cytomegalovirus infection	30	2.15363	0.00108045	LOC122446062, LOC122429686, LOC122429603, ADCY4, CGAS, GNAI2, CREB3L3, CREB3L4, RAC2, EIF4EBP1, PTK2B, AKT1, BAK1, IKBKG, RAC1, BID, HRAS, MAPK3, TAP2, TAP1, LOC122429593, TNFRSF1A, NFKBIA, LOC122440231, IRF3, STING1, GNB2, BAX, LOC122440910, ATF4	665	248	10427	1.89674	0.300047	0.00812796	0.00650728	up
GOTERM_MF_DIRECT	GO:0004298~threonine-type endopeptidase activity	5	0.358938	0.0011573	PSMB7, PSMB5, PSMB8, PSMB10, PSMB9	963	9	16442	9.4854	0.490894	0.337354	0.337354	up
KEGG_PATHWAY	ccad04622:RIG-I-like receptor signaling pathway	15	1.07681	0.00124979	LOC122452766, ISG15, ADAR, NFKBIA, IFIH1, CXCL10, ZNFX1, STING1, IRF3, DHX58, IRF7, PIN1, TRIM25, IKBKG, NFKBIB	665	88	10427	2.67268	0.338132	0.00919292	0.00735989	up
GOTERM_CC_DIRECT	GO:0031941~filamentous actin	6	0.430725	0.00132494	PDLIM1, SMTN, TGFB1I1, PDLIM4, PDLIM7, SMTNL1	987	14	15361	6.67	0.359481	0.0890362	0.0882413	up
KEGG_PATHWAY	ccad05221:Acute myeloid leukemia	13	0.933238	0.00141216	LOC122446062, SPI1, BAD, CEBPE, ARAF, PML, LOC122440231, EIF4EBP1, AKT1, LOC122440910, IKBKG, HRAS, MAPK3	665	70	10427	2.91194	0.372708	0.0101614	0.00813528	up
GOTERM_BP_DIRECT	GO:0034341~response to type II interferon	5	0.358938	0.00147173	LOC122431080, LOC122431078, LOC122431079, LOC122430804, LOC122431250	999	9	15999	8.89723	0.78063	0.151441	0.150411	up
KEGG_PATHWAY	ccad05212:Pancreatic cancer	14	1.00503	0.00151173	RALBP1, TGFB1, GADD45B, STAT1, BAD, ARAF, GADD45G, RAC2, BAX, AKT1, IKBKG, RAC1, BAK1, MAPK3	665	80	10427	2.74395	0.393013	0.0106464	0.00852359	up
GOTERM_CC_DIRECT	GO:0031410~cytoplasmic vesicle	10	0.717875	0.00164464	CD164L2, RUSC2, RUSC1, LOC122432541, RHOG, SNX33, ARAP1, RAC1, OCEL1, AP2M1	987	44	15361	3.53712	0.42481	0.0921001	0.0912777	up
KEGG_PATHWAY	ccad05216:Thyroid cancer	10	0.717875	0.00182141	LOC122446062, LOC122440231, GADD45B, PAX8, BAX, LOC122440910, BAK1, HRAS, GADD45G, MAPK3	665	45	10427	3.48438	0.452072	0.0125601	0.0100557	up
GOTERM_MF_DIRECT	GO:0001730~2'-5'-oligoadenylate synthetase activity	4	0.28715	0.00182635	LOC122422848, LOC122422854, LOC122422844, LOC122422833	963	5	16442	13.659	0.655527	0.354922	0.354922	up
GOTERM_BP_DIRECT	GO:0042981~regulation of apoptotic process	13	0.933238	0.00197023	LOC122433435, CARD9, CARD6, CIDEB, NOD1, LOC122449950, DEDD2, BCL2L12, CASP1, ANP32B, BAK1, TNFAIP8L2, BCL2L14	999	74	15999	2.81345	0.868841	0.184306	0.183053	up
KEGG_PATHWAY	ccad04620:Toll-like receptor signaling pathway	17	1.22039	0.00226267	LOC122446062, STAT1, STAT2, NFKBIA, CXCL10, LOC122440231, IRAK1, IRF3, IRF7, AKT1, LOC122440910, IRF5, IKBKG, RAC1, IRF9, MYD88, MAPK3	665	114	10427	2.3382	0.526463	0.0152845	0.0122369	up
KEGG_PATHWAY	ccad05165:Human papillomavirus infection	38	2.72793	0.00246816	LOC122446062, LOC122429686, LOC122429603, ITGA2B, TCIRG1, CREB3L3, CREB3L4, HEY2, EIF4EBP1, AKT1, BAK1, IKBKG, HRAS, HES4, MAPK3, ATP6V1F, BCAP31, ATP6V0B, ATP6V0E1, VWF, STAT1, BAD, MX2, STAT2, MX1, EIF2AK2, ISG15, LOC122429593, TNFRSF1A, LOC122440231, IRF3, IRF1, TADA3, BAX, LOC122440910, ATP6V0D1, ATP6V0C, IRF9	665	359	10427	1.65969	0.557582	0.0163392	0.0130813	up
KEGG_PATHWAY	ccad04668:TNF signaling pathway	18	1.29218	0.00257126	RIPK3, CSF1, RHBDF2, LIF, TNFRSF1A, ICAM1, NFKBIA, RPS6KA4, CXCL10, MMP14, CREB3L3, CREB3L4, IRF1, BCL3, AKT1, IKBKG, ATF4, MAPK3	665	126	10427	2.23996	0.572418	0.016688	0.0133605	up
GOTERM_MF_DIRECT	GO:0003735~structural constituent of ribosome	47	3.37401	0.00269417	RPL10, RPLP1, MRPS11, MRPS34, MRPL16, MRPL14, MRPL36, RPL8, MRPL12, MRPL54, MRPL55, LOC122420998, RPS15, LOC122450939, RPS14, RPL18A, RPL36AL, RPL36, RPS3, RPL14, RPLP2, RPL18, LOC122441834, RPS13, RPS12, LOC122429552, RPL21, LOC122451787, MRPS25, MRPS18A, MRPL28, RPL23A, MRPL24, MRPL46, MRPL43, MRPL52, RPS26, RPS28, LOC122428908, LOC122451081, LOC122434981, LOC122434165, RPL29, RPL28, UBA52, LOC…	963	514	16442	1.56122	0.792541	0.392676	0.392676	up
KEGG_PATHWAY	ccad04210:Apoptosis	21	1.50754	0.00305929	LOC122446062, GADD45B, BAD, LOC122426664, CTSZ, TNFRSF1A, GADD45G, NFKBIA, LOC122440231, DDIT3, LMNA, BAX, AKT1, CTSH, LOC122440910, IKBKG, BAK1, BID, HRAS, ATF4, MAPK3	665	161	10427	2.04518	0.636186	0.0192399	0.0154035	up
KEGG_PATHWAY	ccad04066:HIF-1 signaling pathway	19	1.36396	0.0030807	LOC122446062, EGLN2, IFNGR2, SERPINE1, ENO3, HK3, LOC122440231, MKNK1, EIF4EBP1, HMOX1, AKT1, LOC122440910, ALDOC, ELOB, TIMP1, LTBR, ALDOA, GAPDH, MAPK3	665	139	10427	2.14327	0.638756	0.0192399	0.0154035	up
GOTERM_BP_DIRECT	GO:0006886~intracellular protein transport	22	1.57933	0.00320433	NAPA, BCAP31, CD74, RAMP2, UNC93B1, STX8, LOC122432541, STXBP2, CLTB, SNX11, SNX33, STX11, COPZ1, RIMS1, ARL4A, SNX17, LOC122440025, TMED3, PICK1, AP1S1, AP1M2, AP2M1	999	176	15999	2.00188	0.963329	0.274771	0.272902	up
KEGG_PATHWAY	ccad04613:Neutrophil extracellular trap formation	25	1.79469	0.00356325	LOC122446062, HDAC5, SELPLG, NCF1, LOC122423300, LOC122425345, HDAC11, AQP9, NCF4, ITGA2B, LOC122449950, LOC122429181, CASP1, RAC2, AKT1, LOC122420817, RAC1, MAPK3, GSDMD, VWF, LOC122430223, LOC122440231, CLCN4, LOC122440910, SLC25A6	665	209	10427	1.87556	0.692098	0.0218186	0.0174681	up
KEGG_PATHWAY	ccad05203:Viral carcinogenesis	26	1.86648	0.00362545	HDAC5, LOC122429686, LOC122429603, HDAC11, CREB3L3, CREB3L4, BAK1, IKBKG, RAC1, HRAS, LOC122426418, MAPK3, LYN, BAD, EIF2AK2, LOC122429593, NFKB2, NFKBIA, KAT2A, IRF3, IRF7, BAX, LTBR, ATP6V0D1, IRF9, ATF4	665	221	10427	1.84467	0.698375	0.0218186	0.0174681	up
KEGG_PATHWAY	ccad05168:Herpes simplex virus 1 infection	43	3.08686	0.00371089	LOC122429686, LOC122429603, LOC122452766, LOC122429106, CGAS, IFIH1, IRAK1, ZNF768, EIF4EBP1, AKT1, LOC122429902, ZNF205, BAK1, IKBKG, LOC122422854, BID, LOC122422833, LOC122426418, CD74, EIF2B2, STAT1, BAD, ZNF282, IFNGR2, STAT2, CARD9, TAP2, EIF2AK2, TAP1, LOC122429593, PML, PPP1CA, TNFRSF1A, BST2, NFKBIA, LOC122422848, IRF3, STING1, IRF7, BAX, LOC122422844, MYD88, IRF9	665	431	10427	1.56433	0.706792	0.021934	0.0175605	up
GOTERM_BP_DIRECT	GO:0060700~regulation of ribonuclease activity	4	0.28715	0.00419641	LOC122422848, LOC122422854, LOC122422844, LOC122422833	999	6	15999	10.6767	0.986851	0.332162	0.329902	up
KEGG_PATHWAY	ccad05210:Colorectal cancer	15	1.07681	0.00424918	LOC122446062, TGFB1, GADD45B, BAD, ARAF, GADD45G, LOC122440231, RAC2, BAX, AKT1, LOC122440910, RAC1, BAK1, HRAS, MAPK3	665	100	10427	2.35195	0.754686	0.024675	0.0197549	up
KEGG_PATHWAY	ccad04062:Chemokine signaling pathway	23	1.65111	0.00465336	LYN, XCR1, NCF1, STAT1, BAD, LOC122428204, STAT2, ADCY4, GNAI2, NFKBIA, FGR, HCK, CXCL10, GNB2, RAC2, PTK2B, AKT1, IKBKG, RAC1, LOC122426789, HRAS, MAPK3, NFKBIB	665	190	10427	1.89807	0.785446	0.0265562	0.021261	up
GOTERM_MF_DIRECT	GO:0051015~actin filament binding	20	1.43575	0.0053905	MARCKSL1, AVIL, ARPC1B, ARPC1A, HIP1R, CAPG, ARPC4, AIF1, CORO1A, CORO1B, AIF1L, LIMD2, LOC122431989, PSTPIP1, CFL1, COTL1, HCLS1, LOC122426558, GAS2L1, SPTBN2	963	171	16442	1.99693	0.957198	0.628532	0.628532	up
KEGG_PATHWAY	ccad04071:Sphingolipid signaling pathway	17	1.22039	0.00666332	OPRD1, LOC122446062, FCER1G, SPHK2, SPHK1, TNFRSF1A, GNAI2, LOC122440231, SMPD1, RAC2, BAX, AKT1, LOC122440910, RAC1, BID, HRAS, MAPK3	665	127	10427	2.09886	0.889888	0.0373824	0.0299285	up
KEGG_PATHWAY	ccad05218:Melanoma	12	0.86145	0.0068217	LOC122446062, LOC122440231, GADD45B, BAD, ARAF, BAX, AKT1, LOC122440910, BAK1, HRAS, GADD45G, MAPK3	665	74	10427	2.54265	0.895532	0.037633	0.0301292	up
KEGG_PATHWAY	ccad04612:Antigen processing and presentation	14	1.00503	0.00698608	CD74, LOC122429686, LOC122429603, LOC122429106, HSPA6, TAP2, TAP1, RFXANK, IFI30, LOC122429593, PSME1, PSME2, LOC122429902, LOC122450370	665	95	10427	2.31069	0.901085	0.0379081	0.0303494	up
GOTERM_BP_DIRECT	GO:0016197~endosomal transport	8	0.5743	0.00713238	EHD1, EHD3, EHD4, BLOC1S1, SNX33, LAMTOR1, AP5B1, AP5S1	999	37	15999	3.46271	0.999372	0.52423	0.520664	up
KEGG_PATHWAY	ccad05417:Lipid and atherosclerosis	27	1.93826	0.00746292	NCF1, NCF4, LOC122436913, LOC122436914, ICAM1, IRAK1, CASP1, AKT1, LOC122420817, IKBKG, RAC1, BID, HRAS, MAPK3, LYN, XBP1, LOC122433435, BAD, HSPA6, TNFRSF1A, NFKBIA, IRF3, DDIT3, IRF7, BAX, MYD88, ATF4	665	246	10427	1.72094	0.915584	0.0398424	0.031898	up
GOTERM_CC_DIRECT	GO:0005665~RNA polymerase II, core complex	5	0.358938	0.00755637	POLR2F, POLR2G, POLR2I, POLR2J, POLR2L	987	13	15361	5.98589	0.921807	0.318735	0.315889	up
GOTERM_CC_DIRECT	GO:0033179~proton-transporting V-type ATPase, V0 domain	4	0.28715	0.00758893	ATP6V0B, ATP6V0E1, ATP6V0D1, ATP6V0C	987	7	15361	8.89333	0.922665	0.318735	0.315889	up
KEGG_PATHWAY	ccad04611:Platelet activation	17	1.22039	0.00831243	LYN, FCER1G, VWF, GP1BB, LOC122430223, ITGA2B, ADCY4, GP5, PTGS1, PPP1CA, GNAI2, VAMP8, GP9, P2RX1, AKT1, MAPK3, FERMT3	665	130	10427	2.05042	0.936363	0.0431035	0.0345089	up
KEGG_PATHWAY	ccad05223:Non-small cell lung cancer	12	0.86145	0.00833422	LOC122446062, LOC122440231, GADD45B, BAD, ARAF, BAX, AKT1, LOC122440910, BAK1, HRAS, GADD45G, MAPK3	665	76	10427	2.47574	0.936823	0.0431035	0.0345089	up
KEGG_PATHWAY	ccad04721:Synaptic vesicle cycle	13	0.933238	0.00879356	NAPA, ATP6V0B, ATP6V0E1, LOC122432541, CLTB, CACNA1A, TCIRG1, RIMS1, SLC6A9, ATP6V0D1, ATP6V0C, AP2M1, ATP6V1F	665	87	10427	2.34294	0.94578	0.0447795	0.0358507	up
KEGG_PATHWAY	ccad04064:NF-kappa B signaling pathway	15	1.07681	0.00912055	LYN, GADD45B, LOC122452766, RELB, TNFRSF1A, GADD45G, NFKB2, ICAM1, NFKBIA, IRAK1, CSNK2B, TRIM25, IKBKG, LTBR, MYD88	665	109	10427	2.15776	0.951374	0.0457409	0.0366204	up
GOTERM_CC_DIRECT	GO:0005751~mitochondrial respiratory chain complex IV	8	0.5743	0.00962499	C6H15ORF48, LOC122451077, LOC122431334, LOC122455265, LOC122421478, LOC122420491, LOC122422557, LOC122441380	987	38	15361	3.27649	0.961213	0.359333	0.356125	up
KEGG_PATHWAY	ccad00010:Glycolysis / Gluconeogenesis	12	0.86145	0.0100947	ALDH3A1, HK3, G6PC3, TPI1, ALDH3B1, AKR1A1, ALDOC, ACSS1, ALDOA, ENO3, GAPDH, PCK2	665	78	10427	2.41226	0.964851	0.0498706	0.0399266	up
GOTERM_CC_DIRECT	GO:0001725~stress fiber	7	0.502513	0.0108257	PDLIM1, TGFB1I1, ILK, GAS2L1, PDLIM4, MYL9, PDLIM7	987	30	15361	3.63144	0.974197	0.359877	0.356664	up
GOTERM_BP_DIRECT	GO:0015833~peptide transport	3	0.215363	0.0111783	TAP2, TAP1, ABCB9	999	3	15999	16.015	0.999991	0.718906	0.714016	up
GOTERM_BP_DIRECT	GO:0034354~'de novo' NAD biosynthetic process from tryptophan	3	0.215363	0.0111783	HAAO, IDO2, IDO1	999	3	15999	16.015	0.999991	0.718906	0.714016	up
GOTERM_CC_DIRECT	GO:0005783~endoplasmic reticulum	32	2.2972	0.0117817	PPP1R15A, TOR2A, LOC122448282, KDELR1, MGST3, ZFAND2B, PLD4, ZDHHC24, PLOD1, ZDHHC3, APH1A, LOC122440025, TMED3, INPP5K, TSPO, SDF4, BCAP31, ELOVL1, SSR4, RSAD2, SSR2, SHISA5, ZDHHC12, ALG3, MANF, MGAT4B, TMBIM1, ERP29, PIGL, ERGIC3, RNF185, GRINA	987	315	15361	1.58104	0.981355	0.359877	0.356664	up
GOTERM_MF_DIRECT	GO:0070181~small ribosomal subunit rRNA binding	4	0.28715	0.0128527	RPS14, MRPS11, MRPS18A, RPS13	963	9	16442	7.58832	0.999469	1	1	up
KEGG_PATHWAY	ccad04010:MAPK signaling pathway	31	2.22541	0.0130316	LOC122446062, CSF1, ARAF, HSPB1, CACNA1A, RASGRP4, RELB, RPS6KA4, RRAS, IRAK1, MKNK1, RAC2, AKT1, IKBKG, RAC1, HRAS, MAPK3, DUSP2, TGFB1, GADD45B, HSPA6, GADD45G, NFKB2, TNFRSF1A, LOC122440231, MAPKAPK3, DDIT3, LOC122440910, MYD88, MAP3K11, ATF4	665	308	10427	1.57815	0.986815	0.0634334	0.050785	up
KEGG_PATHWAY	ccad05215:Prostate cancer	14	1.00503	0.0134835	LOC122446062, BAD, ARAF, NFKBIA, LOC122440231, CREB3L3, CREB3L4, AKT1, LOC122440910, IKBKG, LOC122431193, HRAS, ATF4, MAPK3	665	103	10427	2.13122	0.988665	0.0646819	0.0517846	up
GOTERM_BP_DIRECT	GO:0007229~integrin-mediated signaling pathway	8	0.5743	0.014275	FGR, SEMA7A, ADAM15, ITGA2B, ZYX, ILK, PRAM1, FERMT3	999	42	15999	3.05048	1	0.828659	0.823022	up
KEGG_PATHWAY	ccad04137:Mitophagy - animal	16	1.1486	0.0148754	FIS1, RAB5C, MTX1, TFE3, TFEB, TOMM40L, MAP1LC3A, UBB, RRAS, LOC122438821, CSNK2B, HRAS, UBA52, MON1A, OPTN, ATF4	665	127	10427	1.9754	0.992887	0.0703396	0.0563142	up
GOTERM_MF_DIRECT	GO:0035615~clathrin adaptor activity	5	0.358938	0.0150233	LOC122432541, HIP1R, AP1S1, AP1M2, AP2M1	963	17	16442	5.02168	0.999853	1	1	up
GOTERM_BP_DIRECT	GO:0061061~muscle structure development	4	0.28715	0.0153008	PDLIM1, TGFB1I1, PDLIM4, PDLIM7	999	9	15999	7.11778	1	0.828659	0.823022	up
GOTERM_BP_DIRECT	GO:0034097~response to cytokine	4	0.28715	0.0153008	MAPKAPK3, SELL, NFKB2, RELB	999	9	15999	7.11778	1	0.828659	0.823022	up
KEGG_PATHWAY	ccad05142:Chagas disease	15	1.07681	0.0153336	C1QB, C1QA, TGFB1, IFNGR2, SERPINE1, TNFRSF1A, GNAI2, NFKBIA, GNA15, IRAK1, AKT1, IKBKG, MYD88, MAPK3, C1QC	665	116	10427	2.02755	0.993899	0.071485	0.0572312	up
KEGG_PATHWAY	ccad04722:Neurotrophin signaling pathway	16	1.1486	0.0158969	LOC122446062, BAD, NFKBIA, LOC122440231, IRAK1, ARHGDIB, BAX, AKT1, LOC122440910, RAC1, NFKBIE, HRAS, SH2B2, ATF4, MAPK3, NFKBIB	665	128	10427	1.95996	0.994949	0.0730814	0.0585093	up
GOTERM_CC_DIRECT	GO:0005788~endoplasmic reticulum lumen	5	0.358938	0.0164925	TOR4A, TOR3A, TOR2A, SELENOM, ERP29	987	16	15361	4.86354	0.996256	0.46179	0.457667	up
KEGG_PATHWAY	ccad05145:Toxoplasmosis	16	1.1486	0.0169714	TGFB1, STAT1, BAD, IFNGR2, LOC122429106, HSPA6, TNFRSF1A, GNAI2, NFKBIA, IRAK1, AKT1, LOC122429902, IKBKG, MYD88, MAPK3, NFKBIB	665	129	10427	1.94477	0.996478	0.0769527	0.0616087	up
GOTERM_CC_DIRECT	GO:0005743~mitochondrial inner membrane	15	1.07681	0.0189197	SLC27A1, NDUFA3, LOC122426554, MTLN, SLC25A38, COQ4, OXA1L, SMDT1, LOC122441435, SLC25A19, TIMM17A, LOC122421476, LOC122455265, LOC122422557, SLC25A6	987	118	15361	1.97839	0.998368	0.489002	0.484636	up
GOTERM_MF_DIRECT	GO:0015421~ABC-type oligopeptide transporter activity	3	0.215363	0.0189568	TAP2, TAP1, ABCB9	963	4	16442	12.8053	0.999986	1	1	up
GOTERM_MF_DIRECT	GO:0004888~transmembrane signaling receptor activity	11	0.789663	0.0194475	CD79B, LMBR1L, TREML1, LAG3, LOC122433864, LOC122430223, NFAM1, LOC122434135, CD300LF, FCGR2B, LOC122433947	963	81	16442	2.31865	0.999989	1	1	up
GOTERM_BP_DIRECT	GO:0071222~cellular response to lipopolysaccharide	7	0.502513	0.0198887	CD274, CXCL10, TNIP1, TNIP2, LOC122428204, NFKBIE, NFKBIB	999	35	15999	3.203	1	1	0.994163	up
GOTERM_CC_DIRECT	GO:0015629~actin cytoskeleton	11	0.789663	0.0211332	PARVG, CALD1, AVIL, ARPC1B, CFL1, ARPC1A, DENND2A, CAPG, ARPC4, LOC122426558, LIMD2	987	75	15361	2.28262	0.999236	0.504149	0.499648	up
GOTERM_BP_DIRECT	GO:0043113~receptor clustering	3	0.215363	0.0214337	MAGI2, PICK1, AGRN	999	4	15999	12.0113	1	1	0.994163	up
GOTERM_MF_DIRECT	GO:0030295~protein kinase activator activity	6	0.430725	0.021677	MOB3C, LOC122428908, RPLP1, MOB2, LOC122441834, MOB3A	963	28	16442	3.65866	0.999997	1	1	up
GOTERM_MF_DIRECT	GO:0030145~manganese ion binding	5	0.358938	0.0223007	ARG2, NPEPL1, LOC122432410, LAP3, PCK2	963	19	16442	4.49309	0.999998	1	1	up
GOTERM_CC_DIRECT	GO:0000815~ESCRT III complex	4	0.28715	0.0225067	CHMP1A, CHMP2A, CHMP4B, CHMP4A	987	10	15361	6.22533	0.999523	0.504149	0.499648	up
GOTERM_MF_DIRECT	GO:0042605~peptide antigen binding	4	0.28715	0.0231278	LOC122429598, LOC122429686, LOC122429603, LOC122429593	963	11	16442	6.20863	0.999999	1	1	up
GOTERM_MF_DIRECT	GO:0051371~muscle alpha-actinin binding	4	0.28715	0.0231278	PDLIM1, TGFB1I1, PDLIM4, PDLIM7	963	11	16442	6.20863	0.999999	1	1	up
KEGG_PATHWAY	ccad04926:Relaxin signaling pathway	16	1.1486	0.0232007	LOC122446062, TGFB1, ADCY4, RXFP4, GNAI2, NFKBIA, GNA15, LOC122440231, CREB3L3, CREB3L4, GNB2, AKT1, LOC122440910, HRAS, ATF4, MAPK3	665	134	10427	1.8722	0.999568	0.101367	0.0811545	up
KEGG_PATHWAY	ccad04371:Apelin signaling pathway	18	1.29218	0.0232462	LOC122446062, HDAC5, SPHK2, SPHK1, SERPINE1, ADCY4, PRKAG1, GNAI2, LIPE, LOC122440231, MAP1LC3A, RRAS, GNB2, AKT1, LOC122440910, CCN2, HRAS, MAPK3	665	158	10427	1.78629	0.999574	0.101367	0.0811545	up
KEGG_PATHWAY	ccad04730:Long-term depression	10	0.717875	0.0232745	LYN, GNAZ, LOC122446062, LOC122440231, ARAF, CACNA1A, LOC122440910, HRAS, MAPK3, GNAI2	665	66	10427	2.37571	0.999578	0.101367	0.0811545	up
GOTERM_BP_DIRECT	GO:0006880~intracellular sequestering of iron ion	6	0.430725	0.0239579	LOC122438238, LOC122442443, LOC122426323, LOC122427539, LOC122438195, FTL	999	27	15999	3.55889	1	1	0.994163	up
GOTERM_MF_DIRECT	GO:0008198~ferrous iron binding	7	0.502513	0.0246323	EGLN2, LOC122438238, LOC122442443, LOC122426323, LOC122427539, LOC122438195, FTL	963	39	16442	3.06452	1	1	1	up
GOTERM_CC_DIRECT	GO:0030479~actin cortical patch	5	0.358938	0.0250437	BIN3, GMFG, CFL1, HIP1R, LOC122426558	987	18	15361	4.32315	0.999801	0.525918	0.521222	up
KEGG_PATHWAY	ccad04723:Retrograde endocannabinoid signaling	18	1.29218	0.0259114	NDUFA8, NDUFB9, NDUFA13, NDUFB7, NDUFB10, NDUFB11, NDUFA12, NDUFA3, ADCY4, CACNA1A, NDUFB1, GNAI2, RIMS1, NDUFS8, NDUFS7, GNB2, NDUFS3, MAPK3	665	160	10427	1.76397	0.999827	0.111385	0.0891755	up
KEGG_PATHWAY	ccad05230:Central carbon metabolism in cancer	11	0.789663	0.0277241	LOC122446062, HK3, G6PD, LOC122440231, AKT1, LOC122440910, SIRT6, HRAS, SLC16A3, MAPK3, SIRT3	665	79	10427	2.18325	0.999907	0.11765	0.094191	up
GOTERM_CC_DIRECT	GO:0032587~ruffle membrane	4	0.28715	0.0294967	EPS8L2, PLEKHO1, AIF1, AIF1L	987	11	15361	5.65939	0.999957	0.582993	0.577788	up
GOTERM_MF_DIRECT	GO:0070530~K63-linked polyubiquitin modification-dependent protein binding	4	0.28715	0.0295215	RNF31, TNIP2, IKBKG, OPTN	963	12	16442	5.69124	1	1	1	up
KEGG_PATHWAY	ccad05214:Glioma	11	0.789663	0.0299522	LOC122446062, LOC122440231, GADD45B, ARAF, BAX, AKT1, LOC122440910, BAK1, HRAS, GADD45G, MAPK3	665	80	10427	2.15596	0.999956	0.125496	0.100473	up
GOTERM_MF_DIRECT	GO:0070573~metallodipeptidase activity	3	0.215363	0.0303771	LOC122421341, DPEP1, CNDP2	963	5	16442	10.2442	1	1	1	up
GOTERM_MF_DIRECT	GO:0008199~ferric iron binding	6	0.430725	0.0324704	LOC122438238, LOC122442443, LOC122426323, LOC122427539, LOC122438195, FTL	963	31	16442	3.30459	1	1	1	up
GOTERM_MF_DIRECT	GO:0046961~proton-transporting ATPase activity, rotational mechanism	6	0.430725	0.0324704	ATP6V0B, ATP6V0E1, TCIRG1, ATP6V0D1, ATP6V0C, ATP6V1F	963	31	16442	3.30459	1	1	1	up
GOTERM_BP_DIRECT	GO:0002218~activation of innate immune response	3	0.215363	0.034256	LOC122431238, STING1, CGAS	999	5	15999	9.60901	1	1	0.994163	up
GOTERM_BP_DIRECT	GO:0043065~positive regulation of apoptotic process	8	0.5743	0.0344673	ING4, MTCH1, MTCH2, SPHK2, DAPK2, BAX, PHLDA1, MAP3K11	999	50	15999	2.5624	1	1	0.994163	up
KEGG_PATHWAY	ccad04664:Fc epsilon RI signaling pathway	10	0.717875	0.0354446	LYN, LOC122446062, LOC122440231, FCER1G, RAC2, AKT1, LOC122440910, RAC1, HRAS, MAPK3	665	71	10427	2.20841	0.999993	0.146652	0.11741	up
KEGG_PATHWAY	ccad04140:Autophagy - animal	20	1.43575	0.0368339	LOC122446062, BAD, MTMR14, DAPK2, WIPI2, VAMP8, LOC122440231, MAP1LC3A, UBB, LAMP1, RRAS, ATG101, PLEKHM1, AKT1, LOC122440910, HRAS, UBA52, RAB8A, OPTN, MAPK3	665	192	10427	1.6333	0.999996	0.150519	0.120506	up
KEGG_PATHWAY	ccad01230:Biosynthesis of amino acids	11	0.789663	0.0373906	ARG2, SDS, TPI1, LOC122432410, TALDO1, ALDOC, PYCR3, ALDOA, TKT, ENO3, GAPDH	665	83	10427	2.07803	0.999997	0.15093	0.120836	up
KEGG_PATHWAY	ccad00030:Pentose phosphate pathway	6	0.430725	0.0390823	G6PD, TALDO1, ALDOC, PGLS, ALDOA, TKT	665	30	10427	3.13594	0.999998	0.155858	0.124781	up
GOTERM_BP_DIRECT	GO:0006879~intracellular iron ion homeostasis	7	0.502513	0.0402571	LOC122438238, LOC122442443, LOC122426323, LOC122427539, LOC122438195, BOLA2B, FTL	999	41	15999	2.73427	1	1	0.994163	up
KEGG_PATHWAY	ccad04218:Cellular senescence	18	1.29218	0.0427868	LOC122446062, LOC122429686, TGFB1, LIN37, LOC122429603, GADD45B, SERPINE1, LOC122429593, PPP1CA, GADD45G, LOC122440231, RRAS, EIF4EBP1, AKT1, LOC122440910, HRAS, MAPK3, SLC25A6	665	170	10427	1.6602	0.999999	0.1686	0.134982	up
GOTERM_BP_DIRECT	GO:0051014~actin filament severing	4	0.28715	0.0432443	AVIL, CFL1, CAPG, LOC122426558	999	13	15999	4.9277	1	1	0.994163	up
KEGG_PATHWAY	ccad04650:Natural killer cell mediated cytotoxicity	16	1.1486	0.0472652	LOC122446062, LOC122429598, FCER1G, IFNGR2, ARAF, ICAM1, LOC122440231, SH3BP2, RAC2, PTK2B, LOC122440910, RAC1, BID, HCST, HRAS, MAPK3	665	147	10427	1.70663	1	0.184056	0.147356	up
KEGG_PATHWAY	ccad04910:Insulin signaling pathway	17	1.22039	0.0483428	LOC122446062, BAD, PRKAG1, ARAF, PPP1CA, LIPE, HK3, LOC122440231, G6PC3, MKNK1, EIF4EBP1, AKT1, LOC122440910, HRAS, SH2B2, MAPK3, PCK2	665	160	10427	1.66597	1	0.186063	0.148963	up
GOTERM_MF_DIRECT	GO:0003950~NAD+ ADP-ribosyltransferase activity	5	0.358938	0.0485884	PARP10, ART1, LOC122449425, PARP9, PARP12	963	24	16442	3.55703	1	1	1	up
GOTERM_BP_DIRECT	GO:0010950~positive regulation of endopeptidase activity	3	0.215363	0.0492858	PSME1, PSME2, LOC122450370	999	6	15999	8.00751	1	1	0.994163	up
GOTERM_BP_DIRECT	GO:2000045~regulation of G1/S transition of mitotic cell cycle	3	0.215363	0.0492858	PSME1, PSME2, LOC122450370	999	6	15999	8.00751	1	1	0.994163	up
GOTERM_CC_DIRECT	GO:0005811~lipid droplet	6	0.430725	0.0513268	ABHD4, RSAD2, PLIN3, PLIN2, DHRS3, PNPLA2	987	32	15361	2.91812	1	0.878627	0.870782	up
GOTERM_BP_DIRECT	GO:0007507~heart development	6	0.430725	0.0519204	PDLIM1, ACVRL1, HSPB7, CCM2, PDLIM4, PDLIM7	999	33	15999	2.91182	1	1	0.994163	up
GOTERM_CC_DIRECT	GO:0008537~proteasome activator complex	3	0.215363	0.0519293	PSME1, PSME2, LOC122450370	987	6	15361	7.78166	1	0.878627	0.870782	up
GOTERM_CC_DIRECT	GO:0005829~cytosol	64	4.5944	0.0522992	TP53RK, IFIT5, ARAF, CGAS, IFIT3, CNDP2, IFIT2, LIPE, HK3, MAP1LC3A, QARS1, GUK1, ARHGDIB, RACK1, LGALS9, UPP1, LOC122422854, AP5S1, UBL7, G6PD, GPX1, TPI1, AKR1A1, WIPI2, MIF4GD, LOC122422848, PTRH2, SELENOW, PLIN3, LOC122429517, MVD, PLIN2, ALDOC, RIN3, ALDOA, LOC122431193, LOC122422844, LOC122453333, CSTB, AHCY, BOLA2B, RNF213, PSMB2, BAG1, MVB12A, BID, LCMT1, LOC122438172, LOC122422833, PCK2,…	987	800	15361	1.24507	1	0.878627	0.870782	up
GOTERM_MF_DIRECT	GO:0035091~phosphatidylinositol binding	9	0.646088	0.0547761	NCF1, SNX17, NCF4, SNX15, TOM1, SNX11, SNX33, ZCCHC2, PARD3B	963	71	16442	2.16428	1	1	1	up
KEGG_PATHWAY	ccad04610:Complement and coagulation cascades	11	0.789663	0.0558987	C1QB, C1QA, LOC122425619, VWF, C1S, SERPINC1, C1R, SERPINE1, SERPING1, C2, C1QC	665	89	10427	1.93794	1	0.212672	0.170266	up
GOTERM_BP_DIRECT	GO:0007165~signal transduction	29	2.08184	0.0567951	LMBR1L, ECM1, ARAF, LSP1, NDRG1, LOC122420192, AKAP12, ARHGAP21, RRAS, RASSF4, IMPA2, SH3BP2, TOM1, CCN2, MAGI2, ARHGAP28, ARAP1, ANK3, ARHGAP26, VRK3, MOB3A, MOB3C, SNX17, MOB2, SAG, RIN3, PKN1, NFKBIE, NFKBIB	999	328	15999	1.41596	1	1	0.994163	up
GOTERM_MF_DIRECT	GO:0031386~protein tag activity	6	0.430725	0.0568364	UBL5, UBB, URM1, NEDD8, LOC122427509, UBA52	963	36	16442	2.84562	1	1	1	up
KEGG_PATHWAY	ccad01200:Carbon metabolism	15	1.07681	0.0589989	G6PD, SDS, TPI1, MDH2, TALDO1, SDHC, ENO3, SDHB, HK3, ALDOC, PGLS, ALDOA, TKT, ACSS1, GAPDH	665	139	10427	1.69205	1	0.22121	0.177102	up
GOTERM_MF_DIRECT	GO:0004620~phospholipase activity	3	0.215363	0.0590066	LOC122422020, ABHD16A, PLBD2	963	7	16442	7.31731	1	1	1	up
GOTERM_MF_DIRECT	GO:0061133~endopeptidase activator activity	3	0.215363	0.0590066	PSME1, PSME2, LOC122450370	963	7	16442	7.31731	1	1	1	up
GOTERM_BP_DIRECT	GO:0009306~protein secretion	5	0.358938	0.0590165	RAB3B, RAB43, ERP29, PREB, RAB8A	999	24	15999	3.33646	1	1	0.994163	up
GOTERM_BP_DIRECT	GO:0006096~glycolytic process	5	0.358938	0.0590165	HK3, TPI1, ALDOC, ALDOA, ENO3	999	24	15999	3.33646	1	1	0.994163	up
GOTERM_BP_DIRECT	GO:0043123~positive regulation of canonical NF-kappaB signal transduction	7	0.502513	0.0592659	CARD9, SHISA5, S100A4, IKBKG, LTBR, RBCK1, MYD88	999	45	15999	2.49122	1	1	0.994163	up
KEGG_PATHWAY	ccad04211:Longevity regulating pathway	11	0.789663	0.0594794	CREB3L3, ATG101, CREB3L4, SESN2, ADCY4, EIF4EBP1, PRKAG1, BAX, AKT1, HRAS, ATF4	665	90	10427	1.91641	1	0.22121	0.177102	up
KEGG_PATHWAY	ccad04966:Collecting duct acid secretion	6	0.430725	0.0620932	ATP6V0E1, TCIRG1, ATP6V0D1, ATP6V0C, SLC12A7, ATP6V1F	665	34	10427	2.76701	1	0.228365	0.18283	up
GOTERM_BP_DIRECT	GO:0006904~vesicle docking involved in exocytosis	4	0.28715	0.0627457	RAB3B, RAB43, STXBP2, RAB8A	999	15	15999	4.27067	1	1	0.994163	up
GOTERM_MF_DIRECT	GO:0005525~GTP binding	29	2.08184	0.0641909	RAB3B, GNAZ, RAB5C, RAB1B, ARL2, GNAI2, LOC122436717, RAB43, TUBB6, RRAS, NKIRAS2, RAC2, RAC1, HRAS, RAB8A, PCK2, RAB4B, MX2, LOC122426664, MX1, RHOG, RHOC, GTPBP2, RAB33A, EHD1, ARL4A, EHD3, EHD4, RAB38	963	354	16442	1.3987	1	1	1	up
GOTERM_BP_DIRECT	GO:0006826~iron ion transport	6	0.430725	0.0642091	LOC122438238, LOC122442443, LOC122426323, LOC122427539, LOC122438195, FTL	999	35	15999	2.74543	1	1	0.994163	up
GOTERM_BP_DIRECT	GO:0010629~negative regulation of gene expression	3	0.215363	0.0661983	PARP10, LOC122447612, PARP9	999	7	15999	6.86358	1	1	0.994163	up
GOTERM_BP_DIRECT	GO:0016239~positive regulation of macroautophagy	3	0.215363	0.0661983	STING1, RUFY4, SESN2	999	7	15999	6.86358	1	1	0.994163	up
GOTERM_BP_DIRECT	GO:0032543~mitochondrial translation	5	0.358938	0.0669304	MRPL52, MRPS34, MRPL16, MRPS18A, MRPL43	999	25	15999	3.203	1	1	0.994163	up
GOTERM_CC_DIRECT	GO:0022625~cytosolic large ribosomal subunit	23	1.65111	0.0673134	LOC122429552, RPL10, RPL21, LOC122451787, RPLP1, RPL23A, RPL8, LOC122420998, LOC122450939, LOC122428908, RPL18A, RPL36AL, LOC122451081, RPL14, RPL36, RPLP2, LOC122434165, RPL18, RPL29, RPL28, LOC122441834, LOC122423218, LOC122439670	987	244	15361	1.46703	1	1	0.99403	up
GOTERM_MF_DIRECT	GO:0046983~protein dimerization activity	15	1.07681	0.0673996	ARNT2, LOC122447382, TFE3, TFEB, OLIG1, USF2, USF1, MNT, RILPL2, TAL1, HEY2, ZBED1, POLR2J, HES4, MXD4	963	154	16442	1.66303	1	1	1	up
GOTERM_MF_DIRECT	GO:0005102~signaling receptor binding	11	0.789663	0.0674155	MPP1, LYN, FGR, LOC122429598, HCK, LOC122429686, LOC122429603, PTK6, CNPY3, HCST, LOC122429593	963	100	16442	1.87811	1	1	1	up
KEGG_PATHWAY	ccad04659:Th17 cell differentiation	13	0.933238	0.0686276	TGFB1, STAT1, IFNGR2, LOC122429106, EBI3, LOC122448005, IL27, NFKBIA, LOC122429902, IKBKG, NFKBIE, MAPK3, NFKBIB	665	117	10427	1.74219	1	0.247609	0.198237	up
KEGG_PATHWAY	ccad00051:Fructose and mannose metabolism	6	0.430725	0.068822	HK3, TPI1, PMM1, ALDOC, GFUS, ALDOA	665	35	10427	2.68795	1	0.247609	0.198237	up
GOTERM_CC_DIRECT	GO:0005789~endoplasmic reticulum membrane	23	1.65111	0.0696933	BCAP31, ELOVL1, WDR83OS, GRAMD1A, JAGN1, SLC37A2, PGAP2, RSAD2, TEX264, RHBDF2, TAP2, FITM1, TEX261, LMF1, ABHD12, SELENON, DPM2, DPM3, STING1, ORMDL2, PREB, ERGIC3, TKT	987	245	15361	1.46105	1	1	0.99403	up
KEGG_PATHWAY	ccad05219:Bladder cancer	7	0.502513	0.0699536	LOC122446062, LOC122440231, DAPK2, ARAF, LOC122440910, HRAS, MAPK3	665	46	10427	2.38604	1	0.248975	0.19933	up
GOTERM_CC_DIRECT	GO:0005764~lysosome	10	0.717875	0.0700554	CLN3, DRAM1, UNC93B1, SMPD1, CTSZ, CTSH, LAMTOR1, IFI30, LAMTOR4, AP5S1	987	80	15361	1.94542	1	1	0.99403	up
GOTERM_BP_DIRECT	GO:0006123~mitochondrial electron transport, cytochrome c to oxygen	7	0.502513	0.0704732	LOC122451077, LOC122431334, LOC122455265, LOC122421478, LOC122420491, LOC122422557, LOC122441380	999	47	15999	2.38522	1	1	0.994163	up
GOTERM_BP_DIRECT	GO:0042147~retrograde transport, endosome to Golgi	6	0.430725	0.0709129	RGP1, SLC66A2, VPS51, LOC122432783, DENND2A, WASHC1	999	36	15999	2.66917	1	1	0.994163	up
GOTERM_MF_DIRECT	GO:0003779~actin binding	11	0.789663	0.0711046	PDLIM1, PARVG, CALD1, TGFB1I1, GMFG, SPIRE2, EPS8L2, LSP1, WASHC1, PDLIM4, PDLIM7	963	101	16442	1.85951	1	1	1	up
KEGG_PATHWAY	ccad05225:Hepatocellular carcinoma	18	1.29218	0.0720075	LOC122446062, TGFB1, GADD45B, BAD, MGST3, ARAF, LOC122446364, GADD45G, LOC122440231, BAX, HMOX1, AKT1, LOC122429517, LOC122440910, BAK1, LOC122431193, HRAS, MAPK3	665	182	10427	1.55074	1	0.253558	0.203	up
GOTERM_MF_DIRECT	GO:0003727~single-stranded RNA binding	4	0.28715	0.0735404	IFIH1, LOC122452766, DHX58, POLR2G	963	17	16442	4.01735	1	1	1	up
GOTERM_MF_DIRECT	GO:0047372~acylglycerol lipase activity	3	0.215363	0.0756908	ABHD12, ABHD16A, ABHD1	963	8	16442	6.40265	1	1	1	up
KEGG_PATHWAY	ccad03020:RNA polymerase	6	0.430725	0.0759373	LOC122447382, POLR2F, POLR2G, POLR2I, POLR2J, POLR2L	665	36	10427	2.61328	1	0.264581	0.211825	up
GOTERM_BP_DIRECT	GO:0006897~endocytosis	7	0.502513	0.0765036	RALBP1, NECAP2, EHD3, BIN3, HIP1R, SNX33, EPN1	999	48	15999	2.33552	1	1	0.994163	up
KEGG_PATHWAY	ccad05150:Staphylococcus aureus infection	12	0.86145	0.0779413	C1QB, C1QA, SELPLG, C1S, C1R, LOC122430223, LOC122429106, LOC122429902, FCGR2B, ICAM1, C2, C1QC	665	107	10427	1.75847	1	0.268735	0.21515	up
GOTERM_CC_DIRECT	GO:0005771~multivesicular body	4	0.28715	0.0789699	CHMP1A, CHMP2A, CHMP4B, CHMP4A	987	16	15361	3.89083	1	1	0.99403	up
GOTERM_CC_DIRECT	GO:0005840~ribosome	37	2.65614	0.0797903	RPL10, RPLP1, MRPS11, MRPL16, MRPL14, MRPL36, RPL8, MRPL12, LOC122420998, RPS15, LOC122450939, RPS14, RPL18A, RPL36AL, RPL36, RPL14, RPLP2, RPL18, LOC122441834, RPS13, RPS12, LOC122429552, RPL21, LOC122451787, MRPS18A, RPL23A, MRPL24, RPS26, RPS28, LOC122428908, LOC122451081, LOC122434165, RPL29, RPL28, UBA52, LOC122423218, LOC122439670	987	440	15361	1.30873	1	1	0.99403	up
KEGG_PATHWAY	ccad05416:Viral myocarditis	10	0.717875	0.0806672	LOC122429686, LOC122429603, LOC122429106, RAC2, LOC122429902, RAC1, BID, LOC122429593, SNTA1, ICAM1	665	83	10427	1.88912	1	0.273039	0.218596	up
KEGG_PATHWAY	ccad04068:FoxO signaling pathway	14	1.00503	0.0808394	LOC122446062, TGFB1, GADD45B, PRKAG1, ARAF, GADD45G, LOC122440231, G6PC3, AKT1, LOC122440910, HOMER3, HRAS, MAPK3, PCK2	665	133	10427	1.65049	1	0.273039	0.218596	up
GOTERM_BP_DIRECT	GO:0006412~translation	32	2.2972	0.0820135	RPL10, MRPS11, MRPL14, MRPL36, MRPL12, MRPL55, LOC122420998, RPS15, LOC122450939, RPS14, RPL18A, QARS1, RPL36AL, RPS3, RPL14, RPL18, RPS13, RPS12, LOC122429552, MRPS24, RPL21, LOC122451787, RPL23A, MRPL24, RPS26, RPS28, LOC122451081, LOC122434981, LOC122434165, RPL28, UBA52, LOC122423218	999	383	15999	1.33807	1	1	0.994163	up
KEGG_PATHWAY	ccad05323:Rheumatoid arthritis	12	0.86145	0.0820671	ATP6V0B, TGFB1, ATP6V0E1, CSF1, LOC122429106, LOC122429902, LOC122445907, TCIRG1, ATP6V0D1, ATP6V0C, ATP6V1F, ICAM1	665	108	10427	1.74219	1	0.274386	0.219674	up
GOTERM_MF_DIRECT	GO:0003824~catalytic activity	4	0.28715	0.0845605	RSAD2, PGGHG, ABHD8, PLD4	963	18	16442	3.79416	1	1	1	up
GOTERM_MF_DIRECT	GO:0003899~DNA-directed 5'-3' RNA polymerase activity	4	0.28715	0.0845605	LOC122447382, POLR2F, POLR2I, POLR2L	963	18	16442	3.79416	1	1	1	up
GOTERM_BP_DIRECT	GO:0061136~regulation of proteasomal protein catabolic process	3	0.215363	0.0847007	PSME1, PSME2, LOC122450370	999	8	15999	6.00563	1	1	0.994163	up
GOTERM_BP_DIRECT	GO:0051604~protein maturation	3	0.215363	0.0847007	TSPAN14, TSPAN17, LMF1	999	8	15999	6.00563	1	1	0.994163	up
KEGG_PATHWAY	ccad03010:Ribosome	40	2.8715	0.0847413	RPL10, RPLP1, MRPS11, MRPL16, MRPL14, MRPL12, LOC122420998, RPS15, LOC122450939, LOC122439045, RPS14, RPL18A, RPL36AL, RPL36, RPS3, RPL14, RPLP2, LOC122439040, RPL18, LOC122441834, RPS13, RPS12, LOC122429552, RPL21, LOC122451787, MRPS18A, MRPL28, RPL23A, MRPL24, RPS26, RPS28, LOC122428908, LOC122451081, LOC122434981, LOC122434165, RPL29, RPL28, UBA52, LOC122423218, LOC122439670	665	489	10427	1.28259	1	0.279567	0.223822	up
KEGG_PATHWAY	ccad03250:Viral life cycle - HIV-1	10	0.717875	0.0855315	BST2, KAT2A, MX2, MX1, SUPT4H1, CHMP4B, PIN1, CHMP4A, APOBEC3A, APOBEC3B	665	84	10427	1.86663	1	0.279567	0.223822	up
GOTERM_CC_DIRECT	GO:0005884~actin filament	6	0.430725	0.0857807	PSTPIP1, COTL1, HCLS1, GAS2L1, AIF1, AIF1L	987	37	15361	2.52378	1	1	0.99403	up
KEGG_PATHWAY	ccad00562:Inositol phosphate metabolism	9	0.646088	0.0861504	ITPKC, ISYNA1, TPI1, IMPA2, MTMR14, ITPK1, INPP5K, PI4KB, CDIPT	665	72	10427	1.95996	1	0.279567	0.223822	up
GOTERM_MF_DIRECT	GO:0004715~non-membrane spanning protein tyrosine kinase activity	5	0.358938	0.0865667	LYN, FGR, HCK, FES, PTK6	963	29	16442	2.94375	1	1	1	up
GOTERM_CC_DIRECT	GO:0071986~Ragulator complex	3	0.215363	0.0890314	LAMTOR2, LAMTOR1, LAMTOR4	987	8	15361	5.83625	1	1	0.99403	up
GOTERM_BP_DIRECT	GO:0006366~transcription by RNA polymerase II	5	0.358938	0.0937356	DRAP1, CCDC124, ZNF768, POLR2J, POLR2L	999	28	15999	2.85982	1	1	0.994163	up
GOTERM_CC_DIRECT	GO:0030672~synaptic vesicle membrane	6	0.430725	0.0938318	SYNGR2, CLTB, DTNBP1, SYNGR4, SYN2, SYN1	987	38	15361	2.45737	1	1	0.99403	up
GOTERM_BP_DIRECT	GO:0007015~actin filament organization	9	0.646088	0.0947031	LOC122421209, MARCKSL1, RHOG, HIP1R, RAC1, TMSB10, CORO1A, CORO1B, LOC122431989	999	75	15999	1.9218	1	1	0.994163	up
GOTERM_BP_DIRECT	GO:1902600~proton transmembrane transport	8	0.5743	0.0963223	ATP6V0B, ATP6V0E1, ATP5MC2, TCIRG1, ATP6V0D1, ATP6V0C, ATP5MC1, ATP6V1F	999	63	15999	2.03365	1	1	0.994163	up
KEGG_PATHWAY	ccad04920:Adipocytokine signaling pathway	9	0.646088	0.0973767	NFKBIA, G6PC3, PRKAG1, AKT1, IKBKG, NFKBIE, TNFRSF1A, PCK2, NFKBIB	665	74	10427	1.90699	1	0.312929	0.250532	up
KEGG_PATHWAY	ccad04141:Protein processing in endoplasmic reticulum	19	1.36396	0.0996381	PPP1R15A, BCAP31, XBP1, LOC122448282, SSR4, SSR2, HSPA6, TMEM258, DAD1, DDIT3, BAG1, ERP29, BAX, PREB, FBXO6, BAK1, RNF185, UBXN6, ATF4	665	204	10427	1.46036	1	0.317117	0.253885	up
GOTERM_CC_DIRECT	GO:0005634~nucleus	277	21.0646	6.03699e-20	RB1, TCERG1, GABPB2, CCNC, GABPB1, GPATCH8, CCAR1, ELK4, CHEK2, MYB, PCLAF, PWWP2A, FBXO5, LOC122453076, PRKAB2, TSPYL1, ARMT1, ESCO1, SFMBT2, DDX10, RFX3, YOD1, ESCO2, KNL1, RUNX2, WDR76, UHMK1, RRAGB, SUB1, ZNF711, SRFBP1, KIF20B, CLOCK, CCDC82, SET, CSTF3, TSHZ1, MYNN, GMCL1, ZBTB2, ZNHIT6, DHX36, HIVEP2, TRMT1L, SCAI, ZNF140, MAGEE2, DDIAS, SMARCA5, LOC122420285, CDC7, STAG1, STAG2, NOL11, LO…	942	2723	15361	1.65883	2.23368e-17	2.23368e-17	2.19746e-17	down
GOTERM_MF_DIRECT	GO:0005524~ATP binding	141	10.7224	4.00172e-14	EIF4A2, ERCC6L, ATP8A1, BUB1B, SMC5, SMC3, SMC4, SMC2, RPS6KA3, SMCHD1, DHX57, CHEK2, AKT3, NARS2, SMARCAD1, NEK1, MTREX, MAP3K7, CSNK1G3, PRKCH, RARS1, PRKCE, RECQL, DDX10, ATP11B, VRK1, RUNX2, CLPX, UHMK1, MSH6, KATNAL1, MSH2, PRKD3, MSH3, YME1L1, SIK2, TNIK, KIF20B, ATP6V1A, DDX5, DHX9, YTHDC2, GMPS, STK39, PIK3R4, HSP90B1, HLTF, DHX36, TRPM7, PLK4, HELQ, FANCM, ATP8B2, ABCA5, HSPA5, HSPA4, IN…	1051	1152	16442	1.91478	2.2462e-11	2.24897e-11	2.20094e-11	down
KEGG_PATHWAY	ccad04110:Cell cycle	37	2.81369	1.04479e-11	RB1, BUB1B, LOC122427080, TTK, PDS5B, SMC3, PDS5A, ORC5, CCNB3, ORC4, CCND2, CDC23, PPP2R1B, YWHAQ, PPP2R5E, CHEK2, RAD21, ORC2, CDC27, FBXO5, ESCO1, ATRX, CDC7, KNL1, ESCO2, WAPL, RBL2, STAG1, WEE1, STAG2, CDK1, ANAPC4, ATM, MCM6, ANAPC1, MAD2L1, ATR	585	178	10427	3.70497	3.32242e-09	3.32243e-09	3.27019e-09	down
KEGG_PATHWAY	ccad05168:Herpes simplex virus 1 infection	60	4.56274	1.03815e-10	ZNF132, ZNF175, ZNF250, LOC122421285, ZFP82, PPP1CB, PPP1CC, LOC122421408, LOC122420632, LOC122445535, ZNF606, AKT3, ZNF41, LOC122420719, ZNF569, LOC122420718, ZNF568, ZNF567, MAP3K7, ZFP1, APAF1, HCFC2, LOC122441347, LOC122420584, TRAF5, LOC122432320, LOC122421399, TLR3, ZNF157, LOC122421383, SRSF1, ZNF23, ZNF26, ZFP14, LOC122420697, LOC122440621, LOC122440466, LOC122421105, ZNF300, ZNF189, ZNF4…	585	431	10427	2.48129	3.30133e-08	1.65067e-08	1.62471e-08	down
GOTERM_MF_DIRECT	GO:0005515~protein binding	213	16.1977	1.48628e-08	PATJ, GABPB2, FRMPD4, LDLRAD3, SMC3, GABPB1, SMC4, RCBTB1, BACH2, SMC2, GLS, CDC23, PPP2R1B, DHX57, CHEK2, CDC27, FBXO5, WDHD1, WDR75, IFT80, HCFC2, CRNKL1, CDC40, WDR76, ARMC1, FNDC1, SPATA13, RELCH, KCTD12, AASDH, CSTF3, ZBTB1, MYNN, PIK3R4, GMCL1, ZBTB2, IL22RA2, C7, RAD21, PLCG1, CEP78, PLK4, BARD1, EIF2AK3, CPLANE1, EIF2AK4, PPFIBP1, ATM, NOL11, INTS8, ATR, ITK, MYOM1, SETD2, SMG1, SIPA1L2, …	1051	2320	16442	1.43629	8.35285e-06	4.17644e-06	4.08727e-06	down
KEGG_PATHWAY	ccad04218:Cellular senescence	28	2.12928	7.85663e-07	RB1, LIN54, MRE11, ITPR1, ITPR2, LOC122427080, LIN9, ETS1, FOXO1, CCNB3, PPP1CB, PPP1CC, NRAS, CCND2, RBBP4, CHEK2, AKT3, TRPM7, NBN, NFATC2, SIRT1, RBL2, RAD50, CDK1, KRAS, ATM, RAD1, ATR	585	170	10427	2.93571	0.00024981	8.32803e-05	8.19708e-05	down
GOTERM_CC_DIRECT	GO:0005813~centrosome	25	1.90114	5.9428e-06	CEP57, ROCK2, CEP120, CCNB3, IFT74, PCM1, CEP70, CEP78, LRRCC1, STIL, CEP350, CEP295, CEP152, SPICE1, IFT80, HAUS5, HOOK3, CKAP5, HOOK1, CENPJ, ALMS1, TUBGCP5, TRIM59, TUBGCP3, CLUAP1	942	143	15361	2.85084	0.00219643	0.00109942	0.00108159	down
GOTERM_CC_DIRECT	GO:0005814~centriole	14	1.06464	1.06803e-05	STIL, CEP295, CEP120, SPICE1, SCLT1, CCP110, NEDD1, MPHOSPH9, IFT88, PCM1, KIAA0586, CENPJ, ALMS1, CEP192	942	52	15361	4.39029	0.00394395	0.00131724	0.00129588	down
KEGG_PATHWAY	ccad04120:Ubiquitin mediated proteolysis	25	1.90114	1.6762e-05	CUL5, UBA6, CUL3, CUL2, LOC122427080, UBE3A, CBLB, BRCA1, HERC4, HERC3, HERC2, CDC23, UBR5, CDC27, MAP3K1, FANCL, WWP1, KLHL9, ITCH, UBE2N, UBA2, ANAPC4, BIRC6, TRIM37, ANAPC1	585	166	10427	2.68433	0.00531618	0.00133258	0.00131163	down
GOTERM_BP_DIRECT	GO:0006357~regulation of transcription by RNA polymerase II	107	8.13688	2.65558e-05	RB1, ZNF451, CCNT2, CCNT1, JMJD1C, RORA, AHR, IKZF2, ETS1, CARF, LOC122432813, BACH2, ELK4, LOC122421408, ZNF606, ZMIZ1, CREB3L2, SUPT20H, ZNF567, LOC122453076, ZBTB39, RFX3, ZBTB33, RUNX2, LOC122425718, TBL1XR1, RFX7, ZNF711, CLOCK, ZSCAN29, ZNF397, CBFB, TSHZ1, MYNN, ZNF24, FOXO1, ZBTB2, LOC122420697, ZKSCAN2, HIVEP2, LOC122435265, ZNF664, ZNF300, ZNF146, BPTF, ZNF660, TFAP2C, EGR3, ZNF140, ZBT…	1050	1094	15999	1.49029	0.0244206	0.0246969	0.024511	down
GOTERM_MF_DIRECT	GO:0016887~ATP hydrolysis activity	37	2.81369	2.78462e-05	ATP6V1A, ATP8A1, MCM8, ATP10D, SRP54, SMC5, SMC3, HSPA13, SMC4, HSP90B1, SMC2, ORC4, BTAF1, ASCC3, CCT8, PMS1, CCT2, ABCC4, ATAD5, ABCA5, ATP8B2, RFC1, HSPA5, ATAD2, ATP2B4, SMARCA5, ATP11B, KIF23, PEX1, CLPX, CCT6A, RAD50, ABCB10, KATNAL1, YME1L1, ATP13A3, ABCE1	1051	273	16442	2.12027	0.015528	0.0039788	0.00389384	down
GOTERM_MF_DIRECT	GO:0008017~microtubule binding	26	1.97719	2.83188e-05	CEP57, MACF1, ABRAXAS1, KIF11, KIF15, OPA1, NUSAP1, TOGARAM1, DNM1L, DLGAP5, CLASP2, GAS2L3, CEP350, HAUS6, KIF23, RMDN2, HOOK3, EML4, CENPF, KIF18A, KATNAL1, APC, KATNBL1, HOOK1, KIF20B, MDM1	1051	160	16442	2.54217	0.0157894	0.0039788	0.00389384	down
GOTERM_BP_DIRECT	GO:0071539~protein localization to centrosome	5	0.380228	8.7109e-05	PCM1, STIL, CCDC14, KIAA0753, CEP192	1050	5	15999	15.2371	0.0779004	0.0375275	0.037245	down
GOTERM_BP_DIRECT	GO:0034501~protein localization to kinetochore	6	0.456274	0.000121056	ZWILCH, MIS12, CHAMP1, TTK, SPDL1, KNL1	1050	9	15999	10.1581	0.106591	0.0375275	0.037245	down
GOTERM_MF_DIRECT	GO:0000978~RNA polymerase II cis-regulatory region sequence-specific DNA binding	82	6.23574	0.000126425	ZNF132, ZNF250, RORA, ZFP82, IKZF2, CARF, BACH2, LOC122432813, ZNF280D, LOC122421408, LOC122420632, NKRF, ZNF606, SNAPC3, POGZ, MYB, ZNF280C, LOC122421201, LOC122424239, ZNF644, ZNF567, MYBL1, LOC122421207, KDM6A, ZBTB39, ZFP1, TCF12, RFX3, ZBTB33, RUNX2, LOC122425718, LOC122420586, IRF4, RFX7, LOC122420584, LOC122432320, LOC122421399, ZSCAN29, ZNF397, HLF, SATB1, LEF1, MYNN, ZBTB43, ZNF24, FOXO1…	1051	841	16442	1.52535	0.0685898	0.0142102	0.0139068	down
GOTERM_MF_DIRECT	GO:0140658~ATP-dependent chromatin remodeler activity	10	0.760456	0.000162864	HELLS, ERCC6L, SHPRH, BTAF1, ERCC6L2, HLTF, ATRX, SMARCA5, SMARCAD1, RAD54B	1051	33	16442	4.74065	0.0874723	0.0152549	0.0149292	down
GOTERM_CC_DIRECT	GO:0005829~cytosol	75	5.70342	0.000227411	DENND1B, IPO11, MTRR, USP38, CSE1L, SRP54, LTN1, IDE, OSBPL11, MTO1, IPO7, IPO8, ATIC, PPIP5K2, PPP2R5E, PPP6R3, RIOK2, RIOK1, XYLB, NUDT12, USP46, USP47, USP8, CCT2, STARD4, USP7, HMGCS1, PDE4D, CEP295, YOD1, PEX1, LARP4B, DARS1, UGDH, PPM1B, NCBP3, ETF1, PPEF1, GART, UBA5, IREB2, USP12, GMPS, NLRC3, HSPA13, SCFD1, BAG5, LARP1, G3BP1, UBQLN1, G3BP2, USP1, IARS2, AASDHPPT, UBQLN2, USP24, OSBPL8, …	942	800	15361	1.52876	0.0807082	0.0210355	0.0206944	down
GOTERM_BP_DIRECT	GO:0007064~mitotic sister chromatid cohesion	7	0.532319	0.000234408	ESCO1, RAD21, DSCC1, ESCO2, PDS5B, PDS5A, SMC3	1050	15	15999	7.11067	0.196083	0.0544998	0.0540896	down
GOTERM_MF_DIRECT	GO:0004843~cysteine-type deubiquitinase activity	17	1.29278	0.000357999	USP46, USP24, USP47, USP14, USP8, USP37, USP15, USP7, USP16, USP38, USP53, USP9X, USP33, USP12, YOD1, OTULIN, USP1	1051	96	16442	2.77032	0.182277	0.0251494	0.0246124	down
GOTERM_MF_DIRECT	GO:0001227~DNA-binding transcription repressor activity, RNA polymerase II-specific	17	1.29278	0.000357999	ZNF175, ZFP1, LOC122421285, ZNF182, ZFP82, ZNF26, ZFP14, LOC122441347, LOC122420721, ZKSCAN7, LOC122420762, LOC122440466, ZNF569, LOC122432320, ZNF568, LOC122424879, ZNF445	1051	96	16442	2.77032	0.182277	0.0251494	0.0246124	down
KEGG_PATHWAY	ccad03440:Homologous recombination	10	0.760456	0.000430297	BARD1, RAD50, MRE11, ABRAXAS1, RBBP8, ATM, NBN, TOPBP1, BRCA1, RAD54B	585	42	10427	4.24379	0.127911	0.0273669	0.0269366	down
GOTERM_MF_DIRECT	GO:0003682~chromatin binding	19	1.44487	0.000484565	HELLS, WDHD1, PBRM1, TSPYL1, SET, ATAD2, ASH1L, POLA1, STAG1, STAG2, RAD21, MTF2, ASXL2, TASOR, PCLAF, PHF13, PWWP2A, SMARCAD1, TAF2	1051	118	16442	2.51897	0.238444	0.0302584	0.0296123	down
GOTERM_CC_DIRECT	GO:0000785~chromatin	15	1.14068	0.000542202	RB1, AKIRIN1, TSPYL1, SET, ESCO1, DSCC1, SMARCA5, JMJD1C, ESCO2, PDS5B, PDS5A, RBL2, STAG1, STAG2, MIS18A	942	84	15361	2.91193	0.181817	0.0401229	0.0394723	down
GOTERM_BP_DIRECT	GO:0017196~N-terminal peptidyl-methionine acetylation	5	0.380228	0.000547893	NAA30, NAA25, NAA35, NAA16, NAA15	1050	7	15999	10.8837	0.399641	0.101908	0.101141	down
KEGG_PATHWAY	ccad03013:Nucleocytoplasmic transport	21	1.59696	0.000655768	NDC1, IPO11, NUP133, NUP155, NCBP1, CSE1L, XPO7, NUP153, IPO7, NUP160, IPO8, XPOT, NUP50, TPR, NUP88, NUP43, KPNA4, KPNA5, TNPO1, KPNA3, NUP58	585	161	10427	2.32486	0.188282	0.0347557	0.0342092	down
GOTERM_MF_DIRECT	GO:0004674~protein serine/threonine kinase activity	24	1.8251	0.000716627	CSNK1G3, SMG1, MAST4, RIOK3, STK39, PIK3R4, VRK1, CDC7, TTK, CIT, UHMK1, LATS1, RPS6KB1, PRKD3, CHEK2, AKT3, PBK, TLK1, TRPM7, ATM, RIOK2, SIK2, RIOK1, ATR	1051	174	16442	2.15781	0.331614	0.0370051	0.0362149	down
GOTERM_MF_DIRECT	GO:0031267~small GTPase binding	15	1.14068	0.000724299	IPO11, CCDC186, DENND5B, ROCK2, CSE1L, XPO7, IPO7, SYTL2, IPO8, GOLGA4, FMNL2, XPOT, TRIP11, KNTC1, TNPO1	1051	83	16442	2.82726	0.334491	0.0370051	0.0362149	down
GOTERM_BP_DIRECT	GO:0000724~double-strand break repair via homologous recombination	12	0.912548	0.000757049	WRN, MRE11, RMI1, ERCC4, MCM8, RFWD3, RBBP8, RECQL, SMC5, NBN, BRCA1, RAD54B	1050	55	15999	3.32447	0.505931	0.117343	0.116459	down
GOTERM_BP_DIRECT	GO:0090307~mitotic spindle assembly	6	0.456274	0.00099068	ABRAXAS1, SPICE1, CEP192, KIF11, KIF20B, CLASP2	1050	13	15999	7.03253	0.602587	0.131619	0.130628	down
GOTERM_MF_DIRECT	GO:0008139~nuclear localization sequence binding	7	0.532319	0.00119212	NUP153, KPNA4, KPNA5, TNPO1, RANBP6, KPNA3, NUP58	1051	20	16442	5.47545	0.48848	0.0558308	0.0546387	down
GOTERM_BP_DIRECT	GO:0016579~protein deubiquitination	14	1.06464	0.00139398	USP46, USP24, USP47, USP14, USP37, USP15, USP7, USP38, USP53, USP9X, USP33, USP12, YOD1, USP1	1050	77	15999	2.77039	0.727115	0.150695	0.149561	down
KEGG_PATHWAY	ccad04211:Longevity regulating pathway	14	1.06464	0.00143453	PRKAB2, INSR, SIRT1, FOXO1, NRAS, CREB1, RPS6KB1, SESN3, CAMK4, CREB3L2, AKT3, KRAS, EIF4E, APPL1	585	90	10427	2.77261	0.366507	0.0651685	0.0641438	down
GOTERM_BP_DIRECT	GO:0007094~mitotic spindle assembly checkpoint signaling	6	0.456274	0.00145834	ZWILCH, BUB1B, KNTC1, TTK, SPDL1, MAD2L1	1050	14	15999	6.5302	0.743007	0.150695	0.149561	down
GOTERM_CC_DIRECT	GO:0005643~nuclear pore	9	0.684411	0.0015126	NUP155, XPOT, NUP50, TPR, XPO7, NUP88, NUP153, NUP58, NUP160	942	37	15361	3.96652	0.428839	0.0932768	0.0917642	down
GOTERM_MF_DIRECT	GO:0003688~DNA replication origin binding	5	0.380228	0.0016071	ORC5, POLA1, ORC4, ORC2, MCM10	1051	9	16442	8.69119	0.59502	0.0694762	0.0679927	down
GOTERM_BP_DIRECT	GO:0006606~protein import into nucleus	12	0.912548	0.00184631	IPO8, IPO11, NUP155, NUP133, NUP50, CSE1L, TPR, NUP88, NUP153, TNPO1, RANBP6, IPO7	1050	61	15999	2.99747	0.821024	0.171707	0.170414	down
GOTERM_MF_DIRECT	GO:0000981~DNA-binding transcription factor activity, RNA polymerase II-specific	78	5.93156	0.0018853	ZNF451, ZNF132, CTCF, CARF, ETS1, BACH2, LOC122432813, ELK4, ZNF280D, LOC122420632, ZNF606, POGZ, MYB, ZNF41, ZNF280C, CREB3L2, LOC122421201, LOC122424239, ZNF644, ZNF567, MYBL1, LOC122421207, ZBTB39, ATMIN, TCF12, RFX3, ZBTB33, ZHX1, RUNX2, LOC122425718, CREB1, IRF4, RFX7, LOC122420584, ZNF711, CLOCK, ZSCAN29, ZNF397, HLF, SATB1, TSHZ1, LEF1, MYNN, ZBTB43, ZNF518A, ZNF24, FOXO1, ZBTB2, PURB, LOC…	1051	866	16442	1.40906	0.653731	0.0756814	0.0740655	down
GOTERM_MF_DIRECT	GO:0017056~structural constituent of nuclear pore	7	0.532319	0.00205599	NUP155, NUP133, TPR, NUP88, NUP153, NUP58, NUP160	1051	22	16442	4.97768	0.685463	0.077031	0.0753862	down
GOTERM_BP_DIRECT	GO:0000723~telomere maintenance	6	0.456274	0.00207031	WRN, MRE11, RIF1, NBN, TERF1, ATR	1050	15	15999	6.09486	0.854773	0.175035	0.173718	down
GOTERM_MF_DIRECT	GO:0003724~RNA helicase activity	10	0.760456	0.00257244	EIF4A2, DDX5, DDX46, DDX20, DDX42, DHX15, DDX10, DDX21, MTREX, DHX29	1051	47	16442	3.32854	0.764859	0.0903568	0.0884275	down
GOTERM_BP_DIRECT	GO:0007095~mitotic G2 DNA damage checkpoint signaling	5	0.380228	0.00280262	MRE11, CDK1, NBN, TOPBP1, DTL	1050	10	15999	7.61857	0.926678	0.217203	0.215568	down
GOTERM_MF_DIRECT	GO:0003729~mRNA binding	22	1.673	0.00320638	FYTTD1, KHDRBS1, AQR, MYEF2, YTHDF3, NCBP1, CSTF3, SRBD1, SRSF1, SAMD4A, LOC122438706, CDC40, PTBP2, BCLAF1, METTL14, PCF11, ZNF638, G3BP1, G3BP2, NCBP3, SF3B1, EIF3A	1051	172	16442	2.001	0.835506	0.105999	0.103736	down
GOTERM_CC_DIRECT	GO:0000922~spindle pole	8	0.608365	0.00332132	LATS1, ASPM, NEDD1, CENPF, TUBGCP5, TUBGCP3, SPDL1, CKAP5	942	33	15361	3.95316	0.70798	0.175555	0.172709	down
GOTERM_CC_DIRECT	GO:0035098~ESC/E(Z) complex	4	0.304183	0.00398425	SUZ12, RBBP4, AEBP2, EED	942	6	15361	10.8712	0.771705	0.184271	0.181283	down
GOTERM_MF_DIRECT	GO:0004596~peptide alpha-N-acetyltransferase activity	4	0.304183	0.00448763	NAA30, NAA25, NAA16, NAA15	1051	6	16442	10.4294	0.920159	0.134489	0.131617	down
GOTERM_MF_DIRECT	GO:0140662~ATP-dependent protein folding chaperone	9	0.684411	0.00454679	CCT6A, CCT2, HSPA5, HSPA4, CCT8, HSPA13, CLPX, HSPD1, HSP90B1	1051	42	16442	3.35232	0.922782	0.134489	0.131617	down
KEGG_PATHWAY	ccad04115:p53 signaling pathway	13	0.988593	0.00465124	RRM2, APAF1, GORAB, LOC122427080, THBS1, CCND2, SESN3, ZMAT3, CHEK2, CDK1, BCL2, ATM, ATR	585	91	10427	2.54628	0.772941	0.160456	0.157934	down
GOTERM_BP_DIRECT	GO:0051298~centrosome duplication	4	0.304183	0.00483757	STIL, CCP110, CEP192, CKAP5	1050	6	15999	10.1581	0.989053	0.346072	0.343467	down
GOTERM_CC_DIRECT	GO:0005694~chromosome	7	0.532319	0.00506758	SETD2, WRN, RECQL, ZNF711, SMC3, SMC4, SMC2	942	27	15361	4.22769	0.847375	0.208334	0.204956	down
KEGG_PATHWAY	ccad04141:Protein processing in endoplasmic reticulum	22	1.673	0.00508842	EDEM3, SEC24B, SEC24A, HSPA5, AMFR, SEL1L, EIF2AK3, YOD1, MAGT1, HSP90B1, DNAJC3, LMAN1, CANX, DNAJC10, UBQLN1, BCL2, MAN1A1, STT3B, SEC24D, MARCHF6, UBQLN2, SEC63	585	204	10427	1.92219	0.802546	0.160456	0.157934	down
KEGG_PATHWAY	ccad04114:Oocyte meiosis	17	1.29278	0.00545018	CAMK2D, ITPR1, ITPR2, SMC3, PPP1CB, PPP1CC, RPS6KA3, CDC23, YWHAQ, PPP2R1B, PPP2R5E, CDC27, CDK1, ANAPC4, FBXO5, ANAPC1, MAD2L1	585	141	10427	2.14898	0.82411	0.160456	0.157934	down
KEGG_PATHWAY	ccad03083:Polycomb repressive complex	13	0.988593	0.00555038	SUZ12, PCGF6, USP7, USP16, EED, SFMBT2, MGA, BMI1, RBBP4, AEBP2, MTF2, ASXL2, BCOR	585	93	10427	2.49152	0.829656	0.160456	0.157934	down
GOTERM_BP_DIRECT	GO:0000245~spliceosomal complex assembly	5	0.380228	0.00594354	SCAF11, GEMIN6, SF3B1, CRNKL1, SRPK1	1050	12	15999	6.34881	0.996112	0.394821	0.391849	down
GOTERM_CC_DIRECT	GO:0000775~chromosome, centromeric region	5	0.380228	0.00640471	SGO2, CENPF, MIS18A, DSCC1, MIS12	942	13	15361	6.27184	0.907205	0.236974	0.233131	down
KEGG_PATHWAY	ccad04625:C-type lectin receptor signaling pathway	14	1.06464	0.0066486	EGR3, ARHGEF12, ITPR1, NFATC2, ITPR2, LOC122427080, PTPN11, CBLB, PTGS2, MALT1, NRAS, CLEC7A, AKT3, KRAS	585	107	10427	2.3321	0.880126	0.1677	0.165063	down
KEGG_PATHWAY	ccad05206:MicroRNAs in cancer	19	1.44487	0.00685566	PRKCE, LOC122427080, KIF23, BRCA1, BMI1, PTGS2, THBS1, SIRT1, SLC7A1, GLS, NRAS, CCND2, APC, BCL2, PDCD4, KRAS, ATM, PLCG1, MET	585	170	10427	1.99209	0.887815	0.1677	0.165063	down
KEGG_PATHWAY	ccad03022:Basal transcription factors	9	0.684411	0.00782764	TAF13, TAF7, TAF4B, GTF2H1, TAF5, GTF2H3, GTF2E1, TAF2, GTF2I	585	52	10427	3.08491	0.917831	0.177799	0.175004	down
GOTERM_BP_DIRECT	GO:0007076~mitotic chromosome condensation	4	0.304183	0.00805482	NUSAP1, PHF13, NCAPG, SMC4	1050	7	15999	8.70694	0.999463	0.445569	0.442215	down
GOTERM_BP_DIRECT	GO:0007059~chromosome segregation	6	0.456274	0.00812866	MIS18A, TLK1, TTK, SKA3, DLGAP5, SPC25	1050	20	15999	4.57114	0.999499	0.445569	0.442215	down
GOTERM_BP_DIRECT	GO:0006270~DNA replication initiation	5	0.380228	0.00814481	ORC5, ORC4, MCM10, MCM6, TOPBP1	1050	13	15999	5.86044	0.999506	0.445569	0.442215	down
GOTERM_CC_DIRECT	GO:0005654~nucleoplasm	19	1.44487	0.00919817	STYX, LIN9, PPP4R3B, ARID1B, IBTK, WRN, HNRNPH1, NKRF, MIER3, ZNF318, RBM12B, TASOR, CHAMP1, TASOR2, KPNA4, KPNA5, KPNA3, SUGP2, MAD2L1	942	160	15361	1.93643	0.967257	0.307054	0.302075	down
KEGG_PATHWAY	ccad00280:Valine, leucine and isoleucine degradation	9	0.684411	0.00981649	ALDH6A1, HMGCS1, OXCT1, EHHADH, ACADM, MMUT, BCAT1, DLD, ALDH7A1	585	54	10427	2.97066	0.95659	0.201229	0.198066	down
GOTERM_CC_DIRECT	GO:0032783~super elongation complex	4	0.304183	0.0101682	EAF2, AFF3, AFF4, LOC122441418	942	8	15361	8.1534	0.977211	0.307054	0.302075	down
GOTERM_BP_DIRECT	GO:0000278~mitotic cell cycle	11	0.836502	0.0103832	ASPM, NEDD1, WDHD1, WEE1, CENPF, MIS12, CLTC, TUBGCP5, TUBE1, TUBGCP3, SKA3	1050	66	15999	2.53952	0.99994	0.536467	0.532429	down
KEGG_PATHWAY	ccad04931:Insulin resistance	14	1.06464	0.0103956	PRKAB2, INSR, PRKCE, GFPT1, PTPN11, FOXO1, PPP1CB, PPP1CC, RPS6KA3, CREB1, RPS6KB1, CREB3L2, AKT3, LOC122438252	585	113	10427	2.20827	0.963959	0.201229	0.198066	down
KEGG_PATHWAY	ccad04660:T cell receptor signaling pathway	15	1.14068	0.0107576	ITK, NFATC2, PTPN11, CBLB, RASGRP1, MALT1, NRAS, DLG1, PPP2R1B, PPP2R5E, AKT3, CD28, KRAS, PLCG1, MAP3K7	585	126	10427	2.1219	0.967917	0.201229	0.198066	down
GOTERM_CC_DIRECT	GO:0030870~Mre11 complex	3	0.228137	0.0107884	RAD50, MRE11, NBN	942	3	15361	16.3068	0.981928	0.307054	0.302075	down
GOTERM_MF_DIRECT	GO:0003677~DNA binding	40	3.04183	0.0110499	TOP2B, KMT2A, LOC122451652, TSHZ1, LOC122425488, LIN9, JRKL, BRCA1, SPTY2D1, BCLAF1, BTAF1, POLR2B, SMARCAD1, LOC122440602, BEND7, ZBED5, TMPO, POLQ, TIGD2, SHPRH, ATAD5, RFC1, SMARCA5, DNTT, ASH1L, ARID1B, ZHX1, WDR76, GCFC2, SETBP1, SUB1, POLE2, POLR1B, MTF2, ASXL2, CRY1, TAF4B, ZMYND11, PAXBP1, LCORL	1051	418	16442	1.49705	0.998059	0.310502	0.303872	down
GOTERM_MF_DIRECT	GO:0000287~magnesium ion binding	13	0.988593	0.0117938	PRPS2, ATP8B2, ATP8A1, MAST4, ATP10D, ATP11B, RPS6KA3, WEE1, SRR, PPM1B, MAP3K7, AASDHPPT, IDH3A	1051	90	16442	2.25971	0.998728	0.315625	0.308885	down
KEGG_PATHWAY	ccad04922:Glucagon signaling pathway	14	1.06464	0.0119558	CAMK2D, PRKAB2, ITPR1, ITPR2, PHKA1, PHKB, PPP4R3B, SIRT1, FOXO1, CREB1, CREB3L2, AKT3, LOC122435300, SIK2	585	115	10427	2.16987	0.978178	0.205929	0.202692	down
KEGG_PATHWAY	ccad05215:Prostate cancer	13	0.988593	0.012304	RB1, LEF1, LOC122427080, FOXO1, HSP90B1, NRAS, CREB1, PDGFD, CREB3L2, AKT3, BCL2, CTNNB1, KRAS	585	103	10427	2.24962	0.980492	0.205929	0.202692	down
GOTERM_MF_DIRECT	GO:0000175~3'-5'-RNA exonuclease activity	5	0.380228	0.0127951	DIS3, ERI1, ERI2, ANGEL2, DIS3L	1051	15	16442	5.21472	0.999281	0.326856	0.319877	down
GOTERM_BP_DIRECT	GO:0006260~DNA replication	8	0.608365	0.0141893	ORC5, POLA1, ORC4, RRM1, WRN, RFC1, ORC2, MCM10	1050	40	15999	3.04743	0.999998	0.6598	0.654834	down
GOTERM_BP_DIRECT	GO:0002682~regulation of immune system process	8	0.608365	0.0141893	LOC122440621, ZBTB38, LOC122440466, ZBTB1, ZNF789, LOC122424239, ZBTB11, ZNF26	1050	40	15999	3.04743	0.999998	0.6598	0.654834	down
GOTERM_MF_DIRECT	GO:0061630~ubiquitin protein ligase activity	20	1.52091	0.014657	SHPRH, ANKIB1, UHRF2, FANCL, AMFR, LTN1, WWP1, LOC122427080, UBE3A, CBLB, HERC4, ITCH, HERC2, RMND5A, HECTD1, RFWD3, RNF19A, TRIM37, RAD18, DZIP3	1051	173	16442	1.80857	0.999751	0.35814	0.350493	down
GOTERM_CC_DIRECT	GO:0005794~Golgi apparatus	24	1.8251	0.0155318	SLC30A7, GALNT7, TMEM87B, ZDHHC20, MMGT1, GOLM1, SLC30A5, GALNT1, ZDHHC23, LOC122427080, LYSMD3, SELENOI, RAB33B, RAB10, GOLGA4, PREPL, ARV1, GNPTAB, HEATR5A, PDCD10, TRIP11, GNPNAT1, CEPT1, TMED5	942	232	15361	1.68691	0.996948	0.410483	0.403827	down
GOTERM_MF_DIRECT	GO:0061608~nuclear import signal receptor activity	5	0.380228	0.0162138	KPNA4, KPNA5, TNPO1, RANBP6, KPNA3	1051	16	16442	4.8888	0.999898	0.364485	0.356703	down
GOTERM_MF_DIRECT	GO:0043015~gamma-tubulin binding	5	0.380228	0.0162138	CEP57, NEDD1, CEP70, TUBGCP5, TUBGCP3	1051	16	16442	4.8888	0.999898	0.364485	0.356703	down
KEGG_PATHWAY	ccad04068:FoxO signaling pathway	15	1.14068	0.0167442	PLK4, PRKAB2, USP7, HOMER1, INSR, LOC122427080, SIRT1, FOXO1, RBL2, CCNB3, NRAS, CCND2, AKT3, KRAS, ATM	585	133	10427	2.01022	0.995345	0.266232	0.262046	down
GOTERM_CC_DIRECT	GO:0030992~intraciliary transport particle B	5	0.380228	0.0175345	IFT74, LOC122453723, TRIM59, IFT80, CLUAP1	942	17	15361	4.79612	0.998563	0.432519	0.425505	down
KEGG_PATHWAY	ccad04710:Circadian rhythm	7	0.532319	0.0179668	PRKAB2, CREB1, BHLHE40, CRY1, RORA, NR1D2, CLOCK	585	38	10427	3.28336	0.996866	0.272068	0.26779	down
GOTERM_MF_DIRECT	GO:0004197~cysteine-type endopeptidase activity	9	0.684411	0.0204689	USP46, USP24, USP47, USP7, USP38, USP9X, USP12, USP1, MALT1	1051	54	16442	2.60736	0.999991	0.442442	0.432995	down
KEGG_PATHWAY	ccad04152:AMPK signaling pathway	14	1.06464	0.0213183	PRKAB2, CAB39, INSR, SIRT1, FOXO1, RAB10, CREB1, RPS6KB1, PPP2R1B, PPP2R5E, CREB3L2, AKT3, MAP3K7, LOC122438252	585	124	10427	2.01238	0.998943	0.308147	0.303302	down
GOTERM_BP_DIRECT	GO:0030490~maturation of SSU-rRNA	5	0.380228	0.0219932	RIOK3, SRFBP1, RIOK2, NOL11, RIOK1	1050	17	15999	4.48151	1	0.921285	0.914351	down
GOTERM_BP_DIRECT	GO:0000281~mitotic cytokinesis	5	0.380228	0.0219932	ROCK2, NUSAP1, ECT2, CEP55, CIT	1050	17	15999	4.48151	1	0.921285	0.914351	down
GOTERM_MF_DIRECT	GO:0030983~mismatched DNA binding	4	0.304183	0.0222054	MSH6, MSH2, MSH3, PMS1	1051	10	16442	6.25766	0.999997	0.451858	0.44221	down
GOTERM_MF_DIRECT	GO:0000976~transcription cis-regulatory region binding	6	0.456274	0.0225125	GABPB2, ATMIN, TFAM, AHR, GABPB1, TAF2	1051	26	16442	3.61019	0.999997	0.451858	0.44221	down
GOTERM_BP_DIRECT	GO:0006189~'de novo' IMP biosynthetic process	3	0.228137	0.0235771	ATIC, PFAS, GART	1050	4	15999	11.4279	1	0.921285	0.914351	down
GOTERM_CC_DIRECT	GO:0005635~nuclear envelope	7	0.532319	0.023697	IPO8, SUN1, IPO11, CSE1L, NEMP1, IPO7, MTMR6	942	37	15361	3.08507	0.99986	0.547992	0.539106	down
GOTERM_BP_DIRECT	GO:0006893~Golgi to plasma membrane transport	4	0.304183	0.0238131	RABEP1, EXOC8, EXOC6, EXOC5	1050	10	15999	6.09486	1	0.921285	0.914351	down
KEGG_PATHWAY	ccad04070:Phosphatidylinositol signaling system	12	0.912548	0.0238413	PI4K2B, INPP4B, PIKFYVE, DGKE, INPP5F, PPIP5K2, SACM1L, ITPR1, ITPR2, PIK3C3, PLCG1, MTMR6	585	100	10427	2.13887	0.999535	0.315898	0.310931	down
KEGG_PATHWAY	ccad05210:Colorectal cancer	12	0.912548	0.0238413	MSH6, NRAS, APC, RPS6KB1, MSH2, MSH3, AKT3, LEF1, BCL2, CTNNB1, KRAS, APPL1	585	100	10427	2.13887	0.999535	0.315898	0.310931	down
GOTERM_BP_DIRECT	GO:0007265~Ras protein signal transduction	7	0.532319	0.0247657	USP8, RIT1, NRAS, KRAS, RAPGEF6, RASGRP1, RALGPS2	1050	35	15999	3.04743	1	0.921285	0.914351	down
GOTERM_BP_DIRECT	GO:0001817~regulation of cytokine production	8	0.608365	0.0260533	LOC122440621, ZBTB38, LOC122440466, ZBTB1, ZNF789, LOC122424239, ZBTB11, ZNF26	1050	45	15999	2.70883	1	0.924677	0.917717	down
GOTERM_BP_DIRECT	GO:0006898~receptor-mediated endocytosis	5	0.380228	0.0268455	CLTC, AP4E1, LDLRAD3, DNAJC13, LOC122438252	1050	18	15999	4.23254	1	0.924677	0.917717	down
KEGG_PATHWAY	ccad03460:Fanconi anemia pathway	8	0.608365	0.0274143	FANCM, RMI1, ERCC4, FANCL, USP1, POLI, BRCA1, ATR	585	53	10427	2.6904	0.999855	0.34871	0.343227	down
KEGG_PATHWAY	ccad05165:Human papillomavirus infection	30	2.28137	0.0296413	ITGB1, ATP6V1A, RB1, PATJ, LOC122427080, UBE3A, PTGS2, THBS1, FOXO1, NRAS, PARD6B, CCND2, PPP2R1B, PPP2R5E, CREB3L2, AKT3, ITGA4, ITGA1, RBL2, DLG1, CREB1, RPS6KB1, APC, CTNNB1, KRAS, ATM, ITGA6, TLR3, PALS1, ATR	585	359	10427	1.48947	0.99993	0.351796	0.346264	down
KEGG_PATHWAY	ccad05166:Human T-cell leukemia virus 1 infection	23	1.74905	0.0298694	RB1, MAP3K1, NFYB, NFATC2, BUB1B, ETS1, ELK4, NRAS, DLG1, CCND2, CDC23, CREB1, CHEK2, CANX, CREB3L2, AKT3, CDC27, ANAPC4, KRAS, ATM, ANAPC1, MAD2L1, ATR	585	256	10427	1.60137	0.999935	0.351796	0.346264	down
GOTERM_BP_DIRECT	GO:0006888~endoplasmic reticulum to Golgi vesicle-mediated transport	12	0.912548	0.0307264	LMAN1, SCFD1, SEC24B, PGAP1, SEC24A, GOLT1B, COPB1, USO1, TRIP11, TRAPPC8, SEC24D, TMED5	1050	89	15999	2.05445	1	0.995591	0.988098	down
GOTERM_CC_DIRECT	GO:0005876~spindle microtubule	5	0.380228	0.030868	RMDN2, KIF11, SKA3, KIF20B, CLASP2	942	20	15361	4.0767	0.999991	0.59776	0.588066	down
GOTERM_BP_DIRECT	GO:0000122~negative regulation of transcription by RNA polymerase II	29	2.20532	0.0310453	ZNF175, LOC122421285, ZBTB1, ZFP82, BMI1, ZNF26, ZFP14, ZKSCAN7, LOC122440621, MIER3, LOC122440466, ZNF569, ZNF789, ZNF568, LOC122424239, LOC122424879, ZNF445, ZFP1, MAGEE2, EED, ZBTB38, ZNF182, NR1D2, ZBTB11, LOC122441347, LOC122420721, LOC122420762, LOC122432320, BCOR	1050	295	15999	1.49789	1	0.995591	0.988098	down
GOTERM_CC_DIRECT	GO:0031463~Cul3-RING ubiquitin ligase complex	4	0.304183	0.0332492	KLHL9, KLHL15, CUL3, KLHL7	942	12	15361	5.4356	0.999996	0.59776	0.588066	down
GOTERM_CC_DIRECT	GO:0030688~preribosome, small subunit precursor	4	0.304183	0.0332492	RIOK3, TSR1, RIOK2, RIOK1	942	12	15361	5.4356	0.999996	0.59776	0.588066	down
GOTERM_CC_DIRECT	GO:0000151~ubiquitin ligase complex	6	0.456274	0.0339269	ANKIB1, AMFR, RNF19A, DCUN1D4, DCUN1D1, ASB1	942	30	15361	3.26136	0.999997	0.59776	0.588066	down
GOTERM_CC_DIRECT	GO:0055037~recycling endosome	6	0.456274	0.0339269	RAB10, SLC9A6, SLC9A7, ATP11B, RELCH, DENND6A	942	30	15361	3.26136	0.999997	0.59776	0.588066	down
GOTERM_BP_DIRECT	GO:0046599~regulation of centriole replication	3	0.228137	0.0376001	CEP295, ALMS1, SPICE1	1050	5	15999	9.14229	1	1	0.993541	down
GOTERM_BP_DIRECT	GO:0008104~protein localization	5	0.380228	0.038327	AKAP11, EXOC8, HEATR5A, LRBA, BBS7	1050	20	15999	3.80929	1	1	0.993541	down
GOTERM_MF_DIRECT	GO:0005085~guanyl-nucleotide exchange factor activity	18	1.36882	0.0383738	DENND1B, ARFGEF2, ARHGEF12, DENND5B, DOCK9, RASGRP1, DOCK10, DOCK11, RIC8B, ALS2, SPATA13, ARHGEF3, RAPGEF2, RCC1, DENND6A, ECT2, RAPGEF6, RALGPS2	1051	167	16442	1.6862	1	0.743658	0.727779	down
KEGG_PATHWAY	ccad04550:Signaling pathways regulating pluripotency of stem cells	15	1.14068	0.0396141	PCGF6, RIF1, LOC122428082, BMI1, LOC122428174, ACVR2A, NRAS, ACVR1C, APC, AKT3, CTNNB1, SMARCAD1, KRAS, IL6ST, SKIL	585	149	10427	1.79436	0.999997	0.438932	0.43203	down
KEGG_PATHWAY	ccad04140:Autophagy - animal	18	1.36882	0.0410362	EIF2AK3, PIK3R4, ITPR1, EIF2AK4, RAB33B, NRAS, RPS6KB1, RRAGB, VPS41, AKT3, BCL2, TAX1BP1, BIRC6, KRAS, PIK3C3, SUPT20H, MAP3K7, ATG2B	585	192	10427	1.67099	0.999998	0.438932	0.43203	down
KEGG_PATHWAY	ccad05203:Viral carcinogenesis	20	1.52091	0.0414086	RB1, USP7, EGR3, LOC122427080, UBE3A, GTF2H1, GTF2H3, GTF2E1, RBL2, NRAS, DLG1, CCND2, CREB1, YWHAQ, CREB3L2, TRAF5, CDK1, KRAS, LOC122440602, IL6ST	585	221	10427	1.61303	0.999999	0.438932	0.43203	down
GOTERM_BP_DIRECT	GO:0006468~protein phosphorylation	38	2.88973	0.0418253	CAMK2D, STK39, PIK3R4, BUB1B, RPS6KA3, ACVR1C, RPS6KC1, CHEK2, AKT3, PBK, NEK1, TRPM7, RIOK2, MAP4K5, MAPK6, MAP3K7, PLK4, PRKCH, MAP3K1, RIOK3, EIF2AK3, CDC7, ACVR2A, SRPK1, TBCK, CDK8, WEE1, RPS6KB1, PRKD3, PDIK1L, STK26, TAOK1, CAMK4, CDK1, SIK2, TNIK, MET, ATR	1050	421	15999	1.37532	1	1	0.993541	down
GOTERM_MF_DIRECT	GO:0043138~3'-5' DNA helicase activity	4	0.304183	0.0458843	WRN, FANCM, DHX9, RECQL	1051	13	16442	4.81358	1	0.859565	0.841212	down
KEGG_PATHWAY	ccad00562:Inositol phosphate metabolism	9	0.684411	0.0473265	PI4K2B, INPP4B, PIKFYVE, ALDH6A1, INPP5F, SACM1L, PIK3C3, PLCG1, MTMR6	585	72	10427	2.22799	1	0.485479	0.477845	down
GOTERM_CC_DIRECT	GO:0033588~elongator holoenzyme complex	3	0.228137	0.0476757	ELP1, ELP2, ELP4	942	6	15361	8.1534	1	0.801818	0.788816	down
GOTERM_BP_DIRECT	GO:0016567~protein ubiquitination	14	1.06464	0.0480193	UHRF2, CUL5, KLHL15, CUL3, CUL2, RNF168, KLHL9, HERC4, HERC2, CAND1, RFWD3, KLHL7, NAE1, ASB1	1050	119	15999	1.79261	1	1	0.993541	down
GOTERM_MF_DIRECT	GO:0003712~transcription coregulator activity	11	0.836502	0.0502225	TCERG1, BCLAF1, AKIRIN1, LOC122435217, NAB1, JMJD1C, LOC122435265, SUPT20H, LOC122453076, LOC122449683, LOC122452816	1051	87	16442	1.978	1	0.903563	0.88427	down
GOTERM_MF_DIRECT	GO:0009378~four-way junction helicase activity	3	0.228137	0.0514484	WRN, FANCM, RECQL	1051	6	16442	7.82207	1	0.903563	0.88427	down
GOTERM_CC_DIRECT	GO:0000139~Golgi membrane	12	0.912548	0.0533784	LMAN1, SCFD1, C28H6ORF89, SLC35B4, SLC35A3, MAN2A1, FUT11, USO1, MAN1A1, LDLRAD4, CASD1, SLC35A5	942	104	15361	1.88155	1	0.817472	0.804216	down
KEGG_PATHWAY	ccad05205:Proteoglycans in cancer	20	1.52091	0.0536988	ITGB1, CAMK2D, DDX5, ARHGEF12, ROCK2, ITPR1, ITPR2, LOC122427080, PTPN11, THBS1, PPP1CB, PPP1CC, NRAS, RPS6KB1, AKT3, PDCD4, CTNNB1, KRAS, PLCG1, MET	585	228	10427	1.5635	1	0.518531	0.510378	down
KEGG_PATHWAY	ccad01524:Platinum drug resistance	10	0.760456	0.0539413	MSH6, TOP2B, APAF1, MSH2, MSH3, AKT3, BCL2, LOC122427080, ATM, BRCA1	585	87	10427	2.04873	1	0.518531	0.510378	down
GOTERM_CC_DIRECT	GO:0000776~kinetochore	6	0.456274	0.0542974	DYNLT3, TTK, CKAP5, NSL1, MAD2L1, CENPC	942	34	15361	2.87767	1	0.817472	0.804216	down
GOTERM_CC_DIRECT	GO:0005802~trans-Golgi network	9	0.684411	0.0552346	C1H17ORF75, PI4K2B, RAB30, SCOC, CNST, CCDC186, DOP1A, ATP11B, RELCH	942	68	15361	2.15825	1	0.817472	0.804216	down
GOTERM_BP_DIRECT	GO:0006355~regulation of DNA-templated transcription	31	2.35741	0.0558211	LIN54, SETD2, LOC122421383, CDCA7L, ZNF23, SPTY2D1, CCAR1, ZNF280D, SBNO1, LOC122439762, LOC122445535, HSF2, ZNF280C, POGZ, MYB, LOC122433002, LOC122420719, LOC122420718, MTERF1, LOC122421105, MYBL1, ZNF420, SFMBT2, GTF2H3, HCFC2, PSPC1, MORF4L2, MTF2, LOC122420166, ZNF354A, ZNF157	1050	338	15999	1.39749	1	1	0.993541	down
KEGG_PATHWAY	ccad04148:Efferocytosis	16	1.21673	0.0562885	CX3CR1, CAMK2D, ATP8A1, PTGER2, NFATC2, ADAM10, PTPN11, ATP11B, PTGS2, DUSP16, THBS1, SIRT1, ADAM17, CREB1, VPS41, LOC122438252	585	171	10427	1.66774	1	0.518531	0.510378	down
GOTERM_BP_DIRECT	GO:0006351~DNA-templated transcription	8	0.608365	0.0566115	PHF3, DIDO1, POLR2B, POLR1B, TAF4B, LIN9, CBFA2T2, SCAI	1050	53	15999	2.29995	1	1	0.993541	down
KEGG_PATHWAY	ccad03015:mRNA surveillance pathway	12	0.912548	0.057071	PPP1CB, PPP1CC, HBS1L, SMG1, NCBP1, PPP2R1B, PCF11, PPP2R5E, CSTF3, CPSF2, PAPOLA, ETF1	585	115	10427	1.85989	1	0.518531	0.510378	down
GOTERM_BP_DIRECT	GO:0045727~positive regulation of translation	4	0.304183	0.059439	LARP1, GUF1, LARP4B, LARP4	1050	14	15999	4.35347	1	1	0.993541	down
GOTERM_BP_DIRECT	GO:0060271~cilium assembly	13	0.988593	0.0596899	WDR19, SCLT1, CPLANE1, IFT80, SEPTIN7, IFT74, ABLIM1, PCM1, CENPJ, LOC122438655, CEP70, TRIM59, CLUAP1	1050	111	15999	1.78453	1	1	0.993541	down
GOTERM_CC_DIRECT	GO:0019898~extrinsic component of membrane	4	0.304183	0.0600265	BLOC1S6, VPS13C, VPS13A, ATG2B	942	15	15361	4.34848	1	0.817617	0.804359	down
GOTERM_CC_DIRECT	GO:0005730~nucleolus	16	1.21673	0.0606733	UTP15, DHX9, MAK16, DNTTIP2, WDR75, SPTY2D1, RRP8, WDR43, C28H6ORF89, ERI1, KATNBL1, NKRF, NUSAP1, UTP20, NOL11, DCAF13	942	158	15361	1.65132	1	0.817617	0.804359	down
GOTERM_MF_DIRECT	GO:0042393~histone binding	11	0.836502	0.0606986	SBNO1, TSPYL1, SET, RBBP4, YEATS2, SFMBT2, ATAD2, HAT1, SMARCA5, PWWP2A, SPTY2D1	1051	90	16442	1.91206	1	1	0.980392	down
KEGG_PATHWAY	ccad04720:Long-term potentiation	9	0.684411	0.0615931	PPP1CB, PPP1CC, RPS6KA3, CAMK2D, NRAS, CAMK4, ITPR1, ITPR2, KRAS	585	76	10427	2.11073	1	0.544072	0.535518	down
GOTERM_BP_DIRECT	GO:0051726~regulation of cell cycle	6	0.456274	0.0618618	USP16, PCLAF, LOC122439416, TXLNG, LOC122427080, LIN9	1050	33	15999	2.77039	1	1	0.993541	down
GOTERM_CC_DIRECT	GO:0005669~transcription factor TFIID complex	5	0.380228	0.0634208	TAF13, TAF7, TAF4B, TAF5, TAF2	942	25	15361	3.26136	1	0.817617	0.804359	down
GOTERM_CC_DIRECT	GO:0005664~nuclear origin of replication recognition complex	3	0.228137	0.0640835	ORC5, ORC4, ORC2	942	7	15361	6.98863	1	0.817617	0.804359	down
KEGG_PATHWAY	ccad03030:DNA replication	6	0.456274	0.0648349	POLA1, RFC1, POLE2, PRIM1, DNA2, MCM6	585	39	10427	2.74214	1	0.55723	0.548468	down
GOTERM_BP_DIRECT	GO:0006406~mRNA export from nucleus	5	0.380228	0.0684664	FYTTD1, LOC122444987, NCBP1, TPR, NUP88	1050	24	15999	3.1744	1	1	0.993541	down
GOTERM_CC_DIRECT	GO:0005819~spindle	4	0.304183	0.0706301	CLTC, CHAMP1, SPICE1, TTK	942	16	15361	4.0767	1	0.871105	0.856979	down
GOTERM_BP_DIRECT	GO:0006298~mismatch repair	4	0.304183	0.0707985	MSH6, MSH2, MSH3, PMS1	1050	15	15999	4.06324	1	1	0.993541	down
KEGG_PATHWAY	ccad05200:Pathways in cancer	41	3.11787	0.0720517	ITGB1, RB1, CAMK2D, ROCK2, PTGER2, LEF1, CUL2, LOC122449754, LOC122427080, PTGS2, ETS1, RASGRP1, FOXO1, LRP6, HSP90B1, GNA13, NRAS, CCND2, AKT3, TPR, STAT4, PLCG1, APPL1, ARHGEF12, APAF1, NCOA3, NCOA4, EML4, MSH6, RPS6KB1, APC, MSH2, MSH3, LPAR6, TRAF5, BCL2, CTNNB1, KRAS, ITGA6, IL6ST, MET	585	564	10427	1.29571	1	0.602959	0.593478	down
GOTERM_BP_DIRECT	GO:0006513~protein monoubiquitination	3	0.228137	0.072352	FANCL, RAD18, OBI1	1050	7	15999	6.5302	1	1	0.993541	down
GOTERM_BP_DIRECT	GO:0016926~protein desumoylation	3	0.228137	0.072352	SENP6, SENP7, SENP5	1050	7	15999	6.5302	1	1	0.993541	down
KEGG_PATHWAY	ccad04213:Longevity regulating pathway - multiple species	8	0.608365	0.0750161	NRAS, PRKAB2, RPS6KB1, INSR, AKT3, KRAS, SIRT1, FOXO1	585	66	10427	2.16048	1	0.61167	0.602052	down
GOTERM_MF_DIRECT	GO:0140326~ATPase-coupled intramembrane lipid transporter activity	4	0.304183	0.0780218	ATP8B2, ATP8A1, ATP10D, ATP11B	1051	16	16442	3.91104	1	1	0.980392	down
KEGG_PATHWAY	ccad04914:Progesterone-mediated oocyte maturation	10	0.760456	0.0798543	CCNB3, RPS6KA3, CDC23, AKT3, CDC27, CDK1, ANAPC4, KRAS, ANAPC1, MAD2L1	585	94	10427	1.89616	1	0.619358	0.60962	down
KEGG_PATHWAY	ccad05235:PD-L1 expression and PD-1 checkpoint pathway in cancer	10	0.760456	0.0798543	EML4, NRAS, RPS6KB1, AKT3, CD28, NFATC2, PTPN11, KRAS, PLCG1, RASGRP1	585	94	10427	1.89616	1	0.619358	0.60962	down
GOTERM_CC_DIRECT	GO:0035861~site of double-strand break	5	0.380228	0.0800179	RNF168, ZGRF1, RFWD3, SHLD2, RBBP8	942	27	15361	3.01978	1	0.948764	0.933379	down
GOTERM_BP_DIRECT	GO:0010468~regulation of gene expression	9	0.684411	0.0811103	USP16, RBBP4, ZNF507, LOC122428082, AFF3, AFF4, LOC122428174, LOC122441418, KDM6A	1050	69	15999	1.98745	1	1	0.993541	down
GOTERM_CC_DIRECT	GO:0008278~cohesin complex	3	0.228137	0.0820553	STAG1, STAG2, RAD21	942	8	15361	6.11505	1	0.948764	0.933379	down
GOTERM_MF_DIRECT	GO:0046872~metal ion binding	19	1.44487	0.0827795	MBNL1, RBM26, LOC122451652, DDHD2, DDHD1, IDE, RC3H2, RNF168, ARMC1, PIKFYVE, HECTD1, DHX57, RUFY2, ZNF711, MMUT, LOC122439581, GART, NUDT12, OBI1	1051	198	16442	1.50121	1	1	0.980392	down
GOTERM_BP_DIRECT	GO:0007099~centriole replication	4	0.304183	0.0830479	CEP152, KIAA0753, CCP110, CEP192	1050	16	15999	3.80929	1	1	0.993541	down
GOTERM_BP_DIRECT	GO:0007098~centrosome cycle	4	0.304183	0.0830479	PCM1, PARD6B, CEP120, HAUS5	1050	16	15999	3.80929	1	1	0.993541	down
KEGG_PATHWAY	ccad00250:Alanine, aspartate and glutamate metabolism	6	0.456274	0.0837572	GLUD1, ALDH5A1, PPAT, GFPT1, ADSS2, GLS	585	42	10427	2.54628	1	0.634162	0.624191	down
GOTERM_BP_DIRECT	GO:0042147~retrograde transport, endosome to Golgi	6	0.456274	0.0838681	TMEM87B, GOLT1B, HEATR5A, VPS50, VPS54, VPS26A	1050	36	15999	2.53952	1	1	0.993541	down
KEGG_PATHWAY	ccad00230:Purine metabolism	13	0.988593	0.0858625	PRPS2, RRM1, RRM2, GUCY1B1, PDE4D, GMPS, PFAS, ATIC, PPAT, LOC122429837, ADSS2, PDE7A, GART	585	138	10427	1.67907	1	0.634983	0.624999	down
GOTERM_CC_DIRECT	GO:0005938~cell cortex	5	0.380228	0.0890442	PARD6B, RHOT1, SPIRE1, ECT2, FRYL	942	28	15361	2.91193	1	0.998374	0.982184	down
GOTERM_MF_DIRECT	GO:0031624~ubiquitin conjugating enzyme binding	5	0.380228	0.0901472	ANKIB1, RNF19A, DCUN1D4, DCUN1D1, MARCHF7	1051	27	16442	2.89706	1	1	0.980392	down
GOTERM_MF_DIRECT	GO:0140664~ATP-dependent DNA damage sensor activity	4	0.304183	0.0904221	MSH6, MSH2, MSH3, PMS1	1051	17	16442	3.68098	1	1	0.980392	down
GOTERM_BP_DIRECT	GO:0002098~tRNA wobble uridine modification	3	0.228137	0.0923812	ELP2, ELP4, MTO1	1050	8	15999	5.71393	1	1	0.993541	down
GOTERM_BP_DIRECT	GO:0000266~mitochondrial fission	3	0.228137	0.0923812	MTFR2, DNM1L, SLC25A46	1050	8	15999	5.71393	1	1	0.993541	down
GOTERM_MF_DIRECT	GO:0043130~ubiquitin binding	8	0.608365	0.0927767	AMFR, UBR5, MARCHF7, SMARCAD1, TAB3, STAM, N4BP2, VPS36	1051	61	16442	2.05169	1	1	0.980392	down
GOTERM_CC_DIRECT	GO:0032039~integrator complex	4	0.304183	0.0941141	INTS13, INTS2, LOC122435830, INTS8	942	18	15361	3.62373	1	1	0.98645	down
GOTERM_BP_DIRECT	GO:0032922~circadian regulation of gene expression	4	0.304183	0.096131	PPP1CB, BHLHE40, CRY1, CLOCK	1050	17	15999	3.58521	1	1	0.993541	down
KEGG_PATHWAY	ccad04137:Mitophagy - animal	12	0.912548	0.0992094	TOMM70, USP8, NRAS, USP15, RHOT1, OPA1, AMFR, MFN1, EIF2AK3, TAX1BP1, KRAS, TBC1D15	585	127	10427	1.68415	1	0.714337	0.703105	down

## Sheet: Adults day 5
List of GO terms and KEGG pathways associated with up- and downregulated genes in adult elk 2, 5 and 14 days after SARS-CoV-2 challenge
MF,BP, KEGG_Up and downregulated DE genes - adults day 5
Category	Term	Count	%	PValue	Genes	List Total	Pop Hits	Pop Total	Fold Enrichment	Bonferroni	Benjamini	FDR	DE genes
KEGG_PATHWAY	ccad05205:Proteoglycans in cancer	56	1.33048	4.86583e-05	LOC122425560, LOC122446062, CTSV, TNF, ELK1, LOC122432092, CCND1, KDR, TIMP3, LOC122425446, HRAS, PRKCG, VAV3, WNT5B, PDPK1, MMP2, RPS6, RRAS2, PRKCA, ANK3, WNT16, VAV2, SMO, CTTN, SOS1, PPP1R12B, TLR2, LOC122454541, ROCK2, SDC2, TWIST2, PIK3R3, TWIST1, THBS1, EGFR, WNT6, PAK1, RRAS, ERBB3, LOC122421346, WNT10B, WNT10A, TGFB2, WNT3A, WNT7B, LOC122433037, FZD7, FN1, MAPK12, LOC122449484, VEGFA, MA…	1495	228	10427	1.71306	0.0167431	0.0161503	0.015547	up
KEGG_PATHWAY	ccad04510:Focal adhesion	51	1.21169	0.000115882	LOC122454885, LOC122424593, ITGA2B, ILK, ELK1, ARHGAP35, MYLK3, MYLK4, MYLK, CCND1, TNN, KDR, RAC3, HRAS, PRKCG, VAV3, LOC122424462, PDPK1, LOC122454534, EMP1, PRKCA, EMP2, VAV2, COL4A6, ITGA6, SOS1, PPP1R12B, MYL9, TNXB, LAMA2, ROCK2, PDGFA, PIK3R3, THBS1, THBS4, EGFR, THBS3, PAK1, RELN, PDGFD, MYL10, PAK6, PAK5, PAK4, JUN, VEGFB, FN1, PARVA, VEGFA, MAPK10, BCAR1	1495	208	10427	1.71011	0.0394156	0.0161503	0.015547	up
KEGG_PATHWAY	ccad04371:Apelin signaling pathway	41	0.974103	0.000170203	LOC122425560, RYR1, NOTCH3, LOC122446062, HDAC5, ADCY4, PRKAG2, NRF1, RYR3, SLC8A1, PIK3R6, MYLK3, MYLK4, SLC8A2, MYLK, GNG3, MAP1LC3A, LOC122420753, CCND1, RRAS, GNG8, LOC122425446, LOC122421346, HRAS, SMAD4, NOS2, LOC122433037, SPHK1, RPS6, RRAS2, GNG11, APLN, GNG13, SLC8A3, ACTA2, RPS6KB1, GNB3, LOC122440910, PLIN1, PLCB1, PLCB2	1495	158	10427	1.80986	0.0573549	0.0161503	0.015547	up
KEGG_PATHWAY	ccad04310:Wnt signaling pathway	46	1.0929	0.000213442	ROCK2, PRICKLE3, APCDD1, PRICKLE4, WNT6, PORCN, PPP3CB, FRAT2, CCND1, FRZB, WIF1, RUVBL1, EP300, RAC3, SOST, LZTS2, PRKCG, WNT10B, RNF43, TCF7L2, WNT10A, TCF7L1, JUN, SMAD4, WNT5B, WNT3A, RYK, SERPINF1, FZD7, WNT7B, CSNK2A2, PRKCA, MCC, WNT16, TLE6, VANGL1, DKK4, MAPK10, SFRP4, SFRP2, VANGL2, ROR1, ROR2, NOTUM, PLCB1, PLCB2	1495	186	10427	1.7249	0.0713953	0.0161503	0.015547	up
KEGG_PATHWAY	ccad04360:Axon guidance	47	1.11665	0.000232045	LOC122454885, SEMA5B, SEMA3C, ROCK2, SEMA3B, LRRC4, SEMA3G, ILK, PIK3R3, SEMA3F, NTN1, PRKCZ, RND1, ROBO1, PAK1, PPP3CB, ABLIM2, PARD6A, RRAS, CFL2, SLIT1, RAC3, PAK6, HRAS, PAK5, EPHB4, PLXNA3, PAK4, EPHA4, SEMA6A, SEMA4D, WNT5B, PDPK1, UNC5B, RYK, LOC122454534, LIMK1, PRKCA, SEMA4F, UNC5D, RHOD, RGMA, SSH1, SMO, PARD3, PLXNB2, MYL9	1495	192	10427	1.70732	0.0773719	0.0161503	0.015547	up
GOTERM_BP_DIRECT	GO:0006468~protein phosphorylation	94	2.23331	0.000349123	RET, LOC122446062, LOC122426731, AMHR2, TP53RK, ULK4, ILK, TESK2, STK19, STKLD1, MYLK3, MYLK4, MYLK, RPS6KA5, CHEK1, PDK4, PBK, KDR, STK32A, EPHB4, PRKG1, SCYL1, PRKCG, MAP4K1, EPHA4, RPS6KL1, PRKCI, DAPK2, RIPK4, CSNK2A2, TEX14, PRKCA, PASK, PEAK1, PRKD3, PDIK1L, BMP2K, TYRO3, SIK1, TRIB3, ROR1, ALPK2, ROR2, SGK1, TSSK2, CILK1, GUCY2C, LOC122452561, BRSK2, WNK4, MST1R, AURKC, PRKCZ, RSKR, EGFR, …	2526	421	15999	1.41418	0.458556	0.61306	0.61306	up
GOTERM_MF_DIRECT	GO:0004674~protein serine/threonine kinase activity	46	1.0929	0.000401947	BRSK2, TP53RK, PKN3, MAST1, WNK4, TESK2, STK19, STKLD1, PRKCZ, TTBK1, MYLK3, RSKR, MYLK4, STK3, PAK1, NUAK1, RPS6KA5, CHEK1, TLK2, PBK, PAK6, PIM3, IKBKE, TRPM6, PAK5, PAK4, HIPK4, DMPK, PDPK1, CDC42BPG, DAPK2, LIMK1, CSNK2A2, VRK2, PASK, VRK3, HIPK2, SBK1, RPS6KB1, PRKD3, SIK1, PKN2, ALPK2, SGK1, TSSK2, CILK1	2595	174	16442	1.67504	0.354551	0.43772	0.43772	up
KEGG_PATHWAY	ccad04150:mTOR signaling pathway	44	1.04538	0.000720359	LOC122425560, LOC122428355, LOC122446062, LOC122454541, NPRL2, PIK3R3, TNF, RPTOR, IKBKB, WNT6, SESN2, LOC122425446, RICTOR, SLC38A9, LOC122432032, LOC122421346, SKP2, HRAS, RNF152, PRKCG, WNT10B, WNT10A, ATP6V1G2, LOC122427754, WNT5B, PDPK1, WNT3A, LOC122433037, FZD7, WNT7B, RPS6, PRKCA, WNT16, TTI1, SLC7A5, RPS6KB1, RRAGB, LOC122440910, LAMTOR2, LAMTOR1, SGK1, LAMTOR4, SOS1, LPIN3	1495	185	10427	1.65882	0.221242	0.0417808	0.0402201	up
KEGG_PATHWAY	ccad04728:Dopaminergic synapse	35	0.831551	0.00112232	ATF2, DDC, MAOB, TOMT, CACNA1A, CACNA1C, ARRB2, SLC6A3, PPP2CB, GNG3, GRIN2A, PPP3CB, LOC122420753, PPP2R1B, CREB3L3, CREB3L4, KIF5A, GNG8, PRKCG, KCNJ9, PRKCA, PPP2R3A, GNG11, MAPK12, GNG13, MAPK10, CREB3, MAPK11, GNAL, TH, PPP2R2B, GNB3, PLCB1, PLCB2, LOC122454175	1495	140	10427	1.74365	0.322716	0.0557955	0.0537112	up
KEGG_PATHWAY	ccad04015:Rap1 signaling pathway	49	1.16417	0.00192341	LOC122446062, ITGA2B, CTNND1, SIPA1L2, SIPA1L3, LOC122420753, KDR, RAC3, HRAS, PRKCG, VAV3, PRKCI, MAGI2, PRKCA, VAV2, PRKD3, PARD3, RAPGEF2, PFN4, PLCB1, RAPGEF5, PLCB2, PFN3, PFN2, ADCY4, PDGFA, PIK3R3, PRKCZ, THBS1, EGFR, GRIN2A, PARD6A, RRAS, PDGFD, FGF23, RALGDS, ANGPT4, VEGFB, MAPK12, VEGFA, MAPK11, AFDN, KITLG, FGF19, FGF18, LOC122440910, BCAR1, F2RL3, FGFR1	1495	222	10427	1.53943	0.4873	0.0800197	0.0770305	up
KEGG_PATHWAY	ccad04926:Relaxin signaling pathway	33	0.784034	0.00206947	ATF2, LOC122446062, ADCY4, PIK3R3, ARRB2, PRKCZ, EGFR, GNG3, GNA15, CREB3L3, CREB3L4, GNG8, MAP2K7, HRAS, JUN, NOS2, MMP2, VEGFB, PRKCA, GNG11, MAPK12, GNG13, VEGFA, ACTA2, MAPK10, CREB3, MAPK11, COL4A6, GNB3, LOC122440910, PLCB1, SOS1, PLCB2	1495	134	10427	1.71762	0.512689	0.0800197	0.0770305	up
GOTERM_CC_DIRECT	GO:0030672~synaptic vesicle membrane	14	0.332621	0.00311289	UNC13B, RAB3A, UNC13A, CLTB, SYPL2, SYN3, SYNGR3, SYNGR4, TMEM163, SYN1, SYNGR1, SLC17A7, SLC17A8, PHAF1	2355	38	15361	2.40311	0.821669	1	1	up
KEGG_PATHWAY	ccad04151:PI3K-Akt signaling pathway	80	1.90069	0.00324507	LOC122425560, RET, LOC122446062, ATF2, LOC122424593, ITGA2B, RPTOR, GHR, IKBKB, CCND1, YWHAQ, PPP2R1B, CREB3L3, CREB3L4, TNN, KDR, LOC122425446, IKBKG, HRAS, YWHAH, LOC122424462, PDPK1, RPS6, MAGI2, PRKCA, OSMR, CREB3, LOC122453084, COL4A6, MTCP1, ITGA6, LOC122421313, SOS1, SGK1, LOC122454175, TLR2, TNXB, LOC122454541, LAMA2, PKN3, PDGFA, PIK3R3, THBS1, THBS4, PIK3R6, EGFR, THBS3, PPP2CB, GNG3, R…	1495	411	10427	1.35758	0.676278	0.0983573	0.0946831	up
KEGG_PATHWAY	ccad04071:Sphingolipid signaling pathway	31	0.736517	0.00333802	LOC122446062, ROCK2, PIK3R3, PRKCZ, TNF, PLD2, PPP2CB, SPTLC1, SPTLC2, PPP2R1B, ADORA1, BDKRB2, RAC3, HRAS, PRKCG, FCER1G, PDPK1, SPHK1, PRKCA, PPP2R3A, SGPP2, MAPK12, MAPK10, MAPK11, PPP2R2B, LOC122440910, DEGS2, PLCB1, PLCB2, LOC122454175, NSMAF	1495	127	10427	1.70246	0.686586	0.0983573	0.0946831	up
KEGG_PATHWAY	ccad04020:Calcium signaling pathway	54	1.28297	0.00339163	RYR1, RET, LOC122453991, GRPR, RYR3, SLC8A1, MYLK3, MYLK4, SLC8A2, MYLK, PPP3CB, LOC122420753, BDKRB2, KDR, PRKCG, SPHK1, TNNC2, PRKCA, ORAI3, PPIF, PLCB1, PLCB2, PTGFR, PDE1C, PTGER3, ADCY4, PDGFA, CACNA1A, CACNA1C, MST1R, CACNA1H, EGFR, HRH1, GNA15, GRIN2A, ERBB3, PDGFD, GNA11, FGF23, NTSR1, NOS2, VEGFB, ATP2B2, MCOLN1, VEGFA, SLC8A3, P2RX7, P2RX6, GNAL, FGF19, FGF18, PLCD3, PLCD4, FGFR1	1495	257	10427	1.46548	0.692382	0.0983573	0.0946831	up
GOTERM_BP_DIRECT	GO:0098703~calcium ion import across plasma membrane	9	0.213828	0.0037542	SLC8A3, TRPV6, TRPV4, CACNA1A, CACNA1C, NALF2, NALF1, SLC8A1, SLC8A2	2526	18	15999	3.16686	0.998651	1	1	up
KEGG_PATHWAY	ccad04625:C-type lectin receptor signaling pathway	27	0.641483	0.00404487	PIK3R3, TNF, IKBKB, PAK1, PPP3CB, LOC122420753, RRAS, CASP1, IKBKG, CLEC1B, IKBKE, HRAS, JUN, EGR3, FCER1G, CCL22, LOC122433435, CARD9, RRAS2, MAPK12, MAPK10, MAPK11, CLEC4D, CD209, IL23A, CLEC6A, IRF9	1495	107	10427	1.75994	0.75498	0.103612	0.0997416	up
KEGG_PATHWAY	ccad04978:Mineral absorption	22	0.522689	0.00416831	SLC34A3, LOC122426323, ATP1A3, SLC30A1, ATP2B2, SLC5A1, SLC8A1, ATOX1, SLC8A2, SLC8A3, TRPV6, LOC122420102, LOC122442443, LOC122438238, LOC122420100, LOC122435422, LOC122427539, LOC122447809, LOC122438195, SLC26A3, TRPM6, LOC122443958	1495	81	10427	1.89433	0.765295	0.103612	0.0997416	up
KEGG_PATHWAY	ccad03440:Homologous recombination	14	0.332621	0.0045349	MUS81, TOP3B, XRCC2, RAD51B, SEM1, RAD52, RAD51, POLD1, RPA3, RPA4, RAD54L, SSBP1, TOPBP1, LOC122423602	1495	42	10427	2.32486	0.793445	0.10521	0.101279	up
KEGG_PATHWAY	ccad05171:Coronavirus disease - COVID-19	106	2.51841	0.00523037	LOC122425560, RPL30, LOC122424993, TNF, RPL6, RPS15, RPS19, C3AR1, LOC122425446, LOC122455253, RPL35, LOC122455254, RPL38, LOC122433340, LOC122422854, RPL39, PRKCG, LOC122424583, LOC122426369, LOC122430223, RPS6, RPL22, PRKCA, LOC122422848, ACE2, LOC122437256, RPL27, LOC122421117, LOC122422844, CFB, LOC122439670, LOC122430898, LOC122430937, LOC122433809, PIK3R3, LOC122420295, LOC122420690, LOC122…	1495	579	10427	1.27687	0.837926	0.110147	0.106033	up
GOTERM_BP_DIRECT	GO:0000278~mitotic cell cycle	20	0.475172	0.00533709	CENPT, WDHD1, CENPW, TUBAL3, LOC122430099, TUBD1, TUBG2, SNX33, TUBB4B, LOC122427692, LOC122425818, CENPE, PPP2CB, WEE1, WEE2, SPATA17, LOC122430098, LOC122422249, POLE, TUBA8	2526	66	15999	1.91931	0.999917	1	1	up
KEGG_PATHWAY	ccad04014:Ras signaling pathway	51	1.21169	0.00538076	LOC122446062, RASGRF2, ELK1, IKBKB, SYNGAP1, LOC122420753, KDR, RAC3, IKBKG, HRAS, PRKCG, RASA4B, RRAS2, PRKCA, RALGAPB, SOS1, RIN1, RAPGEF5, PLA1A, PLA2G1B, PDGFA, PIK3R3, RASAL1, RASAL2, EGFR, PLD2, PAK1, GNG3, GRIN2A, RRAS, PDGFD, PAK6, GNG8, FGF23, RALGDS, PAK5, PAK4, ANGPT4, VEGFB, GNG11, VEGFA, GNG13, MAPK10, AFDN, KITLG, FGF19, FGF18, GNB3, LOC122440910, RGL1, FGFR1	1495	245	10427	1.45185	0.84621	0.110147	0.106033	up
GOTERM_BP_DIRECT	GO:0001666~response to hypoxia	7	0.16631	0.00599741	TH, MMP2, VEGFB, PLEKHN1, LIMD1, AJUBA, VEGFA	2526	12	15999	3.69468	0.999974	1	1	up
GOTERM_CC_DIRECT	GO:0005778~peroxisomal membrane	11	0.261345	0.00648995	FIS1, PEX5L, SLC25A17, PEX11A, PEX5, PXMP4, PEX10, PEX2, PEX11G, PEX12, PEX26	2355	28	15361	2.5625	0.972694	1	1	up
GOTERM_BP_DIRECT	GO:0007275~multicellular organism development	36	0.85531	0.0070866	RET, NOTCH3, GREB1L, MST1R, CDH8, FSTL4, EGFR, WNT6, SPRED2, SPRED1, CDH3, ERBB3, KDR, OTX1, AMELX, JAG2, WNT10B, WNT10A, WNT5B, WNT3A, RYK, TIE1, WNT7B, FST, TNK1, WNT16, VANGL1, DKK4, VANGL2, AXL, TYRO3, SPRY2, ROR1, CDHR5, ROR2, FGFR1	2526	147	15999	1.55112	0.999996	1	1	up
GOTERM_BP_DIRECT	GO:1904491~protein localization to ciliary transition zone	5	0.118793	0.0070991	TCTN2, TCTN1, TMEM107, NPHP4, CC2D2A	2526	6	15999	5.27811	0.999996	1	1	up
GOTERM_MF_DIRECT	GO:0000149~SNARE binding	15	0.356379	0.00755361	EXOC3L2, SNAPIN, SEC24A, ANKRD27, STX17, STX19, STX8, LOC122421264, SYT7, SYT12, VPS50, LOC122421653, TSNARE1, STX2, LOC122433182	2595	45	16442	2.11201	0.999741	1	1	up
GOTERM_BP_DIRECT	GO:0006261~DNA-templated DNA replication	7	0.16631	0.00966535	WDHD1, POLQ, RFC3, RFC4, POLN, POLE2, POLD1	2526	13	15999	3.41047	1	1	1	up
KEGG_PATHWAY	ccad04390:Hippo signaling pathway	37	0.879069	0.010186	YAP1, LIMD1, PRKCZ, STK3, BBC3, WNT6, PPP2CB, PARD6A, CCND1, PPP2R1B, YWHAQ, TP53BP2, LOC122420638, TEAD1, LOC122453372, YWHAH, TEAD3, WNT10B, TCF7L2, WNT10A, TCF7L1, PRKCI, SMAD4, TGFB2, WNT5B, WNT3A, FZD7, WNT7B, SCRIB, WNT16, BMP6, BMP4, DLG2, PPP2R2B, PARD3, LOC122453084, AJUBA	1495	171	10427	1.50912	0.971352	0.185566	0.178634	up
KEGG_PATHWAY	ccad00760:Nicotinate and nicotinamide metabolism	13	0.308862	0.0101906	LOC122431037, QPRT, SIRT4, NMNAT2, LOC122431219, NT5DC4, NMRK2, NAPRT, LOC122426516, NT5M, LOC122426514, NUDT13, NUDT12	1495	41	10427	2.21145	0.971398	0.185566	0.178634	up
KEGG_PATHWAY	ccad01240:Biosynthesis of cofactors	35	0.831551	0.0106647	PANK2, ALAS1, PANK3, HAAO, MPI, QPRT, AK5, PTS, AK8, GMPPB, RDH12, TDO2, PPCS, FLAD1, NAPRT, PNPO, VKORC1, NQO1, PMM1, MMAB, LOC122431037, UROS, AKR1A1, NME4, NMNAT2, COASY, DHRS3, NME1, LOC122431219, UGDH, COQ2, PHOSPHO2, NME7, MTHFD2L, ALPL	1495	160	10427	1.52569	0.975779	0.185566	0.178634	up
GOTERM_MF_DIRECT	GO:0003924~GTPase activity	66	1.56807	0.0107725	RAB3B, RAB3C, RAB3A, RASL11B, RND2, RND3, ARHGAP35, RAB22A, RND1, RAB43, RNF112, RAC3, LOC122427624, HRAS, EIF5B, RRAS2, RHOD, DNM1, RAB33B, TUFM, RAP2B, RRAGB, RAB37, RAB34, RHOJ, LOC122432562, RHOU, RAB7B, RHOQ, ARL9, GNAZ, LOC122434219, LOC122434658, RRAD, LOC122430099, RHOBTB3, ARL2, AGAP1, RHOBTB1, NUGGC, GNA15, RAB40B, RASD1, RRAS, ARL13A, RAB26, GNA11, LOC122430098, LOC122432032, RAB6B, RE…	2595	313	16442	1.33603	0.999992	1	1	up
GOTERM_CC_DIRECT	GO:0005874~microtubule	17	0.403896	0.0117379	TUBAL3, LOC122430099, MX1, TUBD1, TUBG2, TUBB4B, LOC122427692, DNM1, TPX2, CENPE, TPPP3, TPPP2, DCDC2B, NUSAP1, LOC122430098, LOC122422249, TUBA8	2355	58	15361	1.91183	0.99854	1	1	up
GOTERM_CC_DIRECT	GO:0031012~extracellular matrix	24	0.570207	0.0118709	LINGO1, SPON1, ECM2, MMP2, PAPLN, DMP1, CLEC14A, MUC5B, GP5, MUC5AC, MMP14, ADAMTS3, ADAMTSL4, ADAMTS18, ADAMTSL3, CCN6, ADAMTS17, TIMP3, CD248, TIMP1, ZP3, GPLD1, TIMP4, MUC6	2355	93	15361	1.68328	0.998645	1	1	up
KEGG_PATHWAY	ccad05165:Human papillomavirus infection	68	1.61559	0.0123983	LOC122428355, LOC122446062, LOC122424593, LOC122429603, MAML2, ITGA2B, TCIRG1, TNF, IKBKB, CCND1, PPP2R1B, CREB3L3, CREB3L4, TNN, EP300, IKBKG, IKBKE, HRAS, ATP6V0B, LOC122424462, PRKCI, ATP6V1G2, WNT5B, SCRIB, TUBG2, WNT16, CREB3, IRF3, PARD3, COL4A6, ITGA6, SOS1, LOC122454175, IRF9, NOTCH3, TNXB, LAMA2, PIK3R3, PRKCZ, THBS1, THBS4, EGFR, THBS3, WNT6, PPP2CB, RELN, PARD6A, HES1, HES4, WNT10B, TC…	1495	359	10427	1.32109	0.986821	0.205458	0.197783	up
GOTERM_CC_DIRECT	GO:0036038~MKS complex	5	0.118793	0.0130495	TMEM67, TCTN2, TCTN1, TMEM107, B9D1	2355	7	15361	4.65908	0.9993	1	1	up
GOTERM_MF_DIRECT	GO:1990050~phosphatidic acid transfer activity	5	0.118793	0.0144835	PRELID2, PRELID1, LOC122424598, PRELID3A, PRELID3B	2595	7	16442	4.52574	1	1	1	up
GOTERM_BP_DIRECT	GO:0016558~protein import into peroxisome matrix	5	0.118793	0.0145012	PEX7, PEX10, PEX2, PEX12, PEX26	2526	7	15999	4.52409	1	1	1	up
GOTERM_BP_DIRECT	GO:0015914~phospholipid transport	7	0.16631	0.0146865	PRELID2, PRELID1, PITPNM1, LOC122424598, PITPNC1, PRELID3A, PRELID3B	2526	14	15999	3.16686	1	1	1	up
KEGG_PATHWAY	ccad03460:Fanconi anemia pathway	15	0.356379	0.0148649	MUS81, TOP3B, WDR48, POLN, RMI1, REV1, FANCB, RAD51, FANCD2, RPA3, UBE2T, RPA4, HES1, POLK, LOC122435272	1495	53	10427	1.97394	0.994466	0.227854	0.219342	up
KEGG_PATHWAY	ccad04530:Tight junction	40	0.950344	0.0150593	LOC122454885, TUBAL3, ROCK2, PRKAG2, MYL6B, F11R, PRKCZ, LOC122432092, PPP2CB, CLDN20, PARD6A, CCND1, PPP2R1B, MARVELD2, MICALL2, MAP2K7, SYNPO, MPDZ, PRKCI, JUN, LOC122454534, SCRIB, LOC122427692, TJAP1, LOC122449484, MAPK10, AFDN, OCLN, CLDN4, DLG2, CTTN, PPP2R2B, PARD3, RAB13, LOC122425799, RAPGEF2, LOC122422249, MYL9, TJP3, TUBA8	1495	193	10427	1.44551	0.994832	0.227854	0.219342	up
GOTERM_BP_DIRECT	GO:0033674~positive regulation of kinase activity	14	0.332621	0.0155526	RET, VAC14, RYK, TIE1, TNK1, MST1R, EGFR, ERBB3, AXL, KDR, TYRO3, ROR1, ROR2, FGFR1	2526	44	15999	2.01528	1	1	1	up
GOTERM_BP_DIRECT	GO:0060070~canonical Wnt signaling pathway	15	0.356379	0.0166249	WNT10B, TCF7L2, WNT10A, TCF7L1, WNT5B, WNT3A, FZD7, WNT7B, WNT16, SFRP4, WNT6, PORCN, SFRP2, FRZB, PLPP3	2526	49	15999	1.9389	1	1	1	up
KEGG_PATHWAY	ccad04928:Parathyroid hormone synthesis, secretion and action	27	0.641483	0.0167306	ATF2, ADCY4, WNK4, ARRB2, EGFR, PLD2, RXRB, CREB3L3, CREB3L4, GNA11, TNFSF11, SOST, FGF23, PRKCG, SLC34A3, LOC122427212, PDE4D, PDE4C, PRKCA, LOC122454835, NR4A2, CREB3, MMP14, SGK1, PLCB1, PLCB2, FGFR1	1495	119	10427	1.58247	0.997133	0.237259	0.228396	up
GOTERM_MF_DIRECT	GO:0005525~GTP binding	72	1.71062	0.0175386	RAB3B, RAB3C, RAB3A, RASL11B, RND2, RND3, ARHGAP35, RAB22A, RND1, GMPPB, RAB43, RNF112, RAC3, LOC122427624, HRAS, EIF5B, RRAS2, TUBG2, RHOD, LOC122427692, DNM1, RAB33B, TUFM, RAP2B, RRAGB, RAB37, RAB34, RHOJ, LOC122432562, RHOU, LOC122422249, RAB7B, RHOQ, ARL9, GNAZ, LOC122434219, LOC122434658, TUBAL3, RRAD, LOC122430099, RHOBTB3, TUBD1, ARL2, AGAP1, SRL, RHOBTB1, RAB40B, RASD1, RRAS, ARL13A, RAB…	2595	354	16442	1.28868	1	1	1	up
KEGG_PATHWAY	ccad05132:Salmonella infection	57	1.35424	0.0183755	LOC122454885, LOC122446062, TNF, PIK3C2B, IKBKB, KIF5A, TNFSF10, CASP1, IKBKG, HRAS, VPS18, LOC122426721, VPS33A, LOC122454534, LOC122427692, RHOJ, LOC122425799, LOC122432089, PFN4, LOC122421313, LOC122422249, TLR5, RAB7B, MYL9, PFN3, PFN2, TLR2, DCTN6, LOC122434658, TUBAL3, ROCK2, LOC122430099, DCTN3, SNX33, KLC1, STX10, CYTH3, KLC3, PAK1, KLC2, RRAS, MYL10, LOC122430098, MAP2K7, WASF3, GSDMD, T…	1495	298	10427	1.33406	0.998397	0.237259	0.228396	up
GOTERM_BP_DIRECT	GO:0071277~cellular response to calcium ion	10	0.237586	0.0188667	CPNE9, RASA4B, SYT12, CPNE5, CPNE7, LOC122421264, RASAL1, LOC122421653, CPNE2, SYT7	2526	27	15999	2.34583	1	1	1	up
KEGG_PATHWAY	ccad04660:T cell receptor signaling pathway	28	0.665241	0.0191128	LOC122446062, PIK3R3, TNF, IKBKB, PPP2CB, PAK1, PPP3CB, PPP2R1B, PAK6, IKBKG, MAP2K7, HRAS, PAK5, PAK4, VAV3, JUN, PDPK1, PPP2R3A, MAPK12, VAV2, MAPK10, MAPK11, IFNG, PPP2R2B, LOC122440910, PDCD1, SOS1, LOC122454175	1495	126	10427	1.54991	0.998765	0.237259	0.228396	up
KEGG_PATHWAY	ccad04916:Melanogenesis	25	0.593965	0.0191451	LOC122446062, ADCY4, WNT6, LOC122420753, CREB3L3, CREB3L4, EP300, HRAS, PRKCG, WNT10B, TCF7L2, WNT10A, TCF7L1, WNT5B, WNT3A, FZD7, WNT7B, PRKCA, WNT16, POMC, CREB3, KITLG, LOC122440910, PLCB1, PLCB2	1495	109	10427	1.59967	0.998779	0.237259	0.228396	up
KEGG_PATHWAY	ccad04012:ErbB signaling pathway	21	0.498931	0.0197716	PRKCG, LOC122446062, JUN, PIK3R3, PRKCA, NRG2, ELK1, EGFR, BTC, MAPK10, PAK1, RPS6KB1, ERBB3, NRG4, PAK6, LOC122440910, MAP2K7, SOS1, HRAS, PAK5, PAK4	1495	87	10427	1.68352	0.999021	0.237259	0.228396	up
KEGG_PATHWAY	ccad04721:Synaptic vesicle cycle	21	0.498931	0.0197716	UNC13B, LOC122428355, ATP6V0B, RAB3A, UNC13A, ATP6V1G2, LOC122427754, STXBP1, SLC1A1, CLTB, CACNA1A, TCIRG1, SLC1A7, DNM1, SLC6A3, CPLX4, CPLX3, SLC6A4, SLC17A7, SLC17A8, STX2	1495	87	10427	1.68352	0.999021	0.237259	0.228396	up
GOTERM_MF_DIRECT	GO:0045499~chemorepellent activity	9	0.213828	0.0202088	SEMA5B, SEMA6A, SEMA3C, SEMA4D, NRG4, SEMA3B, SEMA3G, SEMA4F, SEMA3F	2595	23	16442	2.47932	1	1	1	up
GOTERM_MF_DIRECT	GO:0005164~tumor necrosis factor receptor binding	9	0.213828	0.0202088	TNFSF14, TNFSF4, TRAF5, LTA, TNFSF10, TNFSF11, TRIM37, LOC122445907, TNF	2595	23	16442	2.47932	1	1	1	up
GOTERM_BP_DIRECT	GO:0000724~double-strand break repair via homologous recombination	16	0.380138	0.0205956	SWSAP1, WDR48, RMI1, XRCC2, SMC5, SPIDR, RAD51B, SEM1, RAD52, WRN, RAD51, SFR1, RFWD3, RPA3, RPA4, LOC122423602	2526	55	15999	1.84254	1	1	1	up
GOTERM_MF_DIRECT	GO:0008028~monocarboxylic acid transmembrane transporter activity	7	0.16631	0.0212331	SLC16A7, SLC16A11, SLC16A9, SLC16A2, SLC16A4, SLC16A5, SLC16A13	2595	15	16442	2.95681	1	1	1	up
GOTERM_BP_DIRECT	GO:0006904~vesicle docking involved in exocytosis	7	0.16631	0.0212664	RAB3B, RAB43, RAB3C, VPS18, RAB3A, STXBP1, RAB13	2526	15	15999	2.95574	1	1	1	up
GOTERM_BP_DIRECT	GO:0055085~transmembrane transport	60	1.42552	0.0232427	SLC23A3, SLC35B3, SLC35F2, SLC23A1, SLC7A14, SLC4A4, SLC4A5, SLC2A8, LOC122420191, SLC22A13, SLC22A14, SLC22A16, SLC22A17, MFSD3, SLC25A41, SLC16A7, SLC25A43, SLC16A9, SLC25A45, SLC16A2, SLC25A47, SLC16A4, SLC16A5, LOC122426440, SLC2A10, SLC2A12, LOC122420187, LOC122420183, MFSD10, SLC22A23, SLC7A4, SLC25A17, SLCO2A1, LOC122421237, LOC122421239, SLC45A2, SLC26A1, CATSPER2, SLC22A2, SLC5A11, SLCO5…	2526	291	15999	1.30592	1	1	1	up
KEGG_PATHWAY	ccad03050:Proteasome	15	0.356379	0.0238075	PSMD11, SEM1, PSMB6, PSMD8, PSMD9, PSMA3, PSMB5, PSMC6, LOC122419603, IFNG, PSMC3, PSMC4, PSME3, PSME4, PSMD1	1495	56	10427	1.86819	0.999766	0.276167	0.26585	up
GOTERM_MF_DIRECT	GO:0005524~ATP binding	207	4.91803	0.0248388	PANK2, PANK3, TP53RK, PARS2, ULK4, TESK2, SMC5, SMC4, MYLK, RPS6KA5, CHEK1, DHX58, KDR, KIF21A, SEPHS2, EPHB4, PRKCG, EPHA4, PRKCI, LOC122431037, DAPK2, CSNK2A2, PRKCA, PASK, PRKD3, KATNAL2, TYRO3, LOC122454293, TRIB3, TARS2, SIK1, ALPK2, WNK4, ABCB9, MST1R, PRKCZ, TTBK1, NUAK1, LOC122421388, RIMKLA, TRPM6, ZRANB3, CDK17, MYH7B, SRMS, YES1, DMPK, DNAH17, XRCC2, SMARCA5, DCLK3, SMARCA1, SMARCA4, L…	2595	1152	16442	1.13851	1	1	1	up
GOTERM_MF_DIRECT	GO:0035091~phosphatidylinositol binding	19	0.451414	0.024839	SNX10, SNX32, SNX33, PITPNC1, PIK3C2B, PLD2, PARD3B, NISCH, TOM1L1, SH3YL1, SNX4, SNX16, PITPNM1, SH3PXD2A, PARD3, SNX15, SGK1, SNX7, LOC122454483	2595	71	16442	1.69556	1	1	1	up
GOTERM_MF_DIRECT	GO:0046872~metal ion binding	43	1.02162	0.0252379	RBM27, RBM26, LOC122453953, ZC3H4, ZFYVE9, ZC3H3, PRR3, LENG9, ZC3H8, ZC3H6, RNF135, RNF112, FGD5, TDO2, PITRM1, NUP42, ZC3H12B, ACP7, CARNS1, RIMKLA, BSN, RNF175, UNKL, NUDT13, NUDT12, TOE1, ZC3H10, LOC122429673, LOC122430561, ZFYVE21, ATOX1, SH3RF3, PC, PCCA, PITPNM1, LOC122420102, LOC122420100, RUFY2, LOC122435510, TDRD12, WDFY2, RNF121, OBI1	2595	198	16442	1.37601	1	1	1	up
GOTERM_MF_DIRECT	GO:0003810~protein-glutamine gamma-glutamyltransferase activity	5	0.118793	0.025383	TGM1, TGM7, TGM5, TGM3, TGM2	2595	8	16442	3.96002	1	1	1	up
GOTERM_BP_DIRECT	GO:0018149~peptide cross-linking	5	0.118793	0.0254129	TGM1, TGM7, TGM5, TGM3, TGM2	2526	8	15999	3.95858	1	1	1	up
KEGG_PATHWAY	ccad05225:Hepatocellular carcinoma	37	0.879069	0.0256936	LOC122446062, SMARCD1, SMARCD3, SMARCB1, PIK3R3, LOC122446364, LOC122429584, ELK1, EGFR, WNT6, FRAT2, CCND1, DPF1, POLK, HRAS, PRKCG, SMARCE1, WNT10B, TCF7L2, NQO1, WNT10A, TCF7L1, SMAD4, TGFB2, WNT5B, WNT3A, FZD7, WNT7B, PRKCA, WNT16, SMARCA4, GADD45G, CDK6, RPS6KB1, LOC122429517, LOC122440910, SOS1	1495	182	10427	1.41791	0.999881	0.288431	0.277657	up
KEGG_PATHWAY	ccad05224:Breast cancer	32	0.760276	0.0269569	NOTCH3, LOC122446062, PIK3R3, EGFR, WNT6, FRAT2, CCND1, TNFSF11, HES1, POLK, FGF23, HRAS, JAG2, WNT10B, TCF7L2, WNT10A, TCF7L1, JUN, WNT5B, WNT3A, FZD7, WNT7B, WNT16, GADD45G, CDK6, RPS6KB1, FGF19, FGF18, LOC122440910, PGR, SOS1, FGFR1	1495	153	10427	1.45874	0.999924	0.293156	0.282205	up
GOTERM_BP_DIRECT	GO:0043161~proteasome-mediated ubiquitin-dependent protein catabolic process	23	0.546448	0.0271731	RNF34, UBE2B, UBXN2B, UBXN2A, RHOBTB3, KLHL22, UBE2G1, TNFAIP1, KCTD5, SPSB3, PSMD8, NSFL1C, SPSB2, PSMC3, PSMC4, TRIM2, TRIM3, KCTD13, SPOPL, UBXN7, ERCC8, PSMD1, DCAF11	2526	92	15999	1.58343	1	1	1	up
GOTERM_MF_DIRECT	GO:0001530~lipopolysaccharide binding	8	0.190069	0.0282329	LOC122424251, LOC122424261, LOC122424253, LOC122424252, ZRANB2, LOC122424256, BPI, LOC122448352	2595	20	16442	2.53441	1	1	1	up
GOTERM_MF_DIRECT	GO:0030215~semaphorin receptor binding	8	0.190069	0.0282329	SEMA5B, SEMA6A, SEMA3C, SEMA4D, SEMA3B, SEMA3G, SEMA4F, SEMA3F	2595	20	16442	2.53441	1	1	1	up
GOTERM_BP_DIRECT	GO:0071526~semaphorin-plexin signaling pathway	8	0.190069	0.0282805	SEMA5B, SEMA6A, SEMA3C, SEMA4D, SEMA3B, SEMA3G, SEMA4F, SEMA3F	2526	20	15999	2.53349	1	1	1	up
GOTERM_BP_DIRECT	GO:0048843~negative regulation of axon extension involved in axon guidance	8	0.190069	0.0282805	SEMA5B, SEMA6A, SEMA3C, SEMA4D, SEMA3B, SEMA3G, SEMA4F, SEMA3F	2526	20	15999	2.53349	1	1	1	up
GOTERM_MF_DIRECT	GO:0022857~transmembrane transporter activity	19	0.451414	0.0283863	SLC23A3, LOC122431415, SLC35F2, SLC2A10, SLC23A1, SLC2A12, SLC2A8, MFSD10, SLC22A23, SLC22A13, SLC22A14, SV2C, SLC17A9, SLC22A17, MFSD3, SLC25A45, SLC22A31, SLC22A7, SLC25A47	2595	72	16442	1.67201	1	1	1	up
KEGG_PATHWAY	ccad04810:Regulation of actin cytoskeleton	49	1.16417	0.0284332	LOC122454885, LOC122446062, ITGA2B, ARHGAP35, LOC122431405, MYLK3, MYLK4, MYLK, CFL2, BDKRB2, RAC3, HRAS, VAV3, LOC122454534, RRAS2, F2, VAV2, ITGAD, LOC122425799, PFN4, ITGA6, SOS1, PPP1R12B, MYL9, PFN3, PFN2, ROCK2, PDGFA, PIK3R3, EGFR, PAK1, RRAS, PDGFD, C9, MYL10, PAK6, FGF23, PAK5, PAK4, LIMK1, FN1, BAIAP2, LOC122449484, SSH1, FGF19, FGF18, LOC122440910, BCAR1, FGFR1	1495	256	10427	1.33498	0.999955	0.299841	0.28864	up
GOTERM_BP_DIRECT	GO:0036065~fucosylation	6	0.142552	0.029267	FUT7, FUT10, FUOM, FUT2, LOC122454000, LOC122420846	2526	12	15999	3.16686	1	1	1	up
KEGG_PATHWAY	ccad05231:Choline metabolism in cancer	23	0.546448	0.0300361	PRKCG, DGKG, LOC122446062, JUN, CHKA, PDPK1, SLC22A2, PDGFA, PIK3R3, PRKCA, EGFR, PLD2, MAPK10, RPS6KB1, DGKQ, PDGFD, RAC3, LOC122440910, SOS1, PLPP3, RALGDS, HRAS, WASF3	1495	102	10427	1.5727	0.999975	0.307428	0.295944	up
GOTERM_MF_DIRECT	GO:0004668~protein-arginine deiminase activity	4	0.0950344	0.0305401	PADI6, PADI3, PADI2, PADI1	2595	5	16442	5.06882	1	1	1	up
GOTERM_MF_DIRECT	GO:0001730~2'-5'-oligoadenylate synthetase activity	4	0.0950344	0.0305401	LOC122422848, LOC122422854, LOC122422844, LOC122422833	2595	5	16442	5.06882	1	1	1	up
GOTERM_BP_DIRECT	GO:0042148~DNA strand invasion	4	0.0950344	0.030569	RAD51, XRCC2, DMC1, LOC122423602	2526	5	15999	5.06698	1	1	1	up
GOTERM_BP_DIRECT	GO:0031119~tRNA pseudouridine synthesis	4	0.0950344	0.030569	PUS3, PUS10, PUS1, PUSL1	2526	5	15999	5.06698	1	1	1	up
GOTERM_MF_DIRECT	GO:0005515~protein binding	398	9.45593	0.0324922	RNH1, LOC122423784, DCAF8, WDR86, WDR89, LOC122438914, SMC4, WDR87, MYLK, PREX2, PSMD9, UBASH3B, WDR90, LOC122422217, SAMD13, SAMD11, ANKS1B, ADGB, WDHD1, PRKCI, UNC5B, ARMC7, WDR72, SCRIB, UNC5D, PARD3, TYRO3, LOC122421117, AGAP1, WDR64, SLCO5A1, PRDM11, PRKCZ, C3, WDR70, LOC122447855, C9, RRS1, LOC122421388, PHC2, GP5, WDR54, EHD2, GP9, EHD3, GIPC1, LOC122436984, LOC122455243, ZBTB8B, LRRC36, S…	2595	2320	16442	1.08696	1	1	1	up
KEGG_PATHWAY	ccad04520:Adherens junction	23	0.546448	0.0332093	LOC122454885, TCF7L2, SMAD4, TCF7L1, YES1, ROCK2, LOC122454534, CSNK2A2, CTNND1, BAIAP2, EGFR, AFDN, LOC122439435, PARD3, SNAI1, EP300, MYL10, RAC3, NECTIN4, ACP1, MYL9, WASF3, FGFR1	1495	103	10427	1.55743	0.999992	0.330195	0.31786	up
KEGG_PATHWAY	ccad04512:ECM-receptor interaction	21	0.498931	0.0346155	LOC122424462, TNXB, LOC122424593, LAMA2, GP1BB, ITGA2B, FN1, DMP1, GP1BA, NPNT, THBS1, GP5, THBS4, THBS3, GP9, SV2C, RELN, TNN, COL4A6, ITGA6, AGRN	1495	92	10427	1.59202	0.999995	0.334616	0.322116	up
GOTERM_CC_DIRECT	GO:0001518~voltage-gated sodium channel complex	7	0.16631	0.0349514	SCN11A, SCN8A, SCN5A, SCN3B, SCN1B, CACNA1H, SCN2B	2355	17	15361	2.68582	1	1	1	up
KEGG_PATHWAY	ccad04933:AGE-RAGE signaling pathway in diabetic complications	23	0.546448	0.0366268	JUN, SMAD4, TGFB2, MMP2, VEGFB, FN1, PIK3R3, PRKCA, PRKCZ, SELE, TNF, MAPK12, VEGFA, MAPK10, MAPK11, CCND1, COL4A6, PLCD3, PLCB1, PLCD4, HRAS, PLCB2, NOX1	1495	104	10427	1.54246	0.999998	0.341023	0.328284	up
GOTERM_BP_DIRECT	GO:0050919~negative chemotaxis	8	0.190069	0.0367992	SEMA6A, SEMA3C, SEMA4D, SEMA3B, SLIT1, SEMA3G, SEMA4F, SEMA3F	2526	21	15999	2.41285	1	1	1	up
KEGG_PATHWAY	ccad03420:Nucleotide excision repair	16	0.380138	0.0387748	POLR2M, RFC3, LOC122454266, RFC4, POLE2, POLD1, RPA3, UVSSA, ERCC2, RPA4, POLR2F, ERCC8, POLR2H, POLE, POLR2K, POLR2L	1495	65	10427	1.71682	0.999999	0.341023	0.328284	up
GOTERM_MF_DIRECT	GO:1901981~phosphatidylinositol phosphate binding	7	0.16631	0.0397096	DENND1C, SNX24, SNX21, SNX22, PLEKHN1, PHLDA2, PHLDA1	2595	17	16442	2.60895	1	1	1	up
GOTERM_MF_DIRECT	GO:0008266~poly(U) RNA binding	5	0.118793	0.0400737	LOC122425781, PABPC4, PABPC1L, RBMS2, LOC122435903	2595	9	16442	3.52002	1	1	1	up
GOTERM_MF_DIRECT	GO:0050840~extracellular matrix binding	5	0.118793	0.0400737	SPARC, SMOC1, DMP1, CLEC14A, CD248	2595	9	16442	3.52002	1	1	1	up
KEGG_PATHWAY	ccad05206:MicroRNAs in cancer	34	0.807793	0.0401323	LOC122430610, NOTCH3, LOC122446062, HDAC5, TNXB, GLS2, PDGFA, PIK3R3, THBS1, EGFR, RPTOR, IKBKB, RPS6KA5, CCND1, ERBB3, TNN, EP300, TIMP3, HRAS, TP63, PAK4, PRKCG, TGFB2, WNT3A, LOC122430609, PRKCA, VEGFA, CDK6, ZEB1, FSCN1, SPRY2, LOC122440910, ZFPM2, SOS1	1495	170	10427	1.39492	0.999999	0.341023	0.328284	up
KEGG_PATHWAY	ccad05020:Prion disease	62	1.47303	0.0404175	LOC122430038, RYR1, ATF2, NDUFA13, LOC122451456, NDUFA10, TNF, RYR3, LOC122432978, PSMD8, PSMD9, LOC122427709, PPP3CB, CREB3L3, CREB3L4, KIF5A, LOC122425524, PSMD1, CSNK2A2, SDHC, LOC122434949, LOC122427692, CREB3, PSMA3, NDUFS7, DDIT3, PPIF, LOC122434662, LOC122422249, C1QB, LOC122427289, NDUFB9, NDUFB7, PSMD11, TUBAL3, LOC122430099, NDUFB1, PIK3R3, CACNA1C, KLC1, PSMB6, STIP1, KLC3, GRIN2A, PSM…	1495	343	10427	1.26071	0.999999	0.341023	0.328284	up
GOTERM_MF_DIRECT	GO:0004550~nucleoside diphosphate kinase activity	6	0.142552	0.0414636	NME7, NME9, NME4, AK5, AK8, NME1	2595	13	16442	2.92432	1	1	1	up
GOTERM_MF_DIRECT	GO:0017080~sodium channel regulator activity	6	0.142552	0.0414636	FXYD3, LOC122446555, RANGRF, SCN3B, SCN1B, SCN2B	2595	13	16442	2.92432	1	1	1	up
GOTERM_BP_DIRECT	GO:0071577~zinc ion transmembrane transport	6	0.142552	0.041518	SLC30A2, SLC30A1, SLC39A13, SLC39A7, SLC39A1, SLC39A3	2526	13	15999	2.92326	1	1	1	up
GOTERM_BP_DIRECT	GO:0015718~monocarboxylic acid transport	6	0.142552	0.041518	SLC16A7, SLC16A11, SLC16A9, SLC16A4, SLC16A5, SLC16A13	2526	13	15999	2.92326	1	1	1	up
KEGG_PATHWAY	ccad05146:Amoebiasis	25	0.593965	0.0416417	LOC122428376, LOC122424593, SERPINB13, LAMA2, PIK3R3, TNF, LOC122425829, GNA15, GNA11, C9, PRKCG, LOC122424462, ARG2, TGFB2, LOC122425696, NOS2, FN1, PRKCA, GNAL, IFNG, COL4A6, RAB7B, PLCB1, PLCB2, TLR2	1495	117	10427	1.4903	1	0.341023	0.328284	up
GOTERM_MF_DIRECT	GO:0005109~frizzled binding	9	0.213828	0.0417535	RNF43, WNT10B, WNT6, WNT10A, WNT5B, RNF215, WNT3A, WNT7B, WNT16	2595	26	16442	2.19324	1	1	1	up
KEGG_PATHWAY	ccad04540:Gap junction	21	0.498931	0.042432	PRKCG, LOC122446062, TUBAL3, LOC122430099, ADCY4, PDGFA, PRKCA, TUBB4B, LOC122427692, EGFR, GNA11, PDGFD, LOC122440910, LOC122430098, LOC122422249, PLCB1, SOS1, HRAS, PLCB2, PRKG1, TUBA8	1495	94	10427	1.55815	1	0.341023	0.328284	up
GOTERM_BP_DIRECT	GO:0043123~positive regulation of canonical NF-kappaB signal transduction	13	0.308862	0.0424326	UNC5CL, TRIM62, PPM1L, TNFRSF19, CARD9, S100B, MTDH, TMEM101, PPM1A, TRAF5, S100A13, ROR1, IKBKG	2526	45	15999	1.82974	1	1	1	up
GOTERM_BP_DIRECT	GO:0007417~central nervous system development	13	0.308862	0.0424326	MARCKSL1, APLP1, VAX2, LOC122420632, RELN, SMO, ZIC2, TPP1, LOC122420618, LOC122420628, ZNF664, ZNF300, ZNF454	2526	45	15999	1.82974	1	1	1	up
KEGG_PATHWAY	ccad05418:Fluid shear stress and atherosclerosis	33	0.784034	0.0432294	SDC2, ITGA2B, PDGFA, PIK3R3, LOC122446364, CTSV, LOC122429584, PRKCZ, TNF, IKBKB, LOC122420975, LOC122420753, KDR, RAC3, IKBKG, MAP2K7, PIAS4, NQO1, JUN, LOC122426721, MMP2, SELE, MAPK12, VEGFA, BMP4, MAPK10, MAPK11, IFNG, TRPV4, LOC122429517, LOC122421313, LOC122421116, NOX1	1495	165	10427	1.39492	1	0.341023	0.328284	up
KEGG_PATHWAY	ccad03030:DNA replication	11	0.261345	0.0440978	RNASEH2B, RFC3, RNASEH1, RFC4, POLE2, POLD1, RPA3, PRIM1, RPA4, SSBP1, POLE	1495	39	10427	1.96719	1	0.341023	0.328284	up
KEGG_PATHWAY	ccad01250:Biosynthesis of nucleotide sugars	11	0.261345	0.0440978	GMPPB, UGDH, GALE, NAGK, PMM1, TGDS, MPI, UAP1, GFUS, NANS, GALK1	1495	39	10427	1.96719	1	0.341023	0.328284	up
GOTERM_CC_DIRECT	GO:0035861~site of double-strand break	9	0.213828	0.0442872	LOC122424372, PARP3, RNF169, WDR70, RFWD3, RPA3, RPA4, CHEK1, CGAS	2355	27	15361	2.17424	1	1	1	up
GOTERM_BP_DIRECT	GO:0035556~intracellular signal transduction	50	1.18793	0.0443687	DGKG, MAST1, MYLK3, MYLK4, PREX2, RPS6KA5, TLK2, SH2D6, VAV3, RASA4B, PDPK1, DAPK2, NRG2, PASK, VAV2, NRG4, DGKQ, SIK1, TSSK2, CILK1, GUCY2C, BRSK2, CCDC68, PKN3, TUFT1, ADCY4, PSEN2, WNK4, RASAL1, STK3, PLD2, PAK1, NUAK1, RAB40B, DCDC2B, PAK6, PLEK2, PAK5, MAPK4, SOCS5, PAK4, POLR2M, DCLK3, MAPK11, SPSB2, PPP1R1A, ASB9, RGS11, PLCD3, PLCD4	2526	245	15999	1.2926	1	1	1	up
GOTERM_CC_DIRECT	GO:0005737~cytoplasm	375	8.90948	0.0450217	RNH1, PARS2, LOC122423784, STMN2, LOC122433908, DCAF8, TESK2, LOC122438914, GCSH, PSMD9, FRAT2, PPP4R2, PPP2R1B, UBASH3B, LOC122438238, CHEK1, DHX58, RCC1, LOC122434673, HOMER3, SEPHS2, RNF111, LOC122443958, ARRDC5, PABIR1, CCDC78, LOC122431037, ARRDC1, DAPK2, RSAD1, WDR72, PASK, LOC122427692, FRS3, MTURN, SULT2B1, NISCH, SFRP4, NIF3L1, LOC122419603, LOC122439435, PNLDC1, LOC122442751, DDIT3, PSM…	2355	2260	15361	1.08231	1	1	1	up
GOTERM_MF_DIRECT	GO:0008201~heparin binding	10	0.237586	0.0451489	ECM2, SMOC1, EVA1C, CCN6, COL11A2, APLP1, VEGFB, SLIT1, THBS3, VEGFA	2595	31	16442	2.04388	1	1	1	up
KEGG_PATHWAY	ccad04146:Peroxisome	20	0.475172	0.0456852	ACOT8, NOS2, LOC122426798, PEX11A, PEX10, PEX2, PEX12, LOC122443181, DDO, PEX26, PEX7, PEX5L, SLC25A17, PEX5, PMVK, PXMP4, ACOX3, PEX11G, NUDT13, NUDT12	1495	89	10427	1.56732	1	0.345486	0.33258	up
KEGG_PATHWAY	ccad05010:Alzheimer disease	82	1.94821	0.0466605	LOC122430038, LOC122446062, NDUFA13, LOC122451456, NDUFA10, TNF, RYR3, LOC122432978, IKBKB, PSMD8, PSMD9, LOC122427709, PPP3CB, FRAT2, LOC122420753, KIF5A, LOC122425524, SLC39A5, PSMD1, IKBKG, SLC39A7, HRAS, SLC39A1, SLC39A3, WNT5B, CSNK2A2, SDHC, SLC39A13, WNT16, LOC122434949, LOC122427692, DKK4, PSMA3, NDUFS7, DDIT3, PPIF, LOC122434662, LOC122422249, PLCB1, PLCB2, PPID, LOC122427289, NDUFB9, ND…	1495	473	10427	1.20912	1	0.345486	0.33258	up
GOTERM_BP_DIRECT	GO:0050808~synapse organization	8	0.190069	0.0468458	LOC122432091, LOC122453686, LOC122431620, PTK7, LOC122432100, LOC122431619, PPFIA4, PPFIA3	2526	22	15999	2.30317	1	1	1	up
GOTERM_MF_DIRECT	GO:0030246~carbohydrate binding	12	0.285103	0.0486815	LGALS4, LGALS3, GANAB, CLEC4D, MAN2A2, CLEC6A, EVA1C, MAN2B1, GALM, PKD1L2, LOC122435800, LGALS9	2595	41	16442	1.85445	1	1	1	up
KEGG_PATHWAY	ccad04921:Oxytocin signaling pathway	32	0.760276	0.0500743	RYR1, LOC122446062, ROCK2, ADCY4, PRKAG2, MYL6B, CACNA1C, ELK1, RYR3, PIK3R6, MYLK3, EGFR, MYLK4, MYLK, PPP3CB, LOC122420753, CCND1, HRAS, PRKCG, JUN, KCNJ9, KCNJ14, CACNA2D3, CACNA2D2, PRKCA, CACNA2D4, RCAN1, LOC122440910, PLCB1, PPP1R12B, MYL9, PLCB2	1495	161	10427	1.38625	1	0.363039	0.349477	up
GOTERM_CC_DIRECT	GO:0005736~RNA polymerase I complex	6	0.142552	0.0505684	LOC122424589, POLR2F, POLR1E, POLR2H, POLR2K, POLR2L	2355	14	15361	2.79545	1	1	1	up
GOTERM_CC_DIRECT	GO:0042383~sarcolemma	8	0.190069	0.0510463	SLC8A3, RYR1, POPDC2, PGM5, ALOX12, RYR3, SLC8A1, SLC8A2	2355	23	15361	2.26877	1	1	1	up
KEGG_PATHWAY	ccad00350:Tyrosine metabolism	11	0.261345	0.0515359	AOC3, GSTZ1, ALDH3A1, DDC, FAHD1, TH, MAOB, TOMT, ALDH3B1, LOC122426516, LOC122426514	1495	40	10427	1.91801	1	0.36601	0.352337	up
GOTERM_MF_DIRECT	GO:0003887~DNA-directed DNA polymerase activity	7	0.16631	0.0518516	POLQ, POLN, POLD1, REV1, POLK, POLE, PRIMPOL	2595	18	16442	2.46401	1	1	1	up
GOTERM_CC_DIRECT	GO:0008021~synaptic vesicle	14	0.332621	0.053452	RAB3B, RAB3C, RAB3A, SNAPIN, STX19, SYPL2, STON2, SYN3, SYN1, SYT7, RAB40B, RAB13, PICK1, STX2	2355	53	15361	1.72298	1	1	1	up
GOTERM_CC_DIRECT	GO:0097730~non-motile cilium	5	0.118793	0.0534539	TTC8, ARL13A, NPHP4, LOC122430559, WDR35	2355	10	15361	3.26136	1	1	1	up
GOTERM_BP_DIRECT	GO:0060700~regulation of ribonuclease activity	4	0.0950344	0.0540389	LOC122422848, LOC122422854, LOC122422844, LOC122422833	2526	6	15999	4.22249	1	1	1	up
GOTERM_BP_DIRECT	GO:0042276~error-prone translesion synthesis	4	0.0950344	0.0540389	POLE2, REV1, POLK, PRIMPOL	2526	6	15999	4.22249	1	1	1	up
GOTERM_BP_DIRECT	GO:0030335~positive regulation of cell migration	10	0.237586	0.054436	SEMA5B, SEMA3C, SEMA4D, PDGFD, PDPN, SEMA3B, SEMA3G, PDGFA, SEMA4F, SEMA3F	2526	32	15999	1.97929	1	1	1	up
GOTERM_CC_DIRECT	GO:0048471~perinuclear region of cytoplasm	11	0.261345	0.0557354	SYNJ1, ANP32A, PDE4D, NANOS3, RNF207, PDE2A, LOC122435697, PDE4C, S100A13, PSEN2, LOC122421313	2355	38	15361	1.88816	1	1	1	up
GOTERM_CC_DIRECT	GO:0005783~endoplasmic reticulum	60	1.42552	0.0557741	PHTF2, TOR2A, MLC1, FAIM2, TMEM97, PIGW, LOC122433949, ZDHHC1, USE1, ZDHHC4, SERP1, SPTLC1, TBC1D30, UBXN8, TMED6, TMED5, CNPY1, P3H4, CDKAL1, ELOVL6, SLC30A1, CNPY2, SHISA2, ELOVL7, P3H3, TLCD3B, LOC122427294, RCN3, RCN1, PNLDC1, LOC122421312, ERP27, KDELR2, KDELR3, SLC27A3, PRKN, UBIAD1, SEZ6, LOC122420096, ATP2C2, LTC4S, LOC122449917, PORCN, ZDHHC19, TMEM247, GPAT3, UGGT2, AOC3, TMEM30B, LOC12…	2355	315	15361	1.24242	1	1	1	up
GOTERM_MF_DIRECT	GO:0005200~structural constituent of cytoskeleton	11	0.261345	0.0560574	SPTBN4, TUBAL3, LOC122430099, TUBD1, LOC122430098, TUBG2, LOC122422249, TUBB4B, LOC122427692, SPTBN1, TUBA8	2595	37	16442	1.88368	1	1	1	up
GOTERM_MF_DIRECT	GO:0009982~pseudouridine synthase activity	6	0.142552	0.0563529	PUS3, PUS10, RPUSD1, PUS1, PUS7, PUSL1	2595	14	16442	2.71544	1	1	1	up
GOTERM_BP_DIRECT	GO:0071230~cellular response to amino acid stimulus	6	0.142552	0.0564243	RPTOR, RRAGB, LAMTOR2, LOC122432032, LAMTOR1, LAMTOR4	2526	14	15999	2.71446	1	1	1	up
KEGG_PATHWAY	ccad01521:EGFR tyrosine kinase inhibitor resistance	21	0.498931	0.0564468	PRKCG, LOC122425560, LOC122446062, LOC122433037, RPS6, PDGFA, PIK3R3, PRKCA, NRG2, EGFR, VEGFA, RPS6KB1, ERBB3, AXL, PDGFD, KDR, LOC122425446, LOC122440910, LOC122421346, SOS1, HRAS	1495	97	10427	1.50996	1	0.384437	0.370076	up
KEGG_PATHWAY	ccad05215:Prostate cancer	22	0.522689	0.0571621	LOC122446062, TCF7L2, TCF7L1, PDPK1, PDGFA, PIK3R3, EGFR, IKBKB, CREB3, ZEB1, CCND1, CREB3L3, CREB3L4, PDGFD, CDK2, EP300, LOC122440910, IKBKG, LOC122421313, SOS1, HRAS, FGFR1	1495	103	10427	1.48972	1	0.384437	0.370076	up
KEGG_PATHWAY	ccad04724:Glutamatergic synapse	24	0.570207	0.0580979	PRKCG, GLS2, SLC1A1, ADCY4, CACNA1A, PRKCA, CACNA1C, SLC1A7, GNG11, PLD2, GNG13, GRM2, GNG3, GRIN2A, PPP3CB, GNG8, GNB3, SLC17A7, HOMER3, DLGAP1, SLC17A8, PLCB1, PLCB2, SHANK1	1495	115	10427	1.45556	1	0.384437	0.370076	up
KEGG_PATHWAY	ccad04068:FoxO signaling pathway	27	0.641483	0.0585493	LOC122446062, SETD7, PIK3R3, PRKAG2, LOC122432714, EGFR, CCNB3, IKBKB, CCND1, TNFSF10, EP300, HOMER3, SKP2, HRAS, PCK2, SMAD4, TGFB2, PDPK1, MAPK12, GADD45G, MAPK10, MAPK11, G6PC3, CDK2, LOC122440910, SGK1, SOS1	1495	133	10427	1.41589	1	0.384437	0.370076	up
GOTERM_CC_DIRECT	GO:0005666~RNA polymerase III complex	7	0.16631	0.0585737	POLR3F, POLR3G, POLR2F, POLR2H, LOC122454561, POLR2K, POLR2L	2355	19	15361	2.40311	1	1	1	up
GOTERM_CC_DIRECT	GO:0031594~neuromuscular junction	7	0.16631	0.0585737	UNC13B, SYNGR1, UNC13A, DLG2, PSEN2, SYNGR3, SYNGR4	2355	19	15361	2.40311	1	1	1	up
GOTERM_MF_DIRECT	GO:0019902~phosphatase binding	5	0.118793	0.0586367	PPP1R27, SH2D4A, CCDC191, SFI1, TPRN	2595	10	16442	3.16802	1	1	1	up
GOTERM_MF_DIRECT	GO:0030332~cyclin binding	5	0.118793	0.0586367	CDK6, CDK3, CDK2, INCA1, KLHDC9	2595	10	16442	3.16802	1	1	1	up
GOTERM_BP_DIRECT	GO:0009435~NAD biosynthetic process	5	0.118793	0.0587007	LOC122431037, NAPRT, QPRT, NMNAT2, LOC122431219	2526	10	15999	3.16686	1	1	1	up
KEGG_PATHWAY	ccad00330:Arginine and proline metabolism	13	0.308862	0.0604481	ARG2, CKM, MAOB, NOS2, LOC122454546, PYCR1, SAT2, CNDP1, SRM, ALDH4A1, LOC122419623, P4HA3, CARNS1	1495	52	10427	1.74365	1	0.385826	0.371413	up
KEGG_PATHWAY	ccad05032:Morphine addiction	20	0.475172	0.0609783	PRKCG, PDE1C, KCNJ9, PDE4D, PDE4C, PDE2A, ADCY4, CACNA1A, PRKCA, ARRB2, GNG11, GNG13, GNG3, GABRR1, ADORA1, GNG8, GNB3, LOC122422744, GABRE, PDE8A	1495	92	10427	1.51621	1	0.385826	0.371413	up
GOTERM_CC_DIRECT	GO:0005886~plasma membrane	234	5.55952	0.0611944	CPNE9, VEZT, LOC122453991, VIPR2, CPNE5, CPNE7, CBLC, MLC1, SLC4A4, AQP3, SLC4A5, MS4A18, TMEM88, SCN11A, MS4A15, PGAP6, C3AR1, HOMER3, CPNE2, EPHB4, CMKLR2, TMEM8B, UNC13B, EPHA4, PAQR7, UNC13A, ENTPD3, SYTL1, TMEM170B, LOC122419726, ACE2, CLDN4, ENTHD1, LOC122421237, LOC122421239, SPTBN4, PTGFR, SPTBN5, RRAD, GIPR, STXBP1, LOC122454948, SLC5A1, A1BG, APCDD1, SLC5A2, SLC6A20, LOC122432714, LOC12…	2355	1388	15361	1.09965	1	1	1	up
GOTERM_MF_DIRECT	GO:0008270~zinc ion binding	116	2.756	0.0617525	PGLYRP3, ZFAND4, MPI, LOC122454842, ZFAND1, RABGEF1, PEG10, DHX58, EP300, LOC122423425, PIAS4, PRKCG, PIAS3, AGTPBP1, NANOS3, MID1, PIAS2, PIAS1, ASTL, TRIM17, PGR, TRIM15, TRIM16, SRSF7, LOC122454266, ZCCHC9, SUPT4H1, UBR1, LOC122435542, ZMAT5, ZRANB3, PHC2, ZFHX3, ZFHX2, DTNB, ZFR2, NR4A2, ZC3HC1, NR4A3, ZZZ3, ZCCHC4, ZNF512B, ZCCHC12, TRIM72, CPO, ZCCHC10, RNF14, USP33, NR2E1, USP39, ADAMTS5, …	2595	637	16442	1.15381	1	1	1	up
KEGG_PATHWAY	ccad03020:RNA polymerase	10	0.237586	0.0629471	POLR2M, LOC122424589, POLR3F, POLR3G, POLR2F, POLR1E, POLR2H, LOC122454561, POLR2K, POLR2L	1495	36	10427	1.93738	1	0.38926	0.374718	up
KEGG_PATHWAY	ccad04010:MAPK signaling pathway	55	1.30672	0.063758	RET, LOC122446062, ATF2, RASGRF2, ARRB2, TNF, ELK1, IKBKB, PPP3CB, RPS6KA5, KDR, RAC3, IKBKG, HRAS, PRKCG, MAP4K1, CACNA2D3, CACNA2D2, RRAS2, PRKCA, CACNA2D4, DUSP8, PPM1A, DDIT3, RAPGEF2, SOS1, PDGFA, CACNA1A, CACNA1C, CACNA1H, EGFR, STK3, PAK1, RRAS, ERBB3, PDGFD, MAP2K7, FGF23, ANGPT4, JUN, TGFB2, PSPN, VEGFB, MAPK12, VEGFA, GADD45G, MAPK10, MAPK11, KITLG, ARTN, FGF19, FGF18, MAP3K10, LOC12244…	1495	308	10427	1.24546	1	0.38926	0.374718	up
GOTERM_MF_DIRECT	GO:0015171~amino acid transmembrane transporter activity	10	0.237586	0.064658	SLC7A4, LOC122420179, LOC122420187, SLC7A14, SLC38A9, LOC122420183, LOC122421237, LOC122421239, SLC7A3, LOC122420191	2595	33	16442	1.92001	1	1	1	up
GOTERM_MF_DIRECT	GO:0047555~3',5'-cyclic-GMP phosphodiesterase activity	3	0.0712758	0.0668007	PDE2A, PDE5A, PDE9A	2595	3	16442	6.33603	1	1	1	up
GOTERM_MF_DIRECT	GO:0035529~NADH pyrophosphatase activity	3	0.0712758	0.0668007	NUDT17, NUDT6, NUDT12	2595	3	16442	6.33603	1	1	1	up
GOTERM_BP_DIRECT	GO:0000730~DNA recombinase assembly	3	0.0712758	0.0668446	RAD52, RAD51, DMC1	2526	3	15999	6.33373	1	1	1	up
GOTERM_BP_DIRECT	GO:0010468~regulation of gene expression	17	0.403896	0.068579	TCF19, LOC122454842, LOC122435776, ATXN7L3B, YBX2, LOC122435559, TOB1, LOC122428174, CDK6, PCBP3, CDK3, ZNF407, CDK2, LOC122433112, LOC122423425, IGF2BP2, ANKRA2	2526	69	15999	1.56048	1	1	1	up
KEGG_PATHWAY	ccad05223:Non-small cell lung cancer	17	0.403896	0.0700096	PRKCG, RET, LOC122446062, PDPK1, PIK3R3, PRKCA, FHIT, EGFR, GADD45G, RXRB, CDK6, CCND1, KIF5A, LOC122440910, POLK, SOS1, HRAS	1495	76	10427	1.5601	1	0.420057	0.404366	up
GOTERM_MF_DIRECT	GO:0001227~DNA-binding transcription repressor activity, RNA polymerase II-specific	22	0.522689	0.0706446	ZNF584, ZNF891, ZNF175, LOC122433554, ZNF2, ZNF34, LOC122420040, LOC122420480, FOXP4, ZNF619, ZNF81, ZNF629, LOC122420675, ZNF37A, LOC122420279, ZFP62, ZNF667, LOC122420618, ZNF599, ZNF697, ZNF684, ZNF233	2595	96	16442	1.45201	1	1	1	up
GOTERM_BP_DIRECT	GO:0006096~glycolytic process	8	0.190069	0.0717454	PGAM2, LOC122454293, ALDOC, LOC122431240, BPGM, ENO2, ENO3, ENO4	2526	24	15999	2.11124	1	1	1	up
GOTERM_CC_DIRECT	GO:0048786~presynaptic active zone	7	0.16631	0.0732291	LOC122432091, LOC122453686, LOC122431620, LOC122432100, LOC122431619, PPFIA4, PPFIA3	2355	20	15361	2.28295	1	1	1	up
KEGG_PATHWAY	ccad05030:Cocaine addiction	12	0.285103	0.0733894	ATF2, GRM2, CREB3, JUN, GRIN2A, DDC, CREB3L3, TH, MAOB, CREB3L4, FOSB, SLC6A3	1495	48	10427	1.74365	1	0.424917	0.409044	up
KEGG_PATHWAY	ccad04611:Platelet activation	26	0.617724	0.0734345	LOC122454885, ROCK2, ITGA2B, ADCY4, PIK3R3, PRKCZ, ARHGAP35, PIK3R6, MYLK3, MYLK4, MYLK, PRKG1, PRKCI, FCER1G, GP1BB, LOC122430223, LOC122454534, GP1BA, F2, GP5, MAPK12, MAPK11, GP9, PLCB1, PLCB2, F2RL3	1495	130	10427	1.39492	1	0.424917	0.409044	up
GOTERM_BP_DIRECT	GO:0008333~endosome to lysosome transport	6	0.142552	0.0740033	VPS18, SNAPIN, SNX16, MGRN1, CLEC16A, RAB7B	2526	15	15999	2.53349	1	1	1	up
GOTERM_BP_DIRECT	GO:0006865~amino acid transport	9	0.213828	0.0748375	SLC7A4, LOC122420179, LOC122420187, SLC7A14, LOC122420183, LOC122421237, LOC122421239, SLC7A3, LOC122420191	2526	29	15999	1.96564	1	1	1	up
KEGG_PATHWAY	ccad04664:Fc epsilon RI signaling pathway	16	0.380138	0.0757125	VAV3, LOC122446062, FCER1G, PDPK1, PIK3R3, PRKCA, TNF, MAPK12, VAV2, MAPK10, MAPK11, RAC3, LOC122440910, MAP2K7, SOS1, HRAS	1495	71	10427	1.57174	1	0.424917	0.409044	up
KEGG_PATHWAY	ccad04657:IL-17 signaling pathway	20	0.475172	0.0794898	JUN, LOC122428376, MUC5B, IL17RC, TNF, MAPK12, MUC5AC, IL17RB, IKBKB, MAPK10, MAPK11, IFNG, TRAF5, FOSB, IL17F, IKBKG, LOC122421313, IKBKE, IL17C, MAPK4	1495	95	10427	1.46833	1	0.424917	0.409044	up
KEGG_PATHWAY	ccad04934:Cushing syndrome	31	0.736517	0.0809366	ATF2, LOC122446062, ADCY4, CACNA1C, CACNA1H, EGFR, WNT6, RASD1, CCND1, CREB3L3, CREB3L4, GNA11, PDE8A, MEN1, WNT10B, TCF7L2, WNT10A, TCF7L1, WNT5B, WNT3A, FZD7, WNT7B, LOC122449984, WNT16, POMC, CREB3, CDK6, CDK2, LOC122440910, PLCB1, PLCB2	1495	162	10427	1.33464	1	0.424917	0.409044	up
GOTERM_BP_DIRECT	GO:0043408~regulation of MAPK cascade	5	0.118793	0.0810604	PAK1, PAK6, PAK5, PAK4, STK3	2526	11	15999	2.87897	1	1	1	up
KEGG_PATHWAY	ccad04929:GnRH secretion	15	0.356379	0.0819313	PRKCG, LOC122446062, KCNJ9, PIK3R3, PRKCA, ARRB2, CACNA1C, CACNA1H, GNA11, GPER1, LOC122440910, KCNN3, PLCB1, HRAS, PLCB2	1495	66	10427	1.58513	1	0.424917	0.409044	up
KEGG_PATHWAY	ccad00860:Porphyrin metabolism	15	0.356379	0.0819313	ALAS1, MMAB, UROS, LOC122435357, LOC122426323, LOC122445143, LOC122442443, LOC122438238, LOC122435422, BLVRB, LOC122427539, LOC122447809, LOC122438195, BLVRA, LOC122443958	1495	66	10427	1.58513	1	0.424917	0.409044	up
GOTERM_BP_DIRECT	GO:0007059~chromosome segregation	7	0.16631	0.0823175	CENPT, MIS18A, CENPW, TLK2, OIP5, CENPN, LOC122435778	2526	20	15999	2.21681	1	1	1	up
GOTERM_BP_DIRECT	GO:0007266~Rho protein signal transduction	7	0.16631	0.0823175	PLEKHG7, ROCK2, PLEKHG5, PDPN, ARHGDIG, EPS8L1, EPS8L2	2526	20	15999	2.21681	1	1	1	up
GOTERM_MF_DIRECT	GO:0061665~SUMO ligase activity	4	0.0950344	0.0836201	PIAS4, PIAS3, PIAS2, PIAS1	2595	7	16442	3.62059	1	1	1	up
GOTERM_BP_DIRECT	GO:0033314~mitotic DNA replication checkpoint signaling	4	0.0950344	0.0836921	ORC1, RAD17, TOPBP1, TICRR	2526	7	15999	3.61927	1	1	1	up
GOTERM_BP_DIRECT	GO:0018344~protein geranylgeranylation	4	0.0950344	0.0836921	FNTA, PGGT1B, RABGGTB, RABGGTA	2526	7	15999	3.61927	1	1	1	up
GOTERM_BP_DIRECT	GO:0009566~fertilization	4	0.0950344	0.0836921	CATSPER2, SPATA46, LOC122455243, LOC122439273	2526	7	15999	3.61927	1	1	1	up
KEGG_PATHWAY	ccad00230:Purine metabolism	27	0.641483	0.0840814	GUCY2C, PDE1C, ADCY4, GMPR, AK5, PFAS, FHIT, AK8, NT5DC4, GUK1, NT5M, PDE6A, PDE8A, RRM2, ENTPD3, PDE6H, PDE6G, PDE4D, PDE2A, PDE4C, NME4, APRT, NME1, RRM2B, NME7, PDE5A, PDE9A	1495	138	10427	1.36459	1	0.424917	0.409044	up
GOTERM_CC_DIRECT	GO:0005788~endoplasmic reticulum lumen	6	0.142552	0.0850823	TOR4A, TOR3A, LOC122426893, TOR2A, SELENOM, SELENOF	2355	16	15361	2.44602	1	1	1	up
GOTERM_BP_DIRECT	GO:0043065~positive regulation of apoptotic process	13	0.308862	0.0853237	TNFRSF12A, DAPK2, HTRA1, MYLK3, MYLK4, BBC3, TRIM35, LOC122432089, MAP3K10, PLEKHN1, PHLDA2, LOC122432096, PHLDA1	2526	50	15999	1.64677	1	1	1	up
KEGG_PATHWAY	ccad04912:GnRH signaling pathway	21	0.498931	0.0864868	LOC122446062, JUN, MMP2, ADCY4, PRKCA, CACNA1C, ELK1, MAPK12, EGFR, PLD2, MAPK10, MAPK11, MMP14, LOC122420753, GNA11, LOC122440910, PLCB1, MAP2K7, SOS1, HRAS, PLCB2	1495	102	10427	1.43594	1	0.424917	0.409044	up
GOTERM_BP_DIRECT	GO:0001755~neural crest cell migration	8	0.190069	0.0866417	SEMA5B, SEMA6A, SEMA3C, SEMA4D, SEMA3B, SEMA3G, SEMA4F, SEMA3F	2526	25	15999	2.02679	1	1	1	up
KEGG_PATHWAY	ccad05168:Herpes simplex virus 1 infection	73	1.73438	0.086668	ZNF891, ZNF132, ZNF175, LOC122429603, CGAS, LOC122420031, TNF, IKBKB, ZNF81, LOC122420632, LOC122420279, ZNF606, ZNF84, LOC122421246, IKBKG, LOC122422854, ZNF169, IKBKE, ZFP37, ZNF641, ZNF684, LOC122420143, ZFP69B, LOC122420580, LOC122422848, IRF3, IFNG, TRAF5, LTA, SRSF5, ZNF599, LOC122420628, SRSF7, LOC122422844, ZNF674, IRF9, ZNF233, SRSF9, TLR2, ZNF473, ZNF790, PIK3R3, ZNF2, ZNF23, LOC1224328…	1495	431	10427	1.18131	1	0.424917	0.409044	up
KEGG_PATHWAY	ccad04814:Motor proteins	38	0.902827	0.0879528	LOC122454885, DCTN6, DNAH1, TUBAL3, LOC122430099, DCTN3, TUBD1, MYL6B, KLC1, ACTG2, KLC3, KLC2, KIF5A, MYL10, KIF1C, LOC122430098, KIF21A, MYH7B, DNAH17, MYO10, LOC122454534, TNNC2, TUBG2, TUBB4B, LOC122427692, KIF6, LOC122432901, LOC122445041, ACTA2, CENPE, MYO15B, KIFC1, KIF26A, MYO1A, TNNT3, LOC122422249, MYL9, TUBA8	1495	207	10427	1.28036	1	0.424917	0.409044	up
KEGG_PATHWAY	ccad05213:Endometrial cancer	14	0.332621	0.0887209	LOC122446062, TCF7L2, TCF7L1, PDPK1, PIK3R3, ILK, ELK1, EGFR, GADD45G, CCND1, LOC122440910, POLK, SOS1, HRAS	1495	61	10427	1.60072	1	0.424917	0.409044	up
KEGG_PATHWAY	ccad05170:Human immunodeficiency virus 1 infection	43	1.02162	0.0901518	LOC122446062, LOC122429603, PIK3R3, CGAS, RNF7, TNF, CCNB3, IKBKB, GNG3, PAK1, PPP3CB, LOC122420753, AP1G2, GNA11, CFL2, CHEK1, RAC3, AP1S1, GNG8, PAK6, IKBKG, MAP2K7, HRAS, AP1M2, PAK5, PAK4, PRKCG, JUN, LIMK1, PRKCA, GNG11, MAPK12, GNG13, MAPK10, MAPK11, WEE1, WEE2, RPS6KB1, IRF3, TRAF5, GNB3, LOC122440910, TLR2	1495	239	10427	1.25484	1	0.424917	0.409044	up
GOTERM_BP_DIRECT	GO:0016579~protein deubiquitination	18	0.427655	0.0903823	USP46, USP27X, WDR48, USP38, USP54, USP33, USP12, USP2, YOD1, JOSD2, UCHL3, USP28, USP39, UCHL5, LOC122437916, LOC122421740, LOC122435272, OTUD3	2526	77	15999	1.48061	1	1	1	up
KEGG_PATHWAY	ccad04621:NOD-like receptor signaling pathway	36	0.85531	0.0906465	LOC122424251, LOC122428376, LOC122424253, LOC122424252, LOC122424256, TNF, IKBKB, MAP1LC3A, CASP1, IKBKG, LOC122422854, IKBKE, LOC122422833, CTSB, GSDMD, LOC122424261, JUN, LOC122433435, LOC122426721, CARD9, ERBIN, MAPK12, P2RX7, MAPK10, LOC122422848, MAPK11, IRF3, TRIP6, TRAF5, PKN2, LOC122421313, SUGT1, PLCB1, LOC122422844, PLCB2, IRF9	1495	195	10427	1.28762	1	0.424917	0.409044	up
KEGG_PATHWAY	ccad05016:Huntington disease	65	1.54431	0.0906813	LOC122430038, NDUFA13, LOC122451456, NDUFA10, CLTB, LOC122432978, BBC3, PSMD8, PSMD9, LOC122427709, CREB3L3, CREB3L4, KIF5A, LOC122425524, EP300, PSMD1, TGM2, SDHC, LOC122434949, LOC122427692, CREB3, PSMA3, NDUFS7, PPIF, LOC122434662, LOC122422249, PLCB1, PLCB2, DCTN6, LOC122427289, NDUFB9, DNAH1, NDUFB7, PSMD11, TUBAL3, LOC122430099, DCTN3, NDUFB1, NRF1, KLC1, LOC122428174, PSMB6, KLC3, PSMB5, K…	1495	380	10427	1.19302	1	0.424917	0.409044	up
GOTERM_BP_DIRECT	GO:0006470~protein dephosphorylation	26	0.617724	0.0912222	PTPRT, PTPRS, PPM1L, PPM1M, PPM1N, PPM1J, PTPN23, PPM1E, PTPDC1, STYXL1, PTPRG, PPP4R2, PPP2R1B, ACP1, LOC122452399, PPP2R3A, DUSP8, PTPN14, SSH1, PTPRD, PPM1A, PTPRE, PTP4A3, LOC122439435, PTPN9, LOC122454175	2526	121	15999	1.36097	1	1	1	up
GOTERM_BP_DIRECT	GO:0007165~signal transduction	62	1.47303	0.0926029	TENM1, ECM1, RTKN, FAM13A, RTKN2, ARRB2, OLFML2A, ARHGAP35, GABRR1, YWHAQ, OPHN1, CCN6, TCP11L1, PDE8A, YWHAH, PDE4D, MAGI2, PDE4C, RRAS2, ANK3, VRK2, VRK3, TOM1L1, OLFM1, LOC122453084, SAG, PDE5A, PPP1R12B, RIN1, PLEKHH3, PDE1C, PLPPR5, CHRNA9, NDRG2, NDRG1, TTBK1, ARHGAP22, RRAS, CHRNE, SFN, PDE6A, PCNT, GABRE, LOC122453372, ANGPT4, MYO10, TNK2, RASSF8, ARHGAP28, TSPEAR, APLN, AFDN, CDK6, RPS6K…	2526	328	15999	1.19723	1	1	1	up
GOTERM_MF_DIRECT	GO:0008143~poly(A) binding	6	0.142552	0.0940842	LOC122425781, PABPC4, LOC122435776, PABPC1L, RBMS2, LOC122435903	2595	16	16442	2.37601	1	1	1	up
KEGG_PATHWAY	ccad00750:Vitamin B6 metabolism	4	0.0950344	0.0941543	PHOSPHO2, PNPO, LOC122426516, LOC122426514	1495	8	10427	3.48729	1	0.424917	0.409044	up
KEGG_PATHWAY	ccad00563:Glycosylphosphatidylinositol (GPI)-anchor biosynthesis	8	0.190069	0.0951364	DPM2, PIGU, PIGA, PIGZ, PIGW, PIGF, GPLD1, PIGH	1495	28	10427	1.99274	1	0.424917	0.409044	up
GOTERM_CC_DIRECT	GO:0005768~endosome	20	0.475172	0.0952626	RAB3B, RAB3C, VPS29, VPS18, RAB3A, RABL2B, SNX32, PTPN23, RAB33B, TOM1L1, RAB40B, RABEP1, NSG2, RAB26, RAB37, RAB13, ENTHD1, RAB11FIP2, ATP9B, LOC122454483	2355	91	15361	1.43356	1	1	1	up
KEGG_PATHWAY	ccad05012:Parkinson disease	60	1.42552	0.0953077	LOC122430038, NDUFA13, LOC122451456, NDUFA10, RYR3, LOC122432978, SLC6A3, PSMD8, PSMD9, LOC122427709, LOC122420753, KIF5A, LOC122425524, SLC39A5, PSMD1, SLC39A7, SLC39A1, SLC39A3, LOC122426721, SDHC, SLC39A13, LOC122434949, LOC122427692, PSMA3, NDUFS7, DDIT3, PPIF, LOC122434662, LOC122422249, PRKN, LOC122427289, NDUFB9, NDUFB7, PSMD11, TUBAL3, MAOB, LOC122430099, NDUFB1, UBE2J2, KLC1, UBE2J1, PSM…	1495	349	10427	1.19907	1	0.424917	0.409044	up
GOTERM_BP_DIRECT	GO:0000226~microtubule cytoskeleton organization	19	0.451414	0.0954717	BRSK2, TUBAL3, LOC122430099, TUBD1, TUBB4B, LOC122427692, PARD3B, TTLL7, NUAK1, PARD3, MAP7D2, TOGARAM2, TTLL11, SIK1, LOC122430098, LOC122422249, TSSK2, LOC122422899, TUBA8	2526	83	15999	1.44989	1	1	1	up
KEGG_PATHWAY	ccad04261:Adrenergic signaling in cardiomyocytes	31	0.736517	0.097384	POPDC2, ATF2, ADCY4, ATP1A3, CACNA1C, SLC8A1, PIK3R6, SLC8A2, PPP2CB, LOC122420753, RPS6KA5, PPP2R1B, CREB3L3, CREB3L4, SCN5A, SCN1B, CACNA2D3, CACNA2D2, PRKCA, ATP2B2, CACNA2D4, PPP2R3A, MAPK12, SLC8A3, CREB3, MAPK11, PPP1R1A, PPP2R2B, PLCB1, PLCB2, LOC122454175	1495	165	10427	1.31038	1	0.424917	0.409044	up
KEGG_PATHWAY	ccad05142:Chagas disease	23	0.546448	0.0997389	C1QB, JUN, TGFB2, NOS2, PIK3R3, TNF, MAPK12, IKBKB, C3, MAPK10, MAPK11, PPP2CB, GNA15, GNAL, IFNG, PPP2R1B, PPP2R2B, GNA11, BDKRB2, IKBKG, PLCB1, PLCB2, TLR2	1495	116	10427	1.38289	1	0.424917	0.409044	up
GOTERM_CC_DIRECT	GO:0005634~nucleus	790	14.9282	3.20534e-13	ZNF296, SPI1, ZNF292, EHMT2, TESK1, SPIB, ZC3H12D, ZC3H12C, PSMD4, PSMD2, ZC3H12A, BBX, PRKACB, LOC122434428, PRKAB2, CSNK2A1, ZNF281, LOC122420022, ZNF12, DICER1, PRKAB1, OPTN, ATF4, SF1, RABL6, ZNF276, EXD2, SHMT2, MYNN, LOC122436634, IQGAP1, GATA2, OAZ1, OAZ2, HSPH1, PPARGC1B, LOC122423793, LOC122432027, NCAPH2, XNDC1N, PBX3, LOC122420285, ZNF32, LOC122420281, FLI1, PBX1, SNUPN, LOC122446657, …	3619	2723	15361	1.23143	2.19878e-10	2.19886e-10	2.15399e-10	down
GOTERM_MF_DIRECT	GO:0005524~ATP binding	369	6.97279	7.0036e-11	EIF4A2, PANK4, TRIO, ARAF, TESK1, SMC3, NUBP1, SMC2, NUBP2, RPS6KA4, RPS6KA3, LOC122438231, AKT2, CHEK2, CDK20, AKT1, PRKACB, DDX17, CSNK2A1, DAPK1, PRKCB, DDX11, PRKCE, PRKCD, MCCC1, MYO7B, DICER1, RUNX3, CLPX, RUNX2, RUNX1, DHX40, AFG3L2, LARS2, LARS1, BTK, SIK3, YME1L1, ULK2, ULK1, PRKCQ, SIK2, PRKD1, TRIB2, TARS1, EPHA2, AARS1, RTEL1, SLC22A5, ABCB1, DHX9, HSPA4L, TRANK1, PIK3R4, FIGNL2, DGUO…	3930	1152	16442	1.3401	9.88908e-08	9.88908e-08	9.85406e-08	down
GOTERM_CC_DIRECT	GO:0005829~cytosol	258	4.87528	8.71351e-09	PANK4, CDA, AHCYL2, MTRR, AHCYL1, RAPH1, ARAF, NTAQ1, PPP2R2A, NUBP1, NUBP2, TIAL1, LIPE, PSMD4, RPS18, PSMD5, DPYSL2, ANKS1A, GABARAPL2, STARD4, GABARAPL1, CSNK2A1, LOC122432124, GOLPH3L, AFAP1, WDR73, TIAM1, LOC122443603, LOC122435071, ARMC5, CLNS1A, HSBP1L1, RIN3, DXO, RIN2, TELO2, RABL6, BEX3, SHMT2, HSPA4L, BCL10, ADH5, STRIP1, AP5M1, SEC14L1, RNF213, HSPH1, PRDX4, PRDX1, BTF3, AFAP1L2, AFAP…	3619	800	15361	1.36887	5.97745e-06	2.98873e-06	2.92774e-06	down
KEGG_PATHWAY	ccad04218:Cellular senescence	74	1.39834	8.91218e-09	RB1, LOC122429686, CDKN1A, MRE11, TRAF3IP2, PTEN, PIK3CD, LOC122435446, FOXM1, ETS1, PPP1CC, PPP3CA, CCND3, RASSF5, MYC, AKT2, CHEK2, AKT1, CAPN1, NBN, BTRC, MAP2K1, FBXW11, TSC2, TSC1, SIRT1, LOC122429593, CDC25A, TGFBR2, RBL1, PIK3CA, CCNE1, LOC122435630, VDAC3, VDAC2, VDAC1, SLC25A5, RAF1, SQSTM1, TP53, SLC25A4, SLC25A6, ITPR2, LOC122427080, ITPR3, PIK3R1, LIN9, FOXO3, FOXO1, ZFP36L2, RELA, ZF…	2430	170	10427	1.86782	3.13708e-06	3.13709e-06	2.29934e-06	down
GOTERM_MF_DIRECT	GO:0005515~protein binding	661	12.4906	2.6479e-08	PATJ, GABPB2, TRIO, FRMPD4, COL12A1, GABPB1, SMC3, TSKU, BACH2, RRP9, SMC2, PREX1, PSMD6, PSMD7, WDR91, CDK20, UBASH3A, CEP97, ANKS1A, VPS39, NUP214, WSB1, WSB2, FNBP1, WDR74, ARMC9, WDR75, IFT80, WDR73, DICER1, WDR76, WDR77, HCFC1, ARMC1, RNF123, ARMC2, BIN3, WDR81, SPINT1, ARMC5, WDR82, TEP1, HECW2, SPARCL1, NHLRC2, SKAP1, SKAP2, SEH1L, FICD, PRKDC, AASDH, MYNN, NEDD4L, NOLC1, BAZ2A, BAZ2B, AAA…	3930	2320	16442	1.192	3.73877e-05	1.86942e-05	1.8628e-05	down
KEGG_PATHWAY	ccad04140:Autophagy - animal	79	1.49282	5.26042e-08	MTMR14, PTEN, WDR41, PIK3CD, ZFYVE1, MAP1LC3B, RB1CC1, AKT2, MLST8, AKT1, EPG5, CTSD, PRKACB, MAP3K7, RAB8A, VPS39, GABARAPL2, GABARAPL1, MAP2K1, DAPK1, PRKCD, LOC122432124, STX7, TSC2, WIPI1, TSC1, WIPI2, ERN1, VAMP8, LOC122443603, RRAGA, RRAGC, PIK3CA, GORASP2, TRAF6, ATG4C, TAX1BP1, ULK2, SMCR8, PRKCQ, PIK3C3, WDFY3, ULK1, RAF1, SQSTM1, UBA52, OPTN, RAB7A, RAB1A, BECN1, WDR45B, PIK3R4, PIK3R1,…	2430	192	10427	1.76555	1.85165e-05	6.68157e-06	4.89729e-06	down
KEGG_PATHWAY	ccad05132:Salmonella infection	111	2.09751	5.69452e-08	CYFIP2, NCKAP1, CYFIP1, CSE1L, FHOD1, FBXO22, ACTB, TXN2, MYC, AKT2, TUBB1, AKT1, KPNA4, MAP3K7, VPS39, SKP1, MAP2K4, MAP2K1, LOC122427612, DYNC1LI1, DYNC1LI2, LOC122427613, PFN1, RAF1, ARL8B, RAB5B, RAB5C, TCF7, KLC4, PODXL, VPS11, SNX9, RIPK1, NCKAP1L, FADD, S100A10, VPS16, MLKL, LOC122426544, LOC122426664, ARPC4, ARPC5, PTPRC, PLEKHM1, BCL2, PLEKHM2, TAB2, TAB1, RAB5A, ARF1, HSP90AB1, ARPC1B, …	2430	298	10427	1.59831	2.00445e-05	6.68157e-06	4.89729e-06	down
KEGG_PATHWAY	ccad04141:Protein processing in endoplasmic reticulum	82	1.54951	9.58306e-08	HSP90AB1, UBXN1, UBE2D4, PRKCSH, LOC122423465, UBE2D2, NGLY1, UBE2D3, LOC122428193, MAGT1, SEC61A1, MAN1A1, SEC61B, CAPN1, SEC62, UBXN4, UBXN6, MAP3K5, SKP1, SEC63, PDIA3, UBE4B, PDIA6, RAD23B, DDOST, CKAP4, PDIA4, ERN1, DNAJC3, TMEM258, LOC122435630, LOC122430140, PLAA, PREB, ATF4, PPP1R15A, LOC122430139, ATF6B, HSPA4L, RPN1, DERL1, RRBP1, RNF5, HSPBP1, DNAJB2, MAPK9, ATXN3, LMAN1, MAPK8, HSPH1,…	2430	204	10427	1.72479	3.37318e-05	6.84484e-06	5.01696e-06	down
KEGG_PATHWAY	ccad05135:Yersinia infection	65	1.22827	9.72279e-08	ITGB1, WIPF1, ARPC1B, PIK3CD, LOC122449214, WASL, ACTB, CRKL, RPS6KA3, AKT2, RAC2, AKT1, RAC1, MAP3K7, ACTR3, MAP2K4, ACTR2, LOC122424660, MAP2K1, CHUK, ITGA4, RHOG, LOC122441383, IRAK4, VAV1, RHOA, PIK3CA, LCK, CD8A, TRAF6, ARHGEF1, LCP2, ITGA5, CRK, ARF6, SKAP2, ROCK1, SRC, PXN, WAS, PIK3R1, RELA, CDC42, LOC122444227, MAPK9, MAPK8, PTK2B, MAPK1, PIP5K1A, PLCG1, PIP5K1C, WASF2, MAPK3, FYB1, NFAT…	2430	150	10427	1.85941	3.42236e-05	6.84484e-06	5.01696e-06	down
GOTERM_MF_DIRECT	GO:0003677~DNA binding	147	2.77778	1.78984e-07	MPG, ZFAND3, ZNF292, LOC122423300, ZFAND5, FBXO21, TIAL1, EME2, SPATA24, SMARCAD1, ADNP2, ZNF326, LOC122440602, BANF1, TMPO, ZBP1, LOC122422040, KDM2A, SP110, DDX11, WRNIP1, DICER1, WDR76, SUB1, TBPL1, BLM, RTEL1, TSHZ3, SP140, BAZ2A, RTF1, BAZ2B, SUPT6H, DEDD2, BRIP1, DEAF1, NTHL1, SURF6, ZBED1, LYAR, ZBED4, CDT1, LOC122430006, SETDB1, HMGA1, SMARCA2, LOC122429252, HOPX, H1-2, POLA2, H1-6, NABP2…	3930	418	16442	1.47131	0.000252694	8.4242e-05	8.39437e-05	down
KEGG_PATHWAY	ccad04660:T cell receptor signaling pathway	56	1.0582	3.11145e-07	ITK, PIK3CD, PPP2R2A, CD3G, PPP3CA, PPP2R5E, PPP2R1A, AKT2, AKT1, MAP3K7, NCK1, MAP2K1, CHUK, PPP2R5B, PPP2R5A, PPP2R5D, LOC122441383, VAV1, RHOA, PIK3CA, LCK, CD8A, PRKCQ, LCP2, RAF1, CARD11, PIK3R1, BCL10, RASGRP1, RELA, MALT1, PPP2CA, CDC42, LOC122444227, MAPK9, MAPK8, PPP3R1, MAPK1, FYN, PLCG1, PAK3, PAK2, MAPK3, NFATC3, NFATC2, PTPN11, MAPK14, CD4, TEC, PTPRC, CDK4, CD28, KRAS, PTPN6, NFKBIE…	2430	126	10427	1.90709	0.000109517	1.82538e-05	1.33792e-05	down
GOTERM_CC_DIRECT	GO:0005737~cytoplasm	628	11.867	3.25413e-07	PID1, TRIO, UXS1, TESK1, STMN3, PCMT1, RNF115, SAMD14, DPYSL2, STMN1, UBASH3A, VPS39, DDX17, PRKAB2, TSTD1, DAPK1, PIH1D1, FRS2, DNAAF5, DICER1, PRKAB1, RUFY1, RNF123, BIN3, BIN1, LOC122435630, HMBS, PSME2, IDNK, PADI4, TARS1, UBA52, SKAP1, OPTN, SKAP2, OTULINL, IDO1, EXD2, SHMT2, PRDM15, TPRG1L, LOC122436634, XPC, IQGAP1, ARPP19, IQGAP3, OAZ1, OAZ2, RIC8A, LDHB, PRDX5, PPP4C, ATG7, S100A11, S100…	3619	2260	15361	1.17946	0.000223208	7.4411e-05	7.28924e-05	down
KEGG_PATHWAY	ccad04380:Osteoclast differentiation	59	1.11489	5.25904e-07	SPI1, PIK3CD, ATP2A2, PPP3CA, AKT2, AKT1, SIRPA, RAC1, MAP3K7, JAK1, MAP2K1, CHUK, SYK, IL1R1, IFNGR1, IFNGR2, TYK2, TGFBR2, PIK3CA, LCK, TRAF6, BTK, PPARG, LCP2, LOC122421511, SQSTM1, IFNAR1, LOC122421185, ITPR2, ITPR3, TNFRSF11A, PIK3R1, RELA, RELB, MAPK9, SOCS3, MAPK8, PPP3R1, SOCS1, LOC122421222, PLCG2, MAPK1, LOC122420817, FYN, LOC122421229, MAPK3, LOC122421171, LOC122421172, TGFB1, STAT1, L…	2430	137	10427	1.84793	0.000185101	2.60808e-05	1.91161e-05	down
KEGG_PATHWAY	ccad04662:B cell receptor signaling pathway	42	0.793651	5.92746e-07	LOC122421185, PIK3CD, BCL10, PIK3R1, RELA, MALT1, RASGRP3, PPP3CA, PPP3R1, CD19, AKT2, PLCG2, RAC2, LOC122421222, MAPK1, AKT1, RAC1, MAPK3, LOC122421229, LOC122421171, CR2, MAP2K1, LOC122421172, CHUK, SYK, PRKCB, LOC122421175, LOC122431079, NFATC3, LOC122430804, NFATC2, VAV1, PIK3CA, BTK, KRAS, PTPN6, LOC122421511, PIK3AP1, NFKBIE, RAF1, CD22, CARD11	2430	86	10427	2.09558	0.000208625	2.60808e-05	1.91161e-05	down
KEGG_PATHWAY	ccad05168:Herpes simplex virus 1 infection	144	2.72109	1.17982e-06	ZNF331, LOC122429366, LOC122420030, PPP1CC, LOC122420035, AKT2, ZNF605, AKT1, ZNF569, MAP3K7, ZNF565, ZNF200, PDIA3, ZNF560, DAXX, ZFP1, ZNF283, ZNF282, LOC122420022, TAP2, TSC2, LOC122420021, TSC1, ZNF12, LOC122429593, HCFC1, LOC122420388, ZNF317, SRSF3, ZNF316, LOC122440459, SRSF4, ZNF557, LOC122443968, SRSF6, TP53, ZNF554, ZNF311, IFNAR1, ZNF398, ZNF793, ZNF275, LOC122421383, PIK3R1, ZNF26, LO…	2430	431	10427	1.43363	0.000415212	4.61442e-05	3.38216e-05	down
KEGG_PATHWAY	ccad04062:Chemokine signaling pathway	74	1.39834	1.77762e-06	ITK, LOC122425045, GSK3A, LOC122426699, LOC122425049, PIK3CD, LOC122428192, LOC122449214, PIK3CG, CRKL, PREX1, AKT2, RAC2, AKT1, CCR8, RAC1, JAK2, CCR4, PRKACB, CCR3, CCR2, MAP2K1, CHUK, PRKCB, PRKCD, VAV1, RHOA, FGR, TIAM1, PLCB3, PLCB4, ADCY9, PIK3CA, DOCK2, RAF1, CRK, LOC122441627, ROCK1, SHC1, SRC, PXN, GNAI3, WAS, CXCR4, ADCY3, CXCR6, PIK3R1, FOXO3, GNAI1, RELA, PIK3R5, GNAI2, RAP1B, CDC42, …	2430	190	10427	1.67121	0.000625526	5.96335e-05	4.37087e-05	down
KEGG_PATHWAY	ccad05169:Epstein-Barr virus infection	85	1.6062	1.86355e-06	RB1, LOC122429686, LOC122429366, CDKN1A, TRADD, PIK3CD, TNFAIP3, CD3G, ITGAL, CASP9, PSMD6, CCND3, CASP8, PSMD7, PSMD4, SIN3A, MYC, AKT2, PSMD2, AKT1, RAC1, MAP3K7, JAK1, PDIA3, MAP2K4, CR2, USP7, CHUK, SYK, TAP2, TYK2, IRAK4, RUNX3, LOC122429593, SAP30, PIK3CA, CCNE1, TRAF6, IRF7, BTK, LOC122443968, TP53, IFNAR1, PSMD12, HDAC2, PSMD13, HDAC1, LOC122429106, LOC122427080, PIK3R1, RELA, RELB, LOC12…	2430	227	10427	1.60674	0.000655754	5.96335e-05	4.37087e-05	down
KEGG_PATHWAY	ccad04144:Endocytosis	97	1.83296	2.27004e-06	WASHC5, LOC122425045, WIPF1, ZFYVE27, VPS35, WASHC1, VPS36, SH3GL1, USP8, LOC122429593, RUFY1, ACAP2, BIN1, RAB35, STAM2, RAB5B, LOC122430139, TSG101, RAB5C, NEDD4L, LOC122427080, PLD1, SNX1, GRK2, SNX2, GRK5, PIP5K1A, PIP5K1C, SNX6, RAB11FIP5, HSPA8, SMAD3, SMURF2, IQSEC2, SMURF1, LOC122432541, ARPC4, ARPC5, IGF2R, EHD1, DAB2, CHMP2A, LOC122426789, RAB5A, FGFR2, ARF3, ARF4, LOC122429686, ARF1, L…	2430	269	10427	1.54729	0.000798734	6.65877e-05	4.88058e-05	down
KEGG_PATHWAY	ccad04137:Mitophagy - animal	54	1.02041	2.71311e-06	TOMM20, MAP1LC3B, OPA1, FUNDC1, USP30, USP8, GABARAPL2, BNIP3L, GABARAPL1, CSNK2A1, TFEB, TOMM40L, CSNK2B, TAX1BP1, PGAM5, ULK1, SQSTM1, TP53, UBA52, OPTN, RAB7A, ATF4, BECN1, RAB5B, RAB5C, TOMM40, SRC, LOC122454429, FOXO3, HIF1A, RELA, MAPK9, BCL2L13, RHOT2, MAPK8, RHOT1, SAMM50, UBB, UBC, MFN1, TBC1D17, MARCHF5, SMURF2, SMURF1, AMFR, MTX3, CCZ1, HUWE1, EIF2AK3, PINK1, SP1, KRAS, RAB5A, MON1B	2430	127	10427	1.8245	0.000954559	6.82153e-05	4.99987e-05	down
KEGG_PATHWAY	ccad04071:Sphingolipid signaling pathway	54	1.02041	2.71311e-06	TRADD, PTEN, PIK3CD, PPP2R2A, PPP2R5E, PPP2R1A, SPTLC3, SMPD1, AKT2, RAC2, AKT1, RAC1, CTSD, MAP3K5, MAP2K1, SPHK2, PRKCB, PRKCE, PPP2R5B, PPP2R5A, PPP2R5D, RHOA, PLCB3, PLCB4, PIK3CA, RAF1, TP53, CERS2, ROCK1, GNAI3, PIK3R1, SGMS2, PLD1, GNAI1, RELA, GNAI2, GNA13, PPP2CA, MAPK9, SGPL1, MAPK8, GNA12, S1PR1, MAPK1, FYN, S1PR5, BID, S1PR4, MAPK3, MAPK14, BCL2, BAX, KRAS, DEGS1	2430	127	10427	1.8245	0.000954559	6.82153e-05	4.99987e-05	down
KEGG_PATHWAY	ccad05211:Renal cell carcinoma	37	0.699169	3.44488e-06	CDKN1A, EPAS1, PRCC, CUL2, ARAF, SLC2A1, PIK3CD, TGFA, PIK3R1, HIF1A, ETS1, CRKL, RAP1B, CDC42, FLCN, RAP1A, AKT2, MAPK1, AKT1, VHL, RAC1, PAK3, PAK2, MAPK3, EGLN3, MAP2K1, TGFB1, EGLN2, BAD, ARNT, PTPN11, PIK3CA, RAPGEF1, KRAS, RAF1, MET, CRK	2430	76	10427	2.08901	0.00121187	8.08399e-05	5.9252e-05	down
KEGG_PATHWAY	ccad05203:Viral carcinogenesis	82	1.54951	4.351e-06	YWHAE, RB1, LOC122429686, LOC122425045, CDKN1A, DDX3X, YWHAB, TRADD, PIK3CD, CHD4, POLB, CCND3, CASP8, CREB3L2, CCR8, LOC122440602, RAC1, CCR4, PRKACB, CCR3, YWHAG, JAK1, USP7, SYK, TRAF1, YWHAZ, RHOA, LOC122429593, KAT2B, PKM, RBL1, PIK3CA, CCNE1, IRF7, VDAC3, TBPL1, IL6ST, ATP6V0D1, TP53, MAD1L1, LOC122441627, ATF4, HDAC2, LOC122429189, ATF6B, HDAC1, SRC, SRF, PXN, LOC122436634, LOC122427080, P…	2430	221	10427	1.59212	0.00153038	9.57219e-05	7.01598e-05	down
KEGG_PATHWAY	ccad05212:Pancreatic cancer	38	0.718065	5.12552e-06	RB1, RALA, CDKN1A, RALB, ARAF, PIK3CD, TGFA, PIK3R1, PLD1, RELA, CASP9, CDC42, MAPK9, MAPK8, AKT2, RAC2, MAPK1, AKT1, BAK1, RAC1, MAPK3, JAK1, RALBP1, MAP2K1, SMAD3, TGFB1, CHUK, STAT1, BAD, STAT3, TGFBR2, PIK3CA, CDK4, BAX, KRAS, RAF1, TP53, ARHGEF6	2430	80	10427	2.0382	0.00180256	0.000106128	7.77873e-05	down
KEGG_PATHWAY	ccad05017:Spinocerebellar ataxia	63	1.19048	6.00762e-06	PIK3CD, ATP2A2, PSMD6, PSMD7, KAT5, PSMD4, OPA1, RB1CC1, AKT2, PSMD2, AKT1, MAP3K5, PRKCB, TWNK, WIPI1, WIPI2, PSMA5, ERN1, ATXN2L, AFG3L2, PLCB3, PSMA4, PLCB4, PIK3CA, VDAC3, TBPL1, VDAC2, ULK2, VDAC1, PIK3C3, ULK1, SLC25A5, SLC25A4, SLC25A6, BECN1, PSMD12, PSMD13, PIK3R4, ITPR2, ITPR3, PIK3R1, OMA1, PSMA7, MAPK9, ATXN3, PSMB7, MAPK8, ATXN1, PSMB3, PSMB1, NRBF2, NOP56, LOC122453267, XBP1, GRIN2D…	2430	159	10427	1.70019	0.00211245	0.000117482	8.61092e-05	down
KEGG_PATHWAY	ccad04120:Ubiquitin mediated proteolysis	65	1.22827	6.63611e-06	DET1, UBE2D4, UBE2D2, UBE2D3, UBE3B, BRCA1, UBE2Z, PRPF19, HERC4, CDC23, HERC2, UBE2Q1, CDC27, FBXO4, BTRC, SKP1, FBXW11, UBE4A, UBE4B, UBE2R2, TRAF6, ANAPC4, UBA52, ANAPC1, BIRC3, CUL7, CUL5, UBA7, UBA6, CUL2, NEDD4L, LOC122427080, RCHY1, RHOBTB2, SOCS3, SOCS1, UBB, UBR5, UBC, VHL, UBE2F, UBE2H, PPIL2, UBE2I, LOC122453866, SMURF2, SMURF1, SYVN1, HUWE1, UBE2A, UBE2G2, KLHL9, CUL4A, ITCH, UBE2S, N…	2430	166	10427	1.68019	0.00233319	0.000122943	9.01113e-05	down
GOTERM_MF_DIRECT	GO:0003729~mRNA binding	68	1.28496	7.23414e-06	RBM25, LOC122435446, HNRNPR, ZC3H12D, NYNRIN, TIAL1, ZC3H12C, SNRNP70, PCF11, ZC3H12A, RBPMS2, SNIP1, LUC7L, EIF2A, SRRM2, AQR, RBM15, NCBP1, THOC2, THOC5, CDC40, PTBP2, NCL, ZNF638, RPL24, SRSF4, NCBP3, SRSF6, SF1, FYTTD1, KHDRBS1, LOC122430499, RBM47, RBM8A, POLDIP3, CSTF3, LOC122430498, SRSF1, CSTF2, LOC122436634, RBM4B, HNRNPLL, ZFP36L2, ZFP36L1, BCLAF1, RBM15B, PCBP1, G3BP1, PCBP2, G3BP2, ZC…	3930	172	16442	1.65403	0.0101627	0.00255365	0.00254461	down
KEGG_PATHWAY	ccad05163:Human cytomegalovirus infection	89	1.68178	7.7187e-06	RB1, LOC122429686, LOC122425045, CDKN1A, LOC122426699, LOC122425049, TRADD, PIK3CD, LOC122449214, FASLG, CRKL, CASP9, AKAP13, PPP3CA, CASP8, MYC, AKT2, CREB3L2, RAC2, AKT1, ITGAV, RAC1, PRKACB, CCR3, JAK1, PDIA3, MAP2K1, CHUK, IL1R1, PRKCB, TAP2, TSC2, TSC1, RHOA, LOC122429593, PLCB3, PLCB4, ADCY9, PIK3CA, ARHGEF1, LOC122443968, RAF1, CRK, TP53, ATF4, PTGER4, ATF6B, ROCK1, PTGER1, SRC, PTGER2, PX…	2430	248	10427	1.5399	0.0027133	0.00013182	9.66182e-05	down
KEGG_PATHWAY	ccad03015:mRNA surveillance pathway	49	0.925926	7.86427e-06	HBS1L, SMG1, PPP2R2A, MSI2, SMG7, NXT2, SMG5, SMG6, PPP1CC, PNN, PPP2R5E, PPP2R1A, PCF11, PAPOLA, PAPOLB, PELO, UPF2, UPF1, NCBP1, LOC122423495, NCBP2, PPP2R5B, PPP2R5A, PPP2R5D, SRRM1, DDX19B, WDR82, ETF1, PABPC1, RBM8A, RNMT, CSTF3, CSTF2, GSPT2, GSPT1, PPP2CA, NXF1, FIP1L1, CSTF1, LOC122421663, CPSF4, RNGTT, FUS, CPSF2, PYM1, UPF3B, PPP1CA, NUDT21, RNPS1	2430	115	10427	1.82832	0.00276441	0.00013182	9.66182e-05	down
KEGG_PATHWAY	ccad05166:Human T-cell leukemia virus 1 infection	91	1.71958	9.34445e-06	RB1, LOC122429686, NRP1, LOC122429366, CDKN1A, SPI1, CRTC3, SLC2A1, PTEN, PIK3CD, BUB1B, CD3G, ITGAL, ETS1, ELK4, POLB, PPP3CA, CCND3, CDC23, XPO1, KAT5, MYC, AKT2, CHEK2, CREB3L2, CDC27, AKT1, PRKACB, JAK1, MAP2K4, MAP2K1, CHUK, IL1R1, LOC122429593, TGFBR2, KAT2B, ADCY9, PIK3CA, ESPL1, CCNE1, LCK, VDAC3, ANAPC4, TBPL1, VDAC2, VDAC1, TLN2, LOC122443968, SLC25A5, TP53, SLC25A4, ANAPC1, MAD1L1, LOC…	2430	256	10427	1.5253	0.00328386	0.000145211	0.000106433	down
KEGG_PATHWAY	ccad04148:Efferocytosis	66	1.24717	9.73351e-06	SLC2A1, ATP2A2, CRKL, PANX1, GPR132, CASP7, SIRPA, ITGAV, RAC1, JAK2, SCARF1, VPS39, DUSP5, CPT1A, MAP2K1, ARG1, SPHK2, ADAM10, ARNT, ATP11B, ATP11A, SIRT1, CPT1B, DUSP7, ADAM17, PECAM1, PPARG, CD47, MFGE8, CRK, RAB7A, PPARD, PTGER4, C1QA, CAMK2D, RAB5B, RAB5C, LRP1, SLC66A1, PTGER2, ODC1, TGFBRAP1, PLA2G6, HIF1A, ALOX5, VPS8, VPS11, S1PR1, MAPK1, VPS16, MAPK3, SLC16A1, TGFB1, TMEM30A, NR1H2, NFA…	2430	171	10427	1.65615	0.00342035	0.000145211	0.000106433	down
KEGG_PATHWAY	ccad05235:PD-L1 expression and PD-1 checkpoint pathway in cancer	42	0.793651	9.90075e-06	PTEN, PIK3CD, CD3G, PIK3R1, HIF1A, RASGRP1, RELA, LOC122444227, PPP3CA, PPP3R1, AKT2, MAPK1, AKT1, PLCG1, JAK2, MAPK3, JAK1, MAP2K1, CSNK2A1, CHUK, STAT1, IFNGR1, IFNGR2, STAT3, NFATC3, NFATC2, PTPN11, LOC122441383, MAPK14, EML4, CD4, PIK3CA, LCK, TRAF6, CSNK2B, CD28, KRAS, PRKCQ, PTPN6, NFKBIE, RAF1, LAT	2430	94	10427	1.91723	0.00347902	0.000145211	0.000106433	down
KEGG_PATHWAY	ccad04931:Insulin resistance	48	0.907029	1.08996e-05	PYGB, PRKAG1, SLC2A1, PTEN, PIK3CD, PYGM, PYGL, PIK3R1, FOXO1, RELA, PTPRF, PTPA, PPP1CC, RPS6KA3, GYS1, MAPK9, SOCS3, MAPK8, AKT2, CREB3L2, MLX, AKT1, PPARGC1B, PTPN1, SREBF1, CPT1A, PRKAB2, PRKCB, PRKCE, NR1H2, STAT3, PRKCD, GFPT1, OGA, PTPN11, PRKAB1, CPT1B, PPP1CA, MLXIPL, TBC1D4, PIK3CA, PPP1R3B, PPP1R3E, PPP1R3D, PRKCQ, OGT, SLC27A2, SLC27A4	2430	113	10427	1.8227	0.00382932	0.000153466	0.000112484	down
GOTERM_BP_DIRECT	GO:0006915~apoptotic process	25	0.472411	1.19844e-05	CYFIP2, NOTCH2, PPP1R13B, PRUNE2, FASLG, BCL10, GRAMD4, SAV1, DEDD2, CASP9, TFPT, BCL2L13, PIDD1, CASP7, CASP8, AIFM1, CASP6, RELT, BAD, TNFRSF9, PAWR, XAF1, TP53, DAP3, TP73	3832	44	15999	2.37222	0.0261264	0.0264616	0.0264377	down
GOTERM_MF_DIRECT	GO:0005484~SNAP receptor activity	23	0.434618	1.30243e-05	SNAP47, STX12, STX16, STX7, STX18, GOSR1, SNAP23, BET1L, STX11, VAMP8, VAMP7, STX6, VTI1A, STX5, VAMP1, STX4, STX3, SEC22B, YKT6, VAMP2, VAMP3, VTI1B, BET1	3930	39	16442	2.46732	0.0182223	0.00367805	0.00366503	down
GOTERM_MF_DIRECT	GO:0005525~GTP binding	120	2.26757	1.87039e-05	RAB3D, RAB44, RAB42, GNAT2, TUBB1, ARL16, RAB2A, RAB2B, LOC122427612, ARL15, GTPBP2, GTPBP1, GEM, EEF1A1, RAB32, LOC122449829, RRAGA, RRAGC, RAB36, LOC122438862, RAB35, LOC122427613, ARL8B, RABL6, RAB5B, RAB5C, ARL1, DNAJC27, GSPT2, GSPT1, RHOBTB2, RAP1B, RHOT2, CRACR2A, RHOT1, RAP1A, LOC122438655, RAB6A, EEFSEC, LOC122432303, LOC122426544, LOC122426664, RAB39B, GNAO1, EHD1, GNL3L, EIF2S3, RHEB, …	3930	354	16442	1.41821	0.0260644	0.00440165	0.00438606	down
KEGG_PATHWAY	ccad04722:Neurotrophin signaling pathway	52	0.982615	1.96735e-05	YWHAE, PRDM4, PIK3CD, FASLG, CRKL, RPS6KA3, AKT2, AKT1, RAC1, MAP3K5, MAP2K1, PRKCD, FRS2, IRAK4, RHOA, PIK3CA, TRAF6, RAPGEF1, RAF1, CRK, TP53, ATF4, BEX3, CAMK2D, SHC1, MAGED1, PIK3R1, PSEN1, FOXO3, RELA, RAP1B, CDC42, MAPK9, MAPK8, RAP1A, PLCG2, ABL1, MAPK1, PLCG1, SH2B3, MAPK3, KIDINS220, SORT1, BAD, PTPN11, MAPK14, CAMK4, BCL2, BAX, KRAS, NFKBIE, TP73	2430	128	10427	1.7432	0.00690122	0.000266349	0.000195222	down
KEGG_PATHWAY	ccad05145:Toxoplasmosis	52	0.982615	2.52711e-05	ITGB1, LOC122425045, CIITA, LOC122429366, LOC122423465, LOC122428193, LAMC1, PIK3CG, CASP9, CASP8, AKT2, AKT1, JAK2, MAP3K7, JAK1, CHUK, IFNGR1, IFNGR2, TYK2, IRAK4, TRAF6, LOC122430140, BIRC3, LOC122430139, LAMA4, LOC122429106, LAMA3, GNAI3, GNAI1, RELA, PIK3R5, GNAI2, MAPK9, MAPK8, SOCS1, ALOX5, MAPK1, LOC122429902, LDLR, MAPK3, HSPA8, LOC122429972, TGFB1, IL10RB, STAT1, BAD, STAT3, MAPK14, GNA…	2430	129	10427	1.72968	0.00885611	0.000329461	0.00024148	down
KEGG_PATHWAY	ccad04810:Regulation of actin cytoskeleton	89	1.68178	3.1096e-05	ITGB1, CYFIP2, CYFIP1, CHRM3, NCKAP1, ITGAM, ARPC1B, ARAF, BRK1, PIK3CD, WASL, ITGAL, ACTB, CRKL, LOC122421209, PPP1CC, TMSB4X, AKT2, CFL1, RAC2, LOC122426218, PIP4K2A, AKT1, ITGAV, PIP4K2C, RAC1, ACTR3, ACTR2, LOC122424660, MAP2K1, PPP1R12A, ITGA4, F2R, ITGA1, VAV1, RHOA, TIAM1, PIK3CA, SPATA13, LOC122433255, ITGA7, ARHGEF1, ITGA5, EZR, RAF1, PFN1, PPP1R12C, CRK, VCL, ITGA9, ARHGEF6, ROCK1, SRC,…	2430	256	10427	1.49177	0.0108863	0.000390921	0.000286527	down
KEGG_PATHWAY	ccad04611:Platelet activation	52	0.982615	3.23009e-05	ITGB1, GUCY1B1, SNAP23, PIK3CD, PIK3CG, ACTB, PPP1CC, AKT2, AKT1, PRKACB, PTGIR, PPP1R12A, SYK, F2R, RHOA, VAMP8, PLCB3, PLCB4, ADCY9, PIK3CA, BTK, ORAI1, ARHGEF1, LCP2, TLN2, ROCK1, SRC, GNAI3, ITPR2, ADCY3, ITPR3, PIK3R1, RASGRP1, GNAI1, PIK3R5, PTGS1, GNAI2, RAP1B, GNA13, RAP1A, TBXA2R, P2RY1, PLCG2, MAPK1, FYN, LOC122425824, MAPK3, MAPK14, PPP1CA, P2RX1, TBXAS1, FERMT3	2430	130	10427	1.71638	0.0113057	0.000392066	0.000287367	down
KEGG_PATHWAY	ccad03083:Polycomb repressive complex	40	0.755858	4.79057e-05	HDAC2, L3MBTL3, L3MBTL2, USP16, UBE2D4, HDAC1, PHF1, UBE2D2, UBE2D3, FOXK2, FOXK1, BMI1, LOC122449871, RBBP4, SCMH1, WDR5, PCGF1, RBBP7, JARID2, SKP1, MBD5, USP7, MBD6, KDM2A, RING1, LOC122453866, CBX4, AUTS2, SFMBT1, EED, TEX10, SFMBT2, USP45, PHC3, HCFC1, TFDP1, AEBP2, CSNK2B, OGT, BAP1	2430	93	10427	1.84557	0.0167218	0.000562094	0.000411989	down
KEGG_PATHWAY	ccad01232:Nucleotide metabolism	38	0.718065	5.16797e-05	HDDC2, CDA, GMPS, AK2, AK4, NTPCR, NT5C2, AK6, TYMS, AK7, NT5C, DGUOK, NT5E, LOC122437104, ENPP1, TK2, NUDT16, UPP1, LOC122434352, RRM1, ENTPD4, ENTPD5, NME2, CTPS2, NME3, ADA2, AMPD3, DCK, DCTD, UCK2, UCK1, NME6, IMPDH2, CMPK1, ADSS1, HPRT1, ADSS2, DCTPP1	2430	87	10427	1.87421	0.0180272	0.000586814	0.000430108	down
KEGG_PATHWAY	ccad00562:Inositol phosphate metabolism	33	0.623583	5.83726e-05	MTMR2, INPP1, MTMR14, MTMR8, PTEN, PIK3CD, MTMR4, PIK3C2A, MTMR6, PIK3CG, INPP5F, IMPA2, PLCG2, PIP4K2A, PIP5K1A, PIP4K2C, PLCG1, PIP5K1C, CDIPT, MIOX, TPI1, SACM1L, ITPK1, SYNJ2, FIG4, ALDH6A1, PLCB3, PLCB4, PIK3CA, PIK3C3, PI4KB, PLCD1, PI4K2A	2430	72	10427	1.96668	0.0203381	0.000642099	0.000470629	down
KEGG_PATHWAY	ccad05206:MicroRNAs in cancer	63	1.19048	6.61308e-05	CDKN1A, BMPR2, PTEN, PIK3CD, BRCA1, BMI1, CRKL, PLAU, MYC, STMN1, PIM1, MAP2K1, PRKCB, PRKCE, TPM1, KIF23, DICER1, CDC25C, SIRT1, RHOA, CDC25A, FOXP1, ZEB2, PIK3CA, CCNE1, ITGA5, EZR, RAF1, MET, CRK, TP53, NOTCH2, HDAC2, ABCB1, NOTCH1, ROCK1, SHC1, HDAC1, LOC122436634, LOC122427080, PIK3R1, SLC7A1, SOCS1, PLCG2, ABL1, MAPK1, BAK1, PLCG1, MAPK3, MCL1, UBE2I, STAT3, RDX, MARCKS, HNRNPK, APC, CCNG1,…	2430	170	10427	1.59017	0.02301	0.000705396	0.000517023	down
KEGG_PATHWAY	ccad04666:Fc gamma R-mediated phagocytosis	43	0.812547	7.17228e-05	ARPC1B, WAS, PIK3CD, PIK3R1, PLD1, PLA2G6, CRKL, LOC122431989, CDC42, SCIN, AKT2, CFL1, PLCG2, RAC2, MAPK1, PIP5K1A, AKT1, PLCG1, RAC1, PIP5K1C, WASF2, MAPK3, ACTR3, ACTR2, LOC122424660, MAP2K1, GSN, SYK, SPHK2, PRKCB, PRKCE, PRKCD, ARPC4, ARPC5, VAV1, MARCKS, PTPRC, PIK3CA, BIN1, RAF1, CRK, LAT, ARF6	2430	104	10427	1.77414	0.0249313	0.000730219	0.000535217	down
GOTERM_CC_DIRECT	GO:0005739~mitochondrion	166	3.13681	7.21509e-05	ISCA2, MTCH1, ISCA1, OSGEPL1, ECI1, ARAF, YARS2, TXN2, ATP5IF1, CHCHD3, CHCHD6, NARS2, NUDT19, PMPCB, ACAD11, SLC25A44, HEMK1, PDHX, MIX23, LOC122434823, CPT1A, RSAD2, PHYKPL, CMC2, ECH1, MCCC1, TOMM34, LOC122420262, CPT1B, PISD, LARS2, WDR81, POLG2, MTHFD2, CARD19, TMEM126A, LOC122421476, SUCLG1, LOC122435198, RAF1, LIPT2, AARS1, LOC122423043, MRPL18, IREB2, AK2, AK4, MRPL14, PLA2G6, LIAS, HIGD1…	3619	538	15361	1.30965	0.0482923	0.0100768	0.00987118	down
KEGG_PATHWAY	ccad04659:Th17 cell differentiation	47	0.888133	7.2607e-05	LOC122429366, HSP90AB1, LOC122429106, CD3G, AHR, IL2RG, HIF1A, RELA, LOC122444227, MAPK9, PPP3CA, PPP3R1, MAPK8, TBX21, MAPK1, LOC122429902, PLCG1, JAK2, MAPK3, JAK1, LOC122429972, SMAD3, IL4R, TGFB1, CHUK, IL1R1, STAT1, IFNGR1, IFNGR2, STAT3, NFATC3, NFATC2, LOC122441383, TYK2, MAPK14, FOXP3, TGFBR2, RUNX1, CD4, LCK, IRF4, IL2RB, PRKCQ, IL6ST, NFKBIE, LAT, LOC122441627	2430	117	10427	1.72371	0.0252347	0.000730219	0.000535217	down
GOTERM_BP_DIRECT	GO:0006886~intracellular protein transport	66	1.24717	7.31775e-05	ARF3, ARF4, ARF1, CLTC, AP2A1, AP2A2, RIMS1, ARL5B, AP1G1, TMED2, ARFIP1, VPS35, SEC61B, ARL5A, VPS39, WLS, COG3, STX7, FAM91A1, COPZ1, SYTL3, SYTL2, RABL3, EXOC6, ARF6, COPB2, STX12, TMED10, RAMP3, STXBP3, STX16, COPB1, TGFBRAP1, STX18, STXBP2, VPS26C, ARL1, STX11, NAPG, AP3M2, GGA1, SNX1, SNX2, SNX27, SCFD2, VPS11, STX6, VTI1A, STX5, STX4, SNX9, STX3, SEC23B, SEC31B, VPS16, VTI1B, SNX6, BCAP31,…	3832	176	15999	1.56566	0.149265	0.080788	0.0807148	down
GOTERM_CC_DIRECT	GO:0005783~endoplasmic reticulum	105	1.98413	7.34462e-05	ANKLE2, PGAP1, KDELR1, PLOD3, TXNDC12, ZDHHC7, PLOD1, POFUT1, PIEZO1, CLCC1, SEC62, PDIA3, STARD4, RSAD2, ACSL1, SACM1L, SHISA5, P3H1, ATP11B, ATP11A, TEX2, PDIA5, DHDDS, PDIA4, LOC122438862, SLC27A2, LRPAP1, TMED10, NECAB3, ITPR2, PLD4, ITPR3, PSEN1, TMTC4, SGPL1, APH1B, PRDX4, TMEM129, SSR1, EDEM3, HHATL, NDFIP2, NDFIP1, ICMT, EDEM1, SURF4, SRD5A3, ERLIN1, TOR1B, SQLE, TBL2, P4HA1, CALU, RNF185…	3619	315	15361	1.41485	0.0491377	0.0100768	0.00987118	down
KEGG_PATHWAY	ccad04621:NOD-like receptor signaling pathway	70	1.32275	7.92206e-05	YWHAE, HSP90AB1, LOC122420990, TNFAIP3, LOC122428192, LOC122449214, ANTXR2, TXN2, PANX1, PSTPIP1, MAP1LC3B, CASP8, NAMPT, MAP3K7, JAK1, GABARAPL2, GABARAPL1, LOC122432323, CHUK, RIPK3, PRKCD, TYK2, IRAK4, RHOA, PLCB3, PLCB4, TRAF6, IRF7, VDAC3, VDAC2, VDAC1, RBCK1, IFNAR1, BIRC3, LOC122436719, LOC122424250, RNASEL, LOC122435269, ITPR2, ITPR3, NOD1, LOC122436715, TANK, RELA, TRPM2, MAPK9, MAPK8, S…	2430	195	10427	1.54034	0.0275015	0.000774151	0.000567417	down
KEGG_PATHWAY	ccad04130:SNARE interactions in vesicular transport	21	0.396825	8.13738e-05	STX16, STX7, STX18, GOSR1, SNAP23, BET1L, STX11, VAMP8, VAMP7, STX6, VTI1A, STX5, VAMP1, STX4, STX3, SEC22B, YKT6, VAMP2, VAMP3, VTI1B, BET1	2430	38	10427	2.37131	0.0282384	0.000774151	0.000567417	down
KEGG_PATHWAY	ccad04217:Necroptosis	69	1.30385	0.000103285	PYGB, HSP90AB1, TRADD, LOC122423300, TNFAIP3, PYGM, FASLG, PYGL, CASP8, AIFM1, SMPD1, FTH1, CHMP1B, CHMP1A, CAPN1, LOC122434077, JAK2, JAK1, ZBP1, LOC122422040, PARP1, RIPK3, IFNGR1, IFNGR2, TYK2, LOC122435630, VDAC3, VDAC2, PGAM5, VDAC1, RBCK1, SLC25A5, PPIA, SQSTM1, CHMP7, SLC25A4, TLR3, IFNAR1, BIRC3, LOC122441627, FTL, SLC25A6, LOC122432636, CAMK2D, VPS4A, LOC122435269, LOC122429182, LOC12242…	2430	193	10427	1.53407	0.0357052	0.000956747	0.000701252	down
KEGG_PATHWAY	ccad05014:Amyotrophic lateral sclerosis	142	2.6833	0.000141901	NUP188, ACTB, PSMD6, PSMD7, PSMD4, PSMD2, TUBB1, MAP3K5, NUP214, DAXX, NUP210, LOC122427612, SDHD, SDHA, SDHB, NUP93, ERN1, ATXN2L, SRSF3, LOC122421476, ULK2, ULK1, LOC122427613, LOC122455265, VDAC1, MATR3, NUP98, LOC122421478, PFN1, TP53, SQSTM1, OPTN, ATF4, NUP205, PSMD12, SEH1L, PSMD13, ATP5MC2, PIK3R4, ATP5MC3, ITPR3, C9ORF72, LOC122424937, KLC4, PPP3R1, POM121C, NUP85, TPR, NUP88, NRBF2, XBP…	2430	461	10427	1.32172	0.0487256	0.00128075	0.000938729	down
GOTERM_CC_DIRECT	GO:0005802~trans-Golgi network	31	0.58579	0.000145974	SYS1, SLC66A2, FURIN, PCSK7, TGOLN2, C1H17ORF75, GGA1, ARL5B, CNST, RAB29, ARL5A, PLEKHJ1, YIPF4, YIPF5, GOLPH3L, ATP11B, ATP11A, FAM91A1, IGF2R, ELAPOR1, RAB32, GOLPH3, TRAPPC6A, RAB14, DOP1B, TRAPPC6B, DOP1A, YIPF6, RELCH, TBC1D23, PI4K2A	3619	68	15361	1.93501	0.095294	0.0166634	0.0163233	down
KEGG_PATHWAY	ccad03013:Nucleocytoplasmic transport	59	1.11489	0.000164754	AHCTF1, NUP188, CSE1L, LOC122424037, NXT2, IPO7, PNN, XPO1, XPO6, SUMO3, XPO5, SUMO2, KPNA6, KPNA4, KPNA2, TNPO1, UPF2, NDC1, NUP214, UPF1, NUP210, NCBP1, LOC122423495, NCBP2, THOC1, THOC3, THOC2, RANGAP1, THOC5, SENP2, THOC7, SRRM1, NUP93, EEF1A1, DDX19B, NUP54, NUP98, NUP205, SEH1L, RBM8A, AAAS, NXF1, POM121C, NUP85, TPR, LOC122421663, NUP88, NUP43, RAE1, RANBP2, LOC122432303, UBE2I, NUP155, PY…	2430	161	10427	1.57246	0.0563482	0.00144983	0.00106266	down
GOTERM_MF_DIRECT	GO:0003924~GTPase activity	104	1.96523	0.000166383	RAB3D, RAB44, RAB42, GNAT2, TUBB1, ARL16, RAB2A, RAB2B, ARL15, GTPBP2, GTPBP1, GEM, EEF1A1, RAB32, RRAGA, RRAGC, RAB36, RAB35, RABL3, ARL8B, RAB5B, RAB5C, ARL1, DNAJC27, GSPT2, GSPT1, RHOBTB2, RAP1B, RHOT2, CRACR2A, RHOT1, RAP1A, LOC122438655, RAB6A, EEFSEC, LOC122432303, RAB39B, GPN1, GNAO1, EIF2S3, RHEB, SRPRA, RAB5A, ARF3, HBS1L, ARF4, GFM1, ARF1, GFM2, LOC122424037, DIRAS2, SRP54, SEPTIN11, S…	3930	313	16442	1.39012	0.209391	0.0335618	0.0334429	down
GOTERM_CC_DIRECT	GO:0031201~SNARE complex	22	0.415722	0.000170034	SNAP47, STX12, STX16, STX7, STX18, GOSR1, CPLX1, BET1L, STX11, NAPG, VAMP8, VAMP7, VTI1A, STX5, VAMP1, STX4, STX3, SEC22B, VAMP2, VAMP3, VTI1B, BET1	3619	42	15361	2.22333	0.110106	0.0166634	0.0163233	down
KEGG_PATHWAY	ccad05170:Human immunodeficiency virus 1 infection	81	1.53061	0.000190518	LOC122429686, LOC122425045, TRADD, PIK3CD, CD3G, FASLG, CRKL, CASP9, PPP3CA, CASP8, AP1G1, AKT2, CFL1, RAC2, AKT1, RAC1, BTRC, MAP3K7, SKP1, PDIA3, MAP2K1, CHUK, FBXW11, PRKCB, TAP2, IRAK4, CDC25C, TNFRSF1B, LOC122429593, PIK3CA, TRAF6, LOC122443968, RAF1, CRK, CUL5, PXN, GNAI3, CXCR4, ITPR2, ITPR3, PIK3R1, SAMHD1, GNAI1, RELA, GNAI2, LOC122444227, MAPK9, GNG10, MAPK8, PPP3R1, LOC122443970, PLCG2…	2430	239	10427	1.45425	0.064869	0.00163566	0.00119887	down
KEGG_PATHWAY	ccad05022:Pathways of neurodegeneration - multiple diseases	169	3.1935	0.000207622	CHRM3, ARAF, PARK7, ZFYVE1, PSMD6, PSMD7, PSMD4, PSMD2, TUBB1, CAPN1, MAP3K5, MAP2K1, DAXX, CSNK2A1, PRKCB, LOC122427612, SDHD, SDHA, SDHB, ERN1, ATXN2L, LOC122435630, CSNK2B, VDAC3, VDAC2, LOC122421476, ULK2, ULK1, LOC122427613, LOC122455265, VDAC1, LOC122421478, RAF1, UBA52, SQSTM1, OPTN, ATF4, PSMD12, UBA7, PSMD13, LOC122435269, ATP5MC2, PIK3R4, ITPR2, ATP5MC3, ITPR3, PSEN1, C9ORF72, LOC122424…	2430	567	10427	1.27896	0.0704834	0.00174007	0.00127539	down
KEGG_PATHWAY	ccad00240:Pyrimidine metabolism	27	0.510204	0.000238055	HDDC2, CDA, NUDT2, NT5C2, TYMS, NT5C, NT5E, ENPP1, TK2, UPP1, LOC122434352, RRM1, ENTPD4, ENTPD5, NME2, CTPS2, NME3, DCK, DHODH, DCTD, UCK2, UCK1, NME6, DPYD, CMPK1, UMPS, DCTPP1	2430	58	10427	1.99751	0.0803897	0.00194873	0.00142833	down
KEGG_PATHWAY	ccad05220:Chronic myeloid leukemia	35	0.661376	0.000245951	RB1, HDAC2, CDKN1A, CTBP1, SHC1, HDAC1, ARAF, PIK3CD, LOC122427080, PIK3R1, RELA, CRKL, MYC, AKT2, ABL1, MAPK1, AKT1, BAK1, MAPK3, MAP2K1, SMAD3, TGFB1, CHUK, BAD, PTPN11, TGFBR2, RUNX1, PIK3CA, CDK4, BAX, KRAS, RAF1, TP53, CRK, LOC122441627	2430	83	10427	1.80944	0.0829428	0.00196761	0.00144217	down
GOTERM_BP_DIRECT	GO:0006468~protein phosphorylation	133	2.51323	0.00027321	TRIO, ARAF, TESK1, BUB1B, RPS6KA4, RPS6KA3, STK10, AKT2, CHEK2, CDK20, AKT1, NEK1, NEK2, NEK3, MAP3K7, MAP3K4, STK32C, PSKH1, MAP3K5, MAP2K4, MAP2K1, CDKL5, CSNK2A1, DAPK1, PRKCB, PRKCD, CASK, LMTK2, LOC122441383, NRBP1, ERN1, MELK, SIK3, TSSK6, TSSK3, PRKD1, SIK2, TNIK, TSSK4, RAF1, TRIB2, EPHA2, PKDCC, PIK3R4, PKMYT1, NUAK2, GRK2, GRK5, ABL1, MAP3K20, TRPM7, RIPK1, NEK9, PLK3, MLKL, NEK4, EIF2A…	3832	421	15999	1.31898	0.453162	0.156273	0.156131	down
KEGG_PATHWAY	ccad05167:Kaposi sarcoma-associated herpesvirus infection	75	1.41723	0.000276075	RB1, LOC122429686, LOC122425045, CDKN1A, LOC122425049, TRADD, PIK3CD, LOC122428192, PIK3CG, CASP9, PPP3CA, PREX1, MAP1LC3B, CASP8, MYC, AKT2, AKT1, CCR8, RAC1, JAK2, CCR4, CCR3, JAK1, MAP2K4, LOC122429597, MAP2K1, CHUK, SYK, IFNGR1, TYK2, LOC122429593, LOC122429592, CD200R1, PIK3CA, IRF7, PIK3C3, IL6ST, RAF1, TP53, UBA52, TLR3, IFNAR1, LOC122429940, BECN1, SRC, TCF7, ITPR2, ITPR3, PIK3R1, HIF1A, …	2430	220	10427	1.46282	0.0926182	0.00215952	0.00158283	down
GOTERM_BP_DIRECT	GO:0006457~protein folding	39	0.736961	0.000283103	LOC122432636, HSP90AB1, HSPA4L, CWC27, NUDCD3, HSPH1, GRPEL2, CDC37L1, QSOX1, CCT8, QSOX2, CCT4, NKTR, PDIA3, RANBP2, CCT2, TRAP1, PPIL1, PPIL2, HSPA4, PTGES3, PDIA5, CLPX, PDRG1, PDIA4, CCT6A, DNAJA3, TCP1, PTGES3L, PFDN1, PPIH, PFDN2, P4HB, PPIG, PPIL3, PPIB, PFDN5, PPIA, PFDN6	3832	94	15999	1.73222	0.464987	0.156273	0.156131	down
KEGG_PATHWAY	ccad05210:Colorectal cancer	40	0.755858	0.0003037	RALA, CDKN1A, RALB, TCF7, ARAF, PIK3CD, TGFA, PIK3R1, CASP9, MAPK9, MAPK8, MYC, AKT2, RAC2, MAPK1, AKT1, BAK1, RAC1, MAPK3, APPL1, MAP2K1, SMAD3, TGFB1, BAD, AXIN1, AXIN2, MLH1, RHOA, TGFBR2, MSH6, PIK3CA, APC, MSH2, MSH3, BCL2, BAX, BIRC5, KRAS, RAF1, TP53	2430	100	10427	1.71638	0.101401	0.00225854	0.00165541	down
KEGG_PATHWAY	ccad04658:Th1 and Th2 cell differentiation	40	0.755858	0.0003037	NOTCH2, LOC122429366, NOTCH1, MAML1, LOC122429106, CD3G, IL2RG, RELA, LOC122444227, MAPK9, PPP3CA, PPP3R1, MAPK8, TBX21, MAPK1, LOC122429902, PLCG1, JAK2, MAPK3, JAK1, LOC122429972, IL4R, CHUK, STAT1, IFNGR1, IFNGR2, NFATC3, NFATC2, LOC122441383, TYK2, MAPK14, RUNX3, CD4, MAF, LCK, IL2RB, PRKCQ, NFKBIE, LAT, LOC122441627	2430	100	10427	1.71638	0.101401	0.00225854	0.00165541	down
KEGG_PATHWAY	ccad05162:Measles	58	1.09599	0.000314399	TRADD, LOC122423465, PIK3CD, TNFAIP3, LOC122428193, CD3G, FASLG, IFIH1, CASP9, CCND3, CASP8, AKT2, RACK1, AKT1, MAP3K7, JAK1, CSNK2A1, CHUK, TYK2, IRAK4, PIK3CA, CCNE1, TRAF6, CSNK2B, IRF7, LOC122430140, CD46, TP53, IFNAR1, LOC122441627, LOC122430139, PIK3R1, IL2RG, RCHY1, RELA, LOC122444227, MAPK9, MAPK8, BAK1, FADD, BID, LOC122452376, HSPA8, STAT1, BAD, EIF2AK1, STAT2, STAT3, EIF2AK3, MSN, CDK4…	2430	161	10427	1.54581	0.10478	0.00225854	0.00165541	down
KEGG_PATHWAY	ccad04210:Apoptosis	58	1.09599	0.000314399	TRADD, PIK3CD, CTSW, FASLG, ACTB, LMNB1, CASP9, PIDD1, TUBA1B, CTSO, CASP7, CASP8, AIFM1, CASP6, AKT2, AKT1, CAPN1, CTSD, MAP3K5, DAXX, MAP2K1, PARP4, PARP1, CHUK, LOC122427612, TRAF1, ERN1, PIK3CA, LOC122435630, BIRC5, LOC122427613, RAF1, TP53, BIRC3, ATF4, ITPR2, ITPR3, PIK3R1, RELA, MAPK9, MAPK8, MAPK1, RIPK1, BAK1, FADD, BID, MAPK3, MCL1, LOC122426544, BAD, LOC122426664, EIF2AK3, PTPN13, BCL2…	2430	161	10427	1.54581	0.10478	0.00225854	0.00165541	down
KEGG_PATHWAY	ccad04370:VEGF signaling pathway	27	0.510204	0.000332312	SRC, PXN, HSPB1, PIK3CD, PIK3R1, CASP9, CDC42, PPP3CA, PPP3R1, AKT2, PLCG2, RAC2, MAPK1, AKT1, PLCG1, RAC1, MAPK3, MAP2K1, SPHK2, BAD, PRKCB, NFATC2, MAPK14, PTK2, PIK3CA, KRAS, RAF1	2430	59	10427	1.96365	0.110409	0.00233948	0.00171473	down
KEGG_PATHWAY	ccad04919:Thyroid hormone signaling pathway	47	0.888133	0.000355389	NOTCH2, HDAC2, NOTCH1, SRC, HDAC1, SLC2A1, ATP2A2, PIK3CD, LOC122427080, PIK3R1, HIF1A, FOXO1, ACTB, MED17, SLC9A1, MED12, CASP9, MED13, MED30, SIN3A, MYC, AKT2, PLCG2, MAPK1, AKT1, ITGAV, PLCG1, PRKACB, MAPK3, MAP2K1, STAT1, BAD, PRKCB, NCOA3, TSC2, SLC16A10, KAT2B, PFKL, PLCB3, PLCB4, TBC1D4, PIK3CA, RHEB, KRAS, RAF1, TP53, PLCD1	2430	124	10427	1.62641	0.117608	0.00245288	0.00179785	down
GOTERM_CC_DIRECT	GO:0000932~P-body	23	0.434618	0.000398717	SAMD4A, PNRC1, PATL1, LSM2, PNRC2, PAN2, EDC4, CNOT7, PAN3, LSM6, BTBD1, CNOT1, CNOT2, CNOT3, POLR2G, CNOT8, CNOT9, DCPS, LSM14A, TNRC6A, TNRC6B, APOBEC3B, DIS3L2	3619	47	15361	2.07712	0.239344	0.0341899	0.0334922	down
GOTERM_BP_DIRECT	GO:0006298~mismatch repair	11	0.207861	0.000545507	MSH6, PCNA, RNASEH2A, MSH2, MSH3, EXO1, MSH5, PMS2, XPC, MLH1, MLH3	3832	15	15999	3.06174	0.700414	0.240896	0.240678	down
KEGG_PATHWAY	ccad05161:Hepatitis B	65	1.22827	0.000566037	RB1, CDKN1A, DDX3X, YWHAB, ARAF, PIK3CD, FASLG, IFIH1, CASP9, CASP8, MYC, AKT2, CREB3L2, AKT1, JAK2, MAP3K7, JAK1, MAP2K4, MAP2K1, CHUK, ATP6AP1, PRKCB, TYK2, IRAK4, YWHAZ, HSPG2, TGFBR2, PIK3CA, CCNE1, TRAF6, IRF7, VDAC3, BIRC5, RAF1, TP53, TLR3, IFNAR1, LOC122441627, ATF4, PCNA, ATF6B, SRC, PIK3R1, RELA, MAPK9, MAPK8, PTK2B, MAPK1, FADD, BID, MAPK3, SMAD3, TGFB1, STAT1, BAD, STAT2, STAT3, NFATC…	2430	189	10427	1.47572	0.180697	0.00383163	0.00280841	down
KEGG_PATHWAY	ccad05200:Pathways in cancer	165	3.11791	0.000649715	RB1, SPI1, ARAF, ETS1, CRKL, CCND3, RASSF5, MYC, AKT2, PIM1, AKT1, PIM2, PRKACB, IL13RA1, SKP1, RALBP1, MAP2K1, IL4R, DAPK1, TPM3, PRKCB, F2R, FLT3LG, RUNX1, EML4, MSH6, ADCY9, MSH2, CCNE1, MSH3, IL6ST, RAF1, TP53, IFNAR1, NOTCH2, NOTCH1, CTBP1, EPAS1, TCF7, CUL2, LOC122449754, TGFA, LOC122427080, PIK3R1, PLD1, RASGRP1, HIF1A, LOC122449871, FOXO1, RASGRP3, GNG10, TERT, TPR, ABL1, PLCG2, PLCG1, FA…	2430	564	10427	1.25533	0.204492	0.00431509	0.00316276	down
KEGG_PATHWAY	ccad04012:ErbB signaling pathway	35	0.661376	0.000689517	CAMK2D, CDKN1A, SHC1, SRC, ARAF, PIK3CD, TGFA, PIK3R1, CRKL, MAPK9, MAPK8, MYC, AKT2, PLCG2, EIF4EBP1, ABL1, MAPK1, AKT1, PLCG1, PAK3, PAK2, MAPK3, NCK1, MAP2K4, MAP2K1, BAD, PRKCB, NRG1, PTK2, PIK3CA, KRAS, RAF1, CRK, HBEGF, LOC122441627	2430	87	10427	1.72624	0.215567	0.00449463	0.00329436	down
KEGG_PATHWAY	ccad04152:AMPK signaling pathway	46	0.869237	0.000709685	PFKFB3, CAB39, CAB39L, PRKAG1, PIK3CD, PPP2R2A, PIK3R1, FOXO3, ELAVL1, FOXO1, PPP2CA, LIPE, GYS1, PPP2R1A, PPP2R5E, AKT2, CREB3L2, EIF4EBP1, AKT1, MAP3K7, RAB8A, RAB2A, SREBF1, CPT1A, PRKAB2, STRADA, PPP2R5B, TSC2, PPP2R5A, PPP2R5D, TSC1, PRKAB1, SIRT1, CPT1B, RAB11B, RAB10, TBC1D1, PFKL, PIK3CA, RAB14, SCD, RHEB, FASN, PPARG, ULK1, FBP1	2430	124	10427	1.5918	0.22112	0.00454199	0.00332907	down
KEGG_PATHWAY	ccad04110:Cell cycle	61	1.15268	0.000942042	YWHAE, RB1, CDKN1A, MCM7, YWHAB, BUB1B, SMC3, CDC14A, CCND3, CDC23, PPP2R5E, PPP2R1A, MYC, CHEK2, CDC27, YWHAG, SKP1, DDX11, ATRX, PPP2R5B, PPP2R5A, PPP2R5D, ESCO2, KNL1, CDC25C, SMC1A, YWHAZ, CDC25A, SGO1, MAU2, TFDP1, RBL1, TFDP2, ESPL1, CCNE1, ANAPC4, MCM6, TP53, ANAPC1, MAD1L1, HDAC2, PCNA, HDAC1, PRKDC, LOC122427080, PKMYT1, PPP2CA, RAD21, ABL1, BUB3, ZBTB17, CDT1, CDKN2B, SMAD3, TGFB1, CDC7…	2430	178	10427	1.47049	0.282337	0.0059214	0.00434012	down
GOTERM_MF_DIRECT	GO:0046872~metal ion binding	68	1.28496	0.000943581	PLEKHF2, PPP1R10, LOC122435446, ZFYVE1, ZC3H12D, ZFYVE28, ZC3H12C, FYCO1, ZFYVE26, ZFYVE27, ZC3H7A, ZC3H7B, EXO1, PMPCB, ENPP1, TRMT44, ZGPAT, MCCC1, RC3H1, RBSN, RC3H2, LOC122450618, TGFBR2, RUFY1, ARMC1, ZFYVE19, LOC122420101, PITPNM2, WDFY1, WDFY3, MOCS1, GART, RBM22, IDO1, GLO1, MTMR4, FGD1, ZFP36L2, ZFP36L1, FGD3, LOC122424937, FGD4, NT5E, UNK, RNF213, FGD6, DPH3, LONRF3, MBNL3, ZC3H13, LONR…	3930	198	16442	1.43683	0.736306	0.137507	0.13702	down
GOTERM_MF_DIRECT	GO:0004843~cysteine-type deubiquitinase activity	38	0.718065	0.000952105	USP35, OTUD4, USP14, USP36, OTUD5, USP37, MINDY3, USP16, USP10, USP11, TNFAIP3, OTUD7B, USP19, ATXN3, UCHL1, OTUD6B, USP1, USP50, USP30, USP24, USP8, USP48, USP7, USP49, USP5, USP20, USP42, LOC122423793, USP21, USP4, USP22, USP3, USP45, OTULIN, USP40, BAP1, OTULINL, OTUB1	3930	96	16442	1.65605	0.739464	0.137507	0.13702	down
KEGG_PATHWAY	ccad03060:Protein export	20	0.377929	0.000978956	SRP19, HSPA5, SGTA, SRP54, SRP68, BAG6, SEC61A1, SPCS3, OXA1L, LOC122445349, SPCS2, SPCS1, SRPRA, TMEM208, SEC61B, SEC62, SEC11A, SEC11C, SEC63, GET4	2430	41	10427	2.09314	0.291611	0.00604548	0.00443106	down
GOTERM_BP_DIRECT	GO:0060337~type I interferon-mediated signaling pathway	7	0.132275	0.00104589	LOC122431080, STAT1, LOC122431078, STAT2, LOC122431079, LOC122430804, LOC122431250	3832	7	15999	4.1751	0.900896	0.384888	0.38454	down
GOTERM_CC_DIRECT	GO:0012505~endomembrane system	26	0.491308	0.00104751	AGPAT5, LRPAP1, STX12, STX16, LCLAT1, STX11, AGPAT4, PGRMC1, ODR4, CNPY4, ABHD16A, CLPTM1, STX5, BPNT2, STX4, STX3, WLS, RNF24, STX7, NRBP1, TMEM199, VMP1, RNF145, RABL3, CLPTM1L, TMCC1	3619	59	15361	1.87048	0.512745	0.0779856	0.076394	down
GOTERM_MF_DIRECT	GO:0004715~non-membrane spanning protein tyrosine kinase activity	16	0.302343	0.0010777	ITK, PKDCC, SYK, SRC, LOC122441383, TYK2, BMX, FGR, TEC, LCK, FES, ABL1, BTK, FYN, JAK2, JAK1	3930	29	16442	2.30826	0.781843	0.137507	0.13702	down
GOTERM_MF_DIRECT	GO:0032266~phosphatidylinositol-3-phosphate binding	11	0.207861	0.00112321	ZFYVE26, SNX27, WDR45B, ZFYVE19, PLEKHA5, ATG2A, SNX12, WIPI1, WIPI2, VPS36, ATG2B	3930	16	16442	2.8763	0.795434	0.137507	0.13702	down
GOTERM_CC_DIRECT	GO:0032040~small-subunit processome	20	0.377929	0.00113682	NOP56, UTP25, NOP58, UTP6, UTP11, UTP4, KRR1, IMP3, WDR3, HEATR1, IMP4, PWP2, UTP18, NOL6, RRP9, PDCD11, MPHOSPH10, NOL10, UTP14A, DCAF13	3619	41	15361	2.07051	0.541731	0.0779856	0.076394	down
GOTERM_MF_DIRECT	GO:0003723~RNA binding	173	3.26909	0.00116862	RPL4, RAMAC, RPL3, GPATCH1, MSI2, RPL10A, YARS2, VIRMA, RPL7, RDM1, RPS16, RPS18, CWC22, PAPOLA, HABP4, LOC122433188, PAPOLB, RPL37, SEC63, DDX17, ZBP1, NOM1, PCID2, WDR75, DICER1, ZCRB1, RPP25L, SRRM1, ATXN2L, DHX40, XRN1, RPL7L1, MRTO4, XRN2, SRSF3, LOC122423898, MATR3, RPL26, GEMIN7, RPP25, EIF1B, SNRPB, ANKRD17, LOC122429783, RNASEH2A, LOC122434456, EIF5A2, HTATSF1, NOP9, CTIF, DHX32, ATXN1, …	3930	586	16442	1.23512	0.808152	0.137507	0.13702	down
KEGG_PATHWAY	ccad04070:Phosphatidylinositol signaling system	38	0.718065	0.00135948	MTMR2, INPP1, MTMR14, DGKA, MTMR8, PTEN, PIK3CD, ITPR2, ITPR3, PIK3R1, MTMR4, PIK3C2A, MTMR6, PIP4P1, PPIP5K1, INPP5F, IMPA2, PLCG2, PIP4K2A, PIP5K1A, BPNT2, PIP4K2C, PLCG1, PIP5K1C, IP6K1, CDIPT, PRKCB, SACM1L, ITPK1, SYNJ2, PLCB3, PLCB4, PIK3CA, PIK3C3, PI4KB, PLCD1, PI4K2A, CDS2	2430	100	10427	1.63056	0.380512	0.00825062	0.00604733	down
GOTERM_CC_DIRECT	GO:0005741~mitochondrial outer membrane	25	0.472411	0.00145514	LOC122426596, TOMM40, CISD2, LOC122454429, MIEF1, MFF, TOMM20, AGPAT4, FUNDC2, RHOT2, RHOT1, FUNDC1, MFN1, BAK1, MCL1, SLC25A46, ATAD1, BNIP3L, TOMM40L, BCL2, VDAC3, VDAC2, BAX, VDAC1, LPIN1	3619	57	15361	1.86164	0.631735	0.0907479	0.0888959	down
GOTERM_MF_DIRECT	GO:0030515~snoRNA binding	10	0.188964	0.0015203	NOP56, UTP6, NOP58, IMP3, WDR3, HEATR1, IMP4, NUDT16, NUDT16L1, RRP9	3930	14	16442	2.98837	0.883316	0.165127	0.164543	down
KEGG_PATHWAY	ccad04670:Leukocyte transendothelial migration	45	0.85034	0.00164764	ITGB1, ITK, ITGAM, ROCK1, LOC122435269, PXN, GNAI3, CXCR4, PIK3CD, CD99L2, PIK3R1, ITGAL, ARHGAP5, CLDN1, ACTB, GNAI1, GNAI2, RAP1B, CDC42, RAP1A, RASSF5, PLCG2, RAC2, PTK2B, LOC122420817, PLCG1, RAC1, LOC122425824, JAM2, ITGA4, PRKCB, MSN, PTPN11, MAPK14, RHOA, VAV1, PTK2, CLDN15, PIK3CA, CLDN12, PECAM1, EZR, RAPGEF3, VCL, RAPGEF4	2430	125	10427	1.54474	0.440353	0.00983	0.00720494	down
GOTERM_BP_DIRECT	GO:0000398~mRNA splicing, via spliceosome	47	0.888133	0.00179731	LOC122430499, SF3B5, SF3B2, SF3B3, LOC122430498, DDX23, RBM4B, RNPC3, HTATSF1, PRPF19, PRPF8, UBL5, SNRNP70, CWC22, LOC122432056, TXNL4A, RBM10, ZRSR2, AQR, LOC122432027, BUD31, YJU2, CDC5L, ZCRB1, CRNKL1, CDC40, LSM2, LSM8, XAB2, GCFC2, PRPF4, SNW1, PRPF6, LSM6, PHF5A, MFAP1, NOVA2, CWF19L1, SRSF3, LOC122423898, PRPF31, RNPS1, SNRNP25, PAXBP1, YJU2B, SNRPA, SNRPB	3832	129	15999	1.52116	0.981199	0.566924	0.566411	down
GOTERM_CC_DIRECT	GO:0000139~Golgi membrane	39	0.736961	0.00193494	SYS1, SAMD8, SLC35B1, PGAP4, FUT11, GOSR1, FURIN, SGMS2, PCSK7, ATP2C1, GLG1, LMAN1, LOC122444868, GOLGA5, RAB42, C28H6ORF89, CUX1, MAN2A1, MAN1C1, PMEPA1, STX5, QSOX1, MAN1A1, QSOX2, MGAT2, SLC35A5, SLC35A3, HUWE1, RAB39B, CASD1, ZDHHC17, POMGNT1, RER1, MFNG, COPG1, SEC22B, ERGIC1, BLZF1, CHST2	3619	104	15361	1.5917	0.735166	0.110614	0.108356	down
KEGG_PATHWAY	ccad04064:NF-kappa B signaling pathway	40	0.755858	0.0021001	TRADD, TNFAIP3, LOC122428192, BCL10, TNFRSF11A, RELA, MALT1, RELB, TNFSF13B, LOC122444227, PIDD1, PLAU, PLCG2, RIPK1, PLCG1, ERC1, MAP3K7, UBE2I, PARP1, CSNK2A1, CHUK, SYK, IL1R1, PRKCB, LOC122441383, TRAF1, IRAK4, NFKB2, LCK, TRAF6, CSNK2B, BCL2, BTK, PRKCQ, ATM, TAB2, TAB1, CARD11, LAT, BIRC3	2430	109	10427	1.57466	0.522892	0.0123206	0.00903043	down
GOTERM_CC_DIRECT	GO:0005654~nucleoplasm	55	1.0393	0.00212213	RNF13, MAML1, NOC2L, TMEM92, RNF115, SPIN1, KPNA6, MACROD1, CHAMP1, KPNA4, NCOA5, PPP4R3A, PPP4R3B, ARID1A, ARID1B, RAD23B, TTI2, EMSY, RNF167, EID1, LOC122420346, SHQ1, AKIP1, RBM12B, PSME2, PRR13, HEMGN, RBM48, NUFIP2, NOLC1, DTX2, LIN9, CCDC106, PPM1G, TAF1D, MIER3, PCBP1, TASOR, PCBP2, SRSF11, TRIM45, TRMT10A, TRMT10B, TRMT10C, NICN1, STYX, NPM3, HNRNPAB, THAP11, HNRNPF, RNPS1, TNRC6A, SUGP2,…	3619	160	15361	1.45906	0.767142	0.111983	0.109698	down
GOTERM_BP_DIRECT	GO:0006303~double-strand break repair via nonhomologous end joining	11	0.207861	0.00218085	POLB, DCLRE1B, DCLRE1A, XRCC6, DCLRE1C, MRE11, POLM, PRKDC, XRCC1, DNTT, POLL	3832	17	15999	2.70154	0.991955	0.598492	0.59795	down
GOTERM_CC_DIRECT	GO:0005643~nuclear pore	18	0.340136	0.00229362	NUP214, RANBP2, RANBP1, NUP205, RANBP3, NUP155, NUP210, XPO7, AAAS, NUP93, POM121C, XPOT, LOC122442530, TPR, NUP54, NUP88, NUP98, RAE1	3619	37	15361	2.06491	0.79304	0.112387	0.110094	down
GOTERM_MF_DIRECT	GO:0016887~ATP hydrolysis activity	87	1.64399	0.00237384	HSP90AB1, MCM7, MCM8, NVL, LOC122423465, SRP54, LOC122420990, OLA1, ATP2A2, LOC122428193, CHD4, SMC3, ABCC10, NUBP1, SMC2, LOC122438231, RUVBL2, LOC122447237, ATP7A, RFC5, NSF, CCT2, ABCC4, MORC3, RFC2, ABCC6, TAP2, ATP11B, KIF23, WRNIP1, PEX1, ATP11A, SMC1A, LOC122447240, CLPX, VWA8, AFG3L2, RAD51D, PEX6, TCP1, LOC122430140, YME1L1, RAD54L2, ATP6V1A, LOC122430139, ABCB1, VPS4A, IGHMBP2, FIGNL2, …	3930	273	16442	1.33327	0.96512	0.239418	0.238571	down
GOTERM_BP_DIRECT	GO:0000422~autophagy of mitochondrion	15	0.283447	0.00243951	GABARAPL2, GABARAPL1, WDR45B, CISD2, WIPI1, WIPI2, FUNDC2, PINK1, MAP1LC3B, FUNDC1, RB1CC1, ATG2A, FBXO7, ATG7, ATG2B	3832	28	15999	2.23666	0.995463	0.598492	0.59795	down
GOTERM_MF_DIRECT	GO:0051787~misfolded protein binding	12	0.226757	0.00267416	BAG6, HSPA9, DNAJC3, HSPA8, LOC122430139, HSPA5, LOC122423465, LOC122430140, DERL1, DNAJB9, LOC122428193, HSPA13	3930	20	16442	2.51023	0.9772	0.251728	0.250837	down
GOTERM_CC_DIRECT	GO:0019898~extrinsic component of membrane	10	0.188964	0.00269144	LOC122443943, WDR45B, VPS13C, RB1CC1, VPS13D, ATG2A, VPS13A, WIPI1, WIPI2, ATG2B	3619	15	15361	2.8297	0.842577	0.123088	0.120576	down
KEGG_PATHWAY	ccad04142:Lysosome	49	0.925926	0.00271801	SCARB2, LOC122427221, CLTC, LOC122454606, LOC122454605, CTSW, NAGPA, LITAF, MFSD8, LAPTM4B, CTSO, GNPTAB, HYAL1, AP1G1, SMPD1, LAMP3, LOC122435840, IDS, GUSB, CTSD, HGSNAT, ARSA, ATP6AP1, ENTPD4, SLC11A1, NPC1, NPC2, ATP6V0D1, ATP6V0C, CLN5, AP3M2, CLN3, GGA1, SLC17A5, ATP6V0A2, AGA, ARSB, CD164, NAPSA, SORT1, FUCA2, LAPTM5, IGF2R, GALNS, DMXL1, DMXL2, PPT1, PPT2, LGMN	2430	142	10427	1.48068	0.616357	0.0156843	0.0114959	down
GOTERM_MF_DIRECT	GO:0004674~protein serine/threonine kinase activity	59	1.11489	0.00292624	SMG1, GSK3A, DYRK2, MAST4, TESK1, RPS6KA4, STK10, AKT2, CHEK2, PIM1, AKT1, PIM2, CSNK2A1, DAPK1, DYRK1A, DYRK1B, VRK1, IRAK4, OXSR1, MASTL, ERN1, GAK, MELK, LATS2, SIK3, TSSK6, FAM20C, ULK2, TSSK3, ULK1, PRKD1, SIK2, TSSK4, CSNK1G1, PIK3R4, PRKX, NUAK2, STK35, STK38, STK38L, LOC122423369, TRPM7, PAK3, PAK2, PLK3, CSNK1A1, RIOK3, PLK2, CDC7, HIPK1, HIPK3, PINK1, SNRK, WNK1, STK17A, WNK2, ATM, PKN1…	3930	174	16442	1.41862	0.984044	0.25824	0.257326	down
KEGG_PATHWAY	ccad04530:Tight junction	63	1.19048	0.00292742	ITGB1, PATJ, ARPC1B, PRKAG1, PPP2R2A, YBX3, CLDN1, ACTB, AMOT, TUBA1B, PPP2R1A, RAC1, PRKACB, LOC122431282, RAB8A, RAB8B, MAP3K5, ACTR3, ACTR2, LOC122424660, PRKAB2, LOC122427612, PRKCE, PRKAB1, RHOA, RUNX1, RAP2C, TIAM1, MYL6, CLDN15, CLDN12, LOC122427613, EZR, RAPGEF6, PCNA, ROCK1, SRC, WAS, NEDD4L, ARHGAP17, CD1E, PPP2CA, CDC42, MAPK9, MAPK8, PARD6B, RAP1A, WHAMM, LOC122425824, JAM2, LOC122426…	2430	193	10427	1.40067	0.643693	0.0166202	0.0121818	down
GOTERM_BP_DIRECT	GO:0000723~telomere maintenance	10	0.188964	0.00304221	RECQL4, BLM, RAD51D, XRCC6, MRE11, RIF1, PRKDC, NBN, ATR, ZNF365	3832	15	15999	2.7834	0.998806	0.671468	0.67086	down
GOTERM_MF_DIRECT	GO:0003714~transcription corepressor activity	35	0.661376	0.00337475	RERE, CTBP1, ATN1, NOC2L, SIN3B, TRIM28, SIN3A, MIER3, WDR5, SCAI, BEND6, TLE4, WWTR1, TLE3, CASP8AP2, LOC122452850, TLE2, SFMBT1, SFMBT2, PHF12, IRF2BP1, PARP9, CBFA2T2, TRERF1, CBFA2T3, CDYL2, TLE5, DRAP1, PARP10, EID1, LOC122420346, TBL1XR1, HSBP1L1, ZMYND11, RCOR1	3930	92	16442	1.59163	0.991547	0.280303	0.27931	down
GOTERM_CC_DIRECT	GO:0005794~Golgi apparatus	74	1.39834	0.00339017	GALNT12, GASK1B, ZDHHC6, ZDHHC7, BICD2, ARV1, GNPTAB, AP1G1, TMED2, GNPNAT1, SLC30A7, RAB2A, RAB2B, MMGT1, SLC30A5, GLCE, SLC35C2, ZDHHC16, ZDHHC15, TPST2, RNF144A, RAB32, HEATR5A, HEATR5B, GORASP2, FAM20B, FAM20C, OPTN, TMEM87A, CUL7, TMEM87B, LOC122452562, TMED10, PARM1, SLC35D2, ZDHHC23, ARL1, ZDHHC24, LOC122427080, ZDHHC21, SELENOK, CLCN3, SELENOI, SELENOH, C29H11ORF24, MGAT5, VTI1A, RAB29, D…	3619	232	15361	1.35386	0.902666	0.145353	0.142387	down
KEGG_PATHWAY	ccad04668:TNF signaling pathway	44	0.831444	0.00360113	ATF6B, TRADD, PIK3CD, TNFAIP3, LOC122428192, LOC122449214, PIK3R1, RELA, RPS6KA4, MAPK9, SOCS3, BAG4, CASP7, MAPK8, CASP8, AKT2, CREB3L2, MAPK1, AKT1, RIPK1, FADD, MAP3K7, MAPK3, MAP3K5, MAP2K4, MAP2K1, RIPK3, MLKL, CHUK, RHBDF2, TRAF1, MAPK14, TNFRSF1B, CXCL10, ADAM17, ITCH, PIK3CA, FRMD8, PGAM5, TAB2, TAB1, IL18R1, ATF4, BIRC3	2430	126	10427	1.49843	0.719136	0.0199638	0.0146326	down
KEGG_PATHWAY	ccad05213:Endometrial cancer	25	0.472411	0.00362978	CDKN1A, TCF7, ARAF, PTEN, PIK3CD, PIK3R1, FOXO3, CASP9, MYC, AKT2, MAPK1, AKT1, BAK1, MAPK3, MAP2K1, BAD, AXIN1, AXIN2, MLH1, PIK3CA, APC, BAX, KRAS, RAF1, TP53	2430	61	10427	1.75858	0.721965	0.0199638	0.0146326	down
GOTERM_MF_DIRECT	GO:0000049~tRNA binding	19	0.359033	0.00378919	TRMT10A, TRMT10B, PTCD1, TRMT10C, TYW5, KARS1, FARS2, TRMT9B, CTU2, YRDC, SARS1, DALRD3, SARS2, EIF2S3, XPOT, LOC122420650, IARS1, LOC122421547, EIF2A	3930	41	16442	1.93879	0.995301	0.297241	0.296188	down
GOTERM_BP_DIRECT	GO:0006511~ubiquitin-dependent protein catabolic process	44	0.831444	0.00379011	CUL9, CUL7, RNF13, UBE2D4, PSMD13, UBE2D2, UBE2D3, RNF8, NEDD4L, UBE3B, RCHY1, RNF5, PSMA7, HERC4, UCHL1, RNF115, RNF213, RNF114, ARIH2, RBBP6, LOC122429726, UBQLN4, UBE2H, NDFIP2, NDFIP1, ANKIB1, SMURF2, LOC122453866, SMURF1, RNF26, AMFR, FBXO10, FBXO11, CUL4A, RNF144A, RNF144B, RNF167, ITCH, PSMA4, NPLOC4, UBE2R2, NEDD4, RNF185, BAP1	3832	123	15999	1.49353	0.999772	0.671468	0.67086	down
GOTERM_BP_DIRECT	GO:0000184~nuclear-transcribed mRNA catabolic process, nonsense-mediated decay	11	0.207861	0.0038598	UPF2, UPF1, SMG1, NCBP1, DHX34, UPF3B, SMG7, PNRC1, SMG5, SMG6, PNRC2	3832	18	15999	2.55145	0.999805	0.671468	0.67086	down
KEGG_PATHWAY	ccad03430:Mismatch repair	13	0.245654	0.0038664	RFC5, PCNA, RFC2, RPA2, MLH1, MLH3, POLD3, MSH6, MSH2, MSH3, EXO1, POLD2, PMS2	2430	24	10427	2.32426	0.744264	0.020938	0.0153466	down
GOTERM_BP_DIRECT	GO:0016192~vesicle-mediated transport	36	0.680272	0.00396903	ARF3, ARF4, STX12, ARF1, STXBP3, STX16, LOC122423465, TGFBRAP1, STXBP2, ARL1, LOC122428193, HSPA13, GGA1, LOC122444868, ARL5B, ZFYVE27, SCFD2, VPS11, RAB29, ARL5A, VPS39, HSPA8, YIPF1, STX7, CCZ1, LOC122445288, VAMP8, CNIH1, VAMP1, RIN3, SFT2D2, RIN2, VAMP2, VAMP3, ARF6, MON1B	3832	96	15999	1.56566	0.999847	0.671468	0.67086	down
GOTERM_CC_DIRECT	GO:0071013~catalytic step 2 spliceosome	25	0.472411	0.00425429	ISY1, SF3B2, DDX23, CWC27, PRPF8, PNN, DHX35, CWC22, DHX16, SF3A1, AQR, PPIL1, SF3A2, PPIL2, LOC122423495, CDC40, LSM2, PRPF6, PHF5A, SYF2, FRG1, NRDE2, PPIL3, LOC122451084, SNRPB	3619	61	15361	1.73957	0.946318	0.164331	0.160978	down
GOTERM_MF_DIRECT	GO:0031072~heat shock protein binding	12	0.226757	0.00441265	SPN, HSPA9, HSPA8, LOC122430139, HSPA5, LOC122423465, DNAJA3, LOC122430140, TOMM34, CDC37L1, LOC122428193, HSPA13	3930	21	16442	2.39069	0.998059	0.327929	0.326768	down
GOTERM_CC_DIRECT	GO:0005694~chromosome	14	0.26455	0.00449927	ZNF276, BLM, SETD2, MAZ, TOP3A, HP1BP3, SMC3, SMC1A, SMC2, RECQL4, RECQL5, TOP1, TRIP13, RHNO1	3619	27	15361	2.20087	0.954655	0.164331	0.160978	down
GOTERM_CC_DIRECT	GO:0005730~nucleolus	53	1.00151	0.00455145	PINX1, LOC122454607, NOC2L, RRP8, CDC14A, WDR43, RDM1, UTP14A, RPS13, NOM1, UTP11, NSUN5, WDR74, WDR75, IMP4, URB1, FRG1, MRTO4, CCDC86, TOP1, UTP25, RPS19BP1, DHX9, NIP7, PRKRIP1, NOLC1, SDAD1, NOP9, DEDD2, EXOSC5, RNF213, C28H6ORF89, PDCD11, DHX33, PES1, SURF6, BRIX1, LLPH, LYAR, DCAF13, KLHDC3, NIFK, KRR1, UPF3B, NOC3L, NPM3, RCL1, LSM6, GNL3L, KATNBL1, NOL10, NOL12, NOP53	3619	158	15361	1.4238	0.956257	0.164331	0.160978	down
GOTERM_BP_DIRECT	GO:0006355~regulation of DNA-templated transcription	103	1.94633	0.0047612	ZNF571, ZMYND8, LOC122420030, CCAR2, RPS6KA4, KAT5, POGZ, MYB, SCMH1, KAT8, KAT7, MTERF1, ZNF565, TLE4, TLE3, ZNF560, TLE2, SFMBT1, ZNF282, SFMBT2, EMSY, TLE5, SAP30, HCFC1, MORF4L1, THAP7, SAP25, LOC122420388, ZNF319, ZNF317, LOC122440459, LRIF1, NOTCH2, L3MBTL3, NOTCH1, L3MBTL2, LOC122421383, CREBL2, ZBTB4, TAF5L, MBTD1, LOC122420579, SBNO1, ZKSCAN5, ZNF420, LOC122420614, ESRRA, LOC122432942, F…	3832	338	15999	1.2723	0.999974	0.671468	0.67086	down
GOTERM_BP_DIRECT	GO:0016579~protein deubiquitination	30	0.566893	0.00489914	USP35, OTUD4, USP14, USP36, OTUD5, USP37, USP10, USP11, USP19, ATXN3, UCHL1, OTUD6B, USP1, USP30, USP24, USP48, USP7, USP49, USP5, USP20, USP42, LOC122423793, USP21, USP4, DESI2, USP22, USP3, USP45, USP40, BAP1	3832	77	15999	1.62666	0.999981	0.671468	0.67086	down
GOTERM_MF_DIRECT	GO:0140662~ATP-dependent protein folding chaperone	19	0.359033	0.00517132	HSPA9, TRAP1, CCT2, HSPA8, LOC122430139, HSP90AB1, HSPA5, HSPA4, LOC122423465, HSPA4L, LOC122428193, HSPA13, CLPX, CCT6A, HSPH1, TCP1, LOC122430140, CCT8, CCT4	3930	42	16442	1.89263	0.999338	0.365095	0.363803	down
GOTERM_BP_DIRECT	GO:0006364~rRNA processing	19	0.359033	0.00529048	UTP11, IMP3, PIH1D1, POP4, RRP1, IMP4, PWP1, RBFA, UTP18, NOL6, YBEY, PDCD11, MRTO4, MPHOSPH10, PIN4, BRIX1, UTP14A, LYAR, NOP53	3832	42	15999	1.88874	0.999992	0.671468	0.67086	down
KEGG_PATHWAY	ccad05223:Non-small cell lung cancer	29	0.547997	0.00530124	RB1, CDKN1A, ARAF, PIK3CD, TGFA, PIK3R1, FOXO3, CASP9, AKT2, RASSF5, PLCG2, MAPK1, AKT1, BAK1, PLCG1, MAPK3, MAP2K1, BAD, PRKCB, STAT3, EML4, PIK3CA, CDK4, BAX, KRAS, RAF1, MET, TP53, LOC122441627	2430	76	10427	1.63733	0.84603	0.0282733	0.020723	down
GOTERM_BP_DIRECT	GO:0007264~small GTPase-mediated signal transduction	25	0.472411	0.00531933	BCAR3, DOCK5, DOCK3, DOCK9, RHOBTB2, DOCK10, CDC42, RHOT2, RHOT1, RAC2, RAC1, RALBP1, SH2D3C, RHOG, LOC122445288, RHOF, RHOC, RHOA, RHOB, TIAM2, TIAM1, ARHGAP31, RABIF, RHEB, DOCK2	3832	61	15999	1.71111	0.999992	0.671468	0.67086	down
GOTERM_BP_DIRECT	GO:0042147~retrograde transport, endosome to Golgi	17	0.32124	0.00547393	TMEM87A, TMEM87B, SLC66A2, RCSD1, BET1L, HEATR5A, HEATR5B, VPS53, VTI1A, VPS54, RAB9A, VPS35, TBC1D23, WASHC1, SNX8, PLEKHJ1, VTI1B	3832	36	15999	1.97158	0.999995	0.671468	0.67086	down
KEGG_PATHWAY	ccad04211:Longevity regulating pathway	33	0.623583	0.00561118	ATF6B, EHMT2, PRKAG1, ADCY3, PIK3CD, PIK3R1, FOXO3, FOXO1, RELA, SESN1, RB1CC1, AKT2, CREB3L2, EIF4EBP1, AKT1, PRKACB, APPL1, PRKAB2, TSC2, TSC1, SOD2, PRKAB1, SIRT1, ADCY9, PIK3CA, RHEB, CAMK4, BAX, KRAS, PPARG, ULK1, TP53, ATF4	2430	90	10427	1.57335	0.862027	0.0293338	0.0215003	down
KEGG_PATHWAY	ccad04933:AGE-RAGE signaling pathway in diabetic complications	37	0.699169	0.00566676	LOC122435269, PIK3CD, LOC122449214, PIK3R1, FOXO1, RELA, CDC42, THBD, MAPK9, MAPK8, AKT2, PIM1, PLCG2, MAPK1, AKT1, PLCG1, RAC1, JAK2, MAPK3, SMAD3, TGFB1, STAT1, PRKCB, PRKCE, STAT3, PRKCD, MAPK14, TGFBR2, PLCB3, PLCB4, PIK3CA, CDK4, BCL2, BAX, KRAS, PLCD1, LOC122441627	2430	104	10427	1.52659	0.864715	0.0293338	0.0215003	down
KEGG_PATHWAY	ccad05100:Bacterial invasion of epithelial cells	32	0.604686	0.00612259	ITGB1, SHC1, SRC, ARPC1B, PXN, CLTC, PIK3CD, WASL, PIK3R1, SEPTIN11, ACTB, CRKL, CDC42, RAC1, WASF2, ACTR3, ACTR2, LOC122424660, SEPTIN2, RHOG, SEPTIN6, ARPC4, ARPC5, SEPTIN9, RHOA, PTK2, PIK3CA, ELMO3, ITGA5, MET, CRK, VCL	2430	87	10427	1.57828	0.884879	0.0302882	0.0221999	down
KEGG_PATHWAY	ccad01524:Platinum drug resistance	32	0.604686	0.00612259	TOP2B, CDKN1A, PIK3CD, LOC122427080, FASLG, PIK3R1, BRCA1, CASP9, CASP8, AKT2, MAPK1, AKT1, BAK1, FADD, BID, ATP7A, POLH, MAPK3, MAP3K5, SLC31A1, BAD, MLH1, MSH6, PIK3CA, MSH2, MSH3, BCL2, BAX, BIRC5, ATM, TP53, BIRC3	2430	87	10427	1.57828	0.884879	0.0302882	0.0221999	down
KEGG_PATHWAY	ccad04914:Progesterone-mediated oocyte maturation	34	0.642479	0.00618889	HSP90AB1, PDE3B, ARAF, GNAI3, ADCY3, PIK3CD, PIK3R1, PKMYT1, GNAI1, GNAI2, STK10, RPS6KA3, MAPK9, MAPK8, CDC23, AKT2, CDC27, MAPK1, AKT1, PRKACB, MAPK3, MAP2K1, KIF22, CDC25C, MAPK14, CDC25A, CPEB1, ADCY9, PIK3CA, ANAPC4, KRAS, RAF1, ANAPC1, MAD1L1	2430	94	10427	1.55204	0.887551	0.0302882	0.0221999	down
KEGG_PATHWAY	ccad04068:FoxO signaling pathway	45	0.85034	0.00619532	CDKN1A, PRKAG1, ARAF, PTEN, PIK3CD, LOC122427080, FASLG, FOXO4, PIK3R1, FOXO3, FOXO1, MAPK9, MAPK8, AKT2, S1PR1, MAPK1, AKT1, LOC122423369, S1PR4, MAPK3, PLK3, GABARAPL2, CDKN2B, GABARAPL1, PRKAB2, MAP2K1, USP7, SMAD3, TGFB1, CHUK, HOMER2, PRMT1, PLK2, STAT3, MAPK14, SOD2, PRKAB1, SIRT1, TGFBR2, PIK3CA, CCNG2, KRAS, ATM, IL7R, RAF1	2430	133	10427	1.45182	0.887807	0.0302882	0.0221999	down
KEGG_PATHWAY	ccad04072:Phospholipase D signaling pathway	51	0.963719	0.00643804	ARF1, LOC122426699, DGKA, PIK3CD, PIK3CG, AKT2, AKT1, MAP2K1, SYK, SPHK2, F2R, TSC2, TSC1, RHOA, PLCB3, PLCB4, ADCY9, PIK3CA, KIT, RAF1, RAPGEF3, ARF6, RAPGEF4, AGPAT5, RALA, RALB, SHC1, ADCY3, PIK3R1, AGPAT1, PLD1, AGPAT4, PIK3R5, GNA13, CYTH4, GNA12, PLCG2, PTK2B, MAPK1, PIP5K1A, FYN, PLCG1, PIP5K1C, CYTH1, MAPK3, PTPN11, LPAR5, RHEB, LPAR6, KRAS, LOC122426789	2430	155	10427	1.41186	0.89705	0.0310437	0.0227536	down
KEGG_PATHWAY	ccad05164:Influenza A	61	1.15268	0.00662331	CIITA, LOC122429366, TRADD, PIK3CD, LOC122449214, FASLG, NXT2, ACTB, IFIH1, CASP9, CCND3, CASP8, XPO1, AKT2, KPNA6, AKT1, JAK2, KPNA2, PRSS2, JAK1, MAP2K1, CHUK, RSAD2, PRKCB, IFNGR1, IFNGR2, TYK2, IRAK4, DNAJC3, HNRNPUL1, PIK3CA, IRF7, VDAC1, NUP98, SLC25A5, RAF1, SLC25A4, TLR3, IFNAR1, SLC25A6, RNASEL, LOC122429106, PIK3R1, RELA, NXF1, SOCS3, MAPK1, LOC122429902, BAK1, FADD, BID, RAE1, MAPK3, C…	2430	192	10427	1.36327	0.903592	0.0315055	0.0230921	down
GOTERM_CC_DIRECT	GO:0005765~lysosomal membrane	25	0.472411	0.00683217	SLC46A3, ATP6V1A, SPPL2A, WDR41, PSEN1, CLN5, MFSD8, LAPTM4B, ZFYVE26, PIP4P1, LOC122429902, SLC15A3, ATP6V1C1, VPS16, HGSNAT, LAPTM5, AP5B1, MCOLN2, TPCN1, RMC1, CLCN7, TMEM79, ATP6V0D1, PI4K2A, ARL8B	3619	63	15361	1.68434	0.990932	0.234343	0.229561	down
GOTERM_MF_DIRECT	GO:0017056~structural constituent of nuclear pore	12	0.226757	0.00693968	NUP214, NUP93, NUP205, NUP155, POM121C, NUP188, NUP85, LOC122442530, TPR, NUP54, NUP88, NUP98	3930	22	16442	2.28203	0.999946	0.466611	0.464959	down
GOTERM_BP_DIRECT	GO:0006906~vesicle fusion	12	0.226757	0.00705385	VAMP8, STX12, VAMP7, SYT11, STX16, STX7, GOSR1, STX5, VAMP1, STX4, VAMP2, VAMP3	3832	22	15999	2.27733	1	0.718321	0.71767	down
GOTERM_BP_DIRECT	GO:0048015~phosphatidylinositol-mediated signaling	12	0.226757	0.00705385	LOC122425452, PLCB3, PLCB4, PIK3CA, PLCG2, PIK3CD, PIK3C3, PI4KB, PLCG1, PIK3C2A, PLCD1, PIK3CG	3832	22	15999	2.27733	1	0.718321	0.71767	down
KEGG_PATHWAY	ccad00280:Valine, leucine and isoleucine degradation	22	0.415722	0.00735323	BCKDHA, ECHS1, ACAA2, HMGCS1, MCCC1, HSD17B10, AACS, ACAT2, ACAT1, IL4I1, ALDH6A1, OXCT1, EHHADH, IVD, DBT, PCCB, BCAT1, ACAA1, DLD, ALDH7A1, HIBCH, BCAT2	2430	54	10427	1.74816	0.92557	0.0345111	0.0252951	down
GOTERM_BP_DIRECT	GO:0046854~phosphatidylinositol phosphate biosynthetic process	14	0.26455	0.00766074	CISH, INPP1, TTC7A, PIK3R1, SOCS2, SOCS3, SOCS1, IMPA2, BPNT2, BPNT1, PI4KB, IP6K1, SOCS7, PI4K2A	3832	28	15999	2.08755	1	0.718321	0.71767	down
GOTERM_BP_DIRECT	GO:0006935~chemotaxis	15	0.283447	0.00772123	LOC122425045, XCR1, C5AR2, LOC122425049, C5AR1, PTAFR, CXCR4, CXCR6, FES, CXCR3, ACKR3, CCR8, CCR4, CCR3, CCR2	3832	31	15999	2.02021	1	0.718321	0.71767	down
GOTERM_BP_DIRECT	GO:0016226~iron-sulfur cluster assembly	9	0.170068	0.00780784	ISCA2, ISCA1, LYRM4, NUBPL, CIAO2B, CIAO3, NUBP1, NUBP2, CIAO1	3832	14	15999	2.684	1	0.718321	0.71767	down
GOTERM_BP_DIRECT	GO:0050853~B cell receptor signaling pathway	9	0.170068	0.00780784	LAT2, ITK, TEC, SYK, KLHL6, LCK, CD19, BTK, BMX	3832	14	15999	2.684	1	0.718321	0.71767	down
KEGG_PATHWAY	ccad05417:Lipid and atherosclerosis	75	1.41723	0.00787854	HSP90AB1, LOC122423465, PIK3CD, LOC122428193, LOC122428192, LOC122449214, FASLG, CASP9, PPP3CA, CASP7, CASP8, CASP6, AKT2, AKT1, OLR1, RAC1, JAK2, MAP3K7, MAP3K5, MAP2K4, CHUK, IRAK4, VAV1, RHOA, ERN1, PLCB3, PLCB4, PIK3CA, TRAF6, IRF7, LOC122430140, ARHGEF1, PPARG, TLR6, TP53, ATF4, CAMK2D, LOC122430139, SRC, LOC122435269, LOC122449754, PIK3R1, TANK, RELA, RAP1B, CDC42, MAPK9, MAPK8, PPP3R1, RAP…	2430	246	10427	1.30822	0.938223	0.0362934	0.0266014	down
KEGG_PATHWAY	ccad00564:Glycerophospholipid metabolism	37	0.699169	0.00795631	AGPAT5, ACHE, TAFAZZIN, DGKA, LPCAT1, PLD4, PLD1, AGPAT1, PLA2G6, LCLAT1, SELENOI, PLD3, AGPAT4, PGS1, PTDSS1, GPAT4, CEPT1, CDIPT, LYPLA2, LYPLA1, PCYT2, CHKB, MBOAT1, CRLS1, PISD, LOC122432869, GNPAT, PLPP5, PHOSPHO1, GPAM, LPCAT3, ETNK1, LPCAT2, GPD1L, PNPLA6, LPIN1, CDS2	2430	106	10427	1.49778	0.939905	0.0362934	0.0266014	down
KEGG_PATHWAY	ccad05340:Primary immunodeficiency	16	0.302343	0.00804228	CIITA, DCLRE1C, TNFRSF13B, TAP2, LOC122441383, RFXANK, IL2RG, UNG, CD4, PTPRC, LCK, CD8A, CD19, BTK, ORAI1, IL7R	2430	35	10427	1.96158	0.94171	0.0362934	0.0266014	down
GOTERM_MF_DIRECT	GO:0031267~small GTPase binding	31	0.58579	0.00813033	CYFIP2, CYFIP1, DOCK5, DOCK3, ROCK1, CSE1L, IPO7, GGA1, RIMS1, XPO1, XPO6, XPO5, KNTC1, TNPO1, RAB11FIP5, RALBP1, RPH3AL, YIPF1, XPO7, RANGAP1, CYRIB, SYTL3, SYTL2, DIAPH2, FMNL2, XPOT, RIN3, PKN1, DOCK2, RIN2, CDC42SE2	3930	83	16442	1.56259	0.99999	0.521819	0.519972	down
GOTERM_BP_DIRECT	GO:0006470~protein dephosphorylation	42	0.793651	0.00845339	PTPRR, PTPRN, PPM1H, PTEN, PTPN21, PTPRJ, PPM1K, PTPRH, CDC14A, PPM1F, PTPRF, PPM1G, DUSP10, PPP2R1A, PPP2R5E, PTPMT1, PTPN1, DUSP5, RNGTT, PTPRN2, STYX, PPP2R5B, PPP2R5A, PTPN11, PPP2R5D, PPP4R3A, PPP4R3B, CDC25C, SSH2, SSH3, LOC122443360, CDC25A, DUSP7, PDP1, PPM1B, PTPRC, PTPRA, PTPN6, TAB1, PTPN7, PTPN4, PTPN2	3832	121	15999	1.44921	1	0.746604	0.745928	down
GOTERM_MF_DIRECT	GO:0004672~protein kinase activity	43	0.812547	0.00878733	SCYL3, RNASEL, TRIO, ARAF, BUB1B, PKMYT1, MAP3K20, SPEG, NEK1, NEK2, NEK3, MAP3K4, SCYL2, PSKH1, NEK9, MAP2K1, CDKL5, RIPK3, MLKL, NEK4, STRADA, EIF2AK1, NEK6, NEK7, EIF2AK3, LMTK2, CASK, NRBP1, DCLK1, TBCK, PEAK3, PAN3, STK24, TAOK3, STK26, TAOK1, TAOK2, POMK, TNIK, RAF1, TRIB2, STK40, CDK16	3930	125	16442	1.4392	0.999996	0.539465	0.537555	down
KEGG_PATHWAY	ccad03410:Base excision repair	22	0.415722	0.00933663	RFC5, MBD4, FEN1, PARG, PARP4, PCNA, PARP1, RFC2, MPG, XRCC1, UNG, POLD3, POLB, POLE4, POLG2, NTHL1, TDP1, POLD2, POLE3, POLL, NEIL1, POLG	2430	55	10427	1.71638	0.963188	0.0416012	0.0304918	down
KEGG_PATHWAY	ccad04650:Natural killer cell mediated cytotoxicity	48	0.907029	0.00963713	LOC122429940, LOC122424030, SHC1, ARAF, PIK3CD, FASLG, PIK3R1, ITGAL, PPP3CA, PPP3R1, LOC122423927, SH3BP2, PLCG2, RAC2, PTK2B, MAPK1, FYN, PLCG1, RAC1, BID, MAPK3, LOC122429597, MAP2K1, SYK, PRKCB, IFNGR1, IFNGR2, NFATC2, PTPN11, LOC122441383, VAV1, LOC122429592, LAT2, NCR1, NCR3, LOC122439532, LOC122439578, PIK3CA, LCK, CD48, KRAS, LCP2, PTPN6, LOC122455089, RAF1, HCST, LAT, IFNAR1	2430	147	10427	1.40113	0.966916	0.0424034	0.0310797	down
GOTERM_CC_DIRECT	GO:0000445~THO complex part of transcription export complex	6	0.113379	0.00983368	LOC122444987, THOC1, THOC3, THOC2, THOC5, THOC7	3619	7	15361	3.63818	0.998863	0.306632	0.300374	down
GOTERM_CC_DIRECT	GO:0030015~CCR4-NOT core complex	6	0.113379	0.00983368	CNOT7, CNOT1, CNOT2, CNOT3, CNOT8, CNOT9	3619	7	15361	3.63818	0.998863	0.306632	0.300374	down
GOTERM_MF_DIRECT	GO:0004725~protein tyrosine phosphatase activity	22	0.415722	0.00999992	PTPN1, PTPRR, PTPRN2, EYA3, PTPRN, PTPRO, PTEN, PTPN21, PTPRJ, PTPN11, PTPRH, CDC25C, PTPN13, PTPRF, CDC25A, PTPRC, PTPRA, PTPN6, PTPN7, PTPN4, PTPN2, TNS2	3930	54	16442	1.70448	0.999999	0.588329	0.586245	down
GOTERM_BP_DIRECT	GO:0006397~mRNA processing	17	0.32124	0.01017	RBM39, RNASEL, RBM25, SRRT, GPATCH1, THOC2, HNRNPLL, THOC7, PTBP2, SRRM1, PAN2, ERN1, BCLAF1, PAN3, U2AF2, RBBP6, RBM23	3832	38	15999	1.86781	1	0.818869	0.818127	down
GOTERM_MF_DIRECT	GO:0016818~hydrolase activity, acting on acid anhydrides, in phosphorus-containing anhydrides	6	0.113379	0.0104979	BLM, RTEL1, BRIP1, DDX11, HLTF, NUDT19	3930	7	16442	3.58604	1	0.592921	0.590822	down
GOTERM_BP_DIRECT	GO:0048024~regulation of mRNA splicing, via spliceosome	6	0.113379	0.0105951	SON, HNRNPK, LOC122436634, LOC122434481, SF1, SRRM1	3832	7	15999	3.57866	1	0.818869	0.818127	down
GOTERM_BP_DIRECT	GO:0006974~DNA damage response	15	0.283447	0.0107511	PLK3, ARMT1, BRAT1, PPP4R3A, PPP4R3B, CUL4A, FXR1, PIDD1, CHCHD6, HMCES, UBR5, POLE3, MACROD1, TRIP12, IER3	3832	32	15999	1.95708	1	0.818869	0.818127	down
GOTERM_BP_DIRECT	GO:0031122~cytoplasmic microtubule organization	14	0.26455	0.0108888	DST, TUBGCP2, CCDC13, CRIPT, TBCB, HOOK3, WDR73, CCDC88B, HOOK1, CCDC88C, CLIP4, TUBGCP5, TUBGCP6, TUBGCP3	3832	29	15999	2.01557	1	0.818869	0.818127	down
GOTERM_BP_DIRECT	GO:0008380~RNA splicing	8	0.151172	0.0111345	PRPF18, SCNM1, RBM8A, LOC122423495, SNRNP27, RP9, CCAR2, SRSF11	3832	12	15999	2.7834	1	0.818869	0.818127	down
GOTERM_MF_DIRECT	GO:0003700~DNA-binding transcription factor activity	36	0.680272	0.0111756	ZNF771, CREBZF, ZNF296, ZNF395, ZNF250, PRDM15, CREBL2, IKZF1, FOXM1, LOC122449871, IKZF5, NFIL3, ZNF628, LOC122420035, TRPS1, E4F1, LOC122421723, GTF2I, ESRRA, ZNF683, LOC122420044, LOC122420022, LOC122420021, OLIG2, LOC122420283, FOXN2, NR6A1, NFILZ, LOC122420720, LOC122420586, ZSCAN21, LOC122421399, ZNF358, MZF1, SLC2A4RG, ZSCAN2	3930	102	16442	1.47661	1	0.600416	0.59829	down
GOTERM_MF_DIRECT	GO:0008270~zinc ion binding	178	3.36357	0.011481	ZNF330, CDA, PGLYRP4, TES, PGLYRP2, ZFAND3, KDM1B, EHMT2, ZFAND5, NPEPPS, HERC2, TRIM28, ZMIZ1, ZMIZ2, TRIM24, ENPP2, KAT7, TRIM27, PGLYRP1, SCAPER, TRIM21, LOC122434823, MORC3, KDM2A, USP5, PRKCB, LOC122429635, USP3, NSMCE2, ZCRB1, FBXO11, CLPX, LOC122437131, DCTD, AFG3L2, TRIM13, MATR3, NEIL1, UTRN, TRIM10, SQSTM1, TRIM11, SF1, CUL9, ZNF276, ZCCHC7, LOC122430499, LOC122454388, L3MBTL3, L3MBTL2,…	3930	637	16442	1.16908	1	0.600416	0.59829	down
KEGG_PATHWAY	ccad00450:Selenocompound metabolism	10	0.188964	0.0120858	TXNRD3, TXNRD2, TXNRD1, CTH, MARS1, MTR, SCLY, PAPSS2, LOC122432528, PAPSS1	2430	18	10427	2.38386	0.986159	0.052521	0.0384955	down
KEGG_PATHWAY	ccad04910:Insulin signaling pathway	51	0.963719	0.0123763	PYGB, PDE3B, PRKAG1, ARAF, PIK3CD, PYGM, PYGL, PTPRF, CRKL, LIPE, PPP1CC, GYS1, AKT2, FLOT1, AKT1, PRKACB, SREBF1, PRKAB2, MAP2K1, TSC2, PHKA1, TSC1, PRKAB1, PIK3CA, PRKAR1A, PPP1R3B, PPP1R3E, PPP1R3D, RAPGEF1, RAF1, CRK, FBP1, SHC1, PIK3R1, FOXO1, SOCS2, MAPK9, SOCS3, MAPK8, SOCS1, PHKG2, EIF4EBP1, MAPK1, MAPK3, PTPN1, PKLR, BAD, PPP1CA, RHEB, FASN, KRAS	2430	160	10427	1.36774	0.98752	0.0527119	0.0386355	down
KEGG_PATHWAY	ccad05221:Acute myeloid leukemia	26	0.491308	0.0125865	SPI1, ITGAM, TCF7, ARAF, PIK3CD, PIK3R1, RELA, MYC, AKT2, PIM1, EIF4EBP1, MAPK1, AKT1, PIM2, MAPK3, MAP2K1, CHUK, BAD, STAT3, RUNX1, PIK3CA, KIT, KRAS, RAF1, LOC122441627, PPARD	2430	70	10427	1.59378	0.988421	0.0527119	0.0386355	down
KEGG_PATHWAY	ccad00230:Purine metabolism	45	0.85034	0.0126005	HDDC2, GUCY1B1, PDE1B, PDE3B, GMPS, AK2, PRUNE1, ADCY3, NUDT2, AK4, NTPCR, NT5C2, NUDT5, AK6, AK7, PAPSS2, PAPSS1, NT5C, DGUOK, NT5E, LOC122437104, PDE4B, PGM2, ENPP1, PDE4A, ENPP4, NUDT16, PGM1, RRM1, ENTPD4, ENTPD5, NME2, NME3, ADA2, AMPD3, DCK, NUDT9, ADCY9, NME6, IMPDH2, ADSS1, HPRT1, ADSS2, PDE7A, GART	2430	138	10427	1.39922	0.988479	0.0527119	0.0386355	down
KEGG_PATHWAY	ccad03460:Fanconi anemia pathway	21	0.396825	0.0127305	FANCI, BLM, RMI2, FANCM, TOP3A, FAAP24, RPA2, FANCC, BRCA1, MLH1, BRIP1, SLX4, EME2, ERCC4, USP1, PMS2, SLX1A, TELO2, POLH, FAN1, ATR	2430	53	10427	1.70019	0.989001	0.0527119	0.0386355	down
KEGG_PATHWAY	ccad05205:Proteoglycans in cancer	69	1.30385	0.0128785	ITGB1, CDKN1A, WNT2B, ARAF, PIK3CD, FASLG, ACTB, PPP1CC, PLAU, MYC, AKT2, AKT1, ITGAV, RAC1, PRKACB, MAP2K1, PPP1R12A, PRKCB, FRS2, NUDT16L1, HSPG2, VAV1, RHOA, TIAM1, PIK3CA, ARHGEF1, ITGA5, EZR, RAF1, PPP1R12C, MET, TP53, HBEGF, CAMK2D, SDC4, ROCK1, SRC, PXN, WNT8B, ITPR2, LOC122427080, ITPR3, IQGAP1, PIK3R1, HIF1A, SLC9A1, CDC42, PLCG2, MAPK1, FLNA, PLCG1, MAPK3, TGFB1, FZD4, PTCH1, STAT3, RDX…	2430	228	10427	1.29858	0.989566	0.0527119	0.0386355	down
GOTERM_CC_DIRECT	GO:0000151~ubiquitin ligase complex	14	0.26455	0.0131253	ANKIB1, RING1, AMFR, DCUN1D4, RNF8, DCUN1D1, UBE4A, UBR2, UBE4B, RNF144A, RNF144B, ABTB1, ARIH2, ASB1	3619	30	15361	1.98079	0.999884	0.385262	0.3774	down
GOTERM_BP_DIRECT	GO:0045454~cell redox homeostasis	9	0.170068	0.0132543	PRDX5, PRDX4, TXNRD3, TXNRD2, TXNRD1, PRDX1, KRIT1, SELENOT, TXN2	3832	15	15999	2.50506	1	0.818869	0.818127	down
GOTERM_BP_DIRECT	GO:0046597~negative regulation of viral entry into host cell	5	0.0944822	0.0132757	LOC122431080, LOC122431078, LOC122431079, LOC122430804, LOC122431250	3832	5	15999	4.1751	1	0.818869	0.818127	down
GOTERM_BP_DIRECT	GO:0006895~Golgi to endosome transport	5	0.0944822	0.0132757	SYS1, RAB14, SORT1, DOP1B, DOP1A	3832	5	15999	4.1751	1	0.818869	0.818127	down
GOTERM_BP_DIRECT	GO:0035455~response to interferon-alpha	5	0.0944822	0.0132757	LOC122431080, LOC122431078, LOC122431079, LOC122430804, LOC122431250	3832	5	15999	4.1751	1	0.818869	0.818127	down
GOTERM_BP_DIRECT	GO:0035456~response to interferon-beta	5	0.0944822	0.0132757	LOC122431080, LOC122431078, LOC122431079, LOC122430804, LOC122431250	3832	5	15999	4.1751	1	0.818869	0.818127	down
GOTERM_BP_DIRECT	GO:0006888~endoplasmic reticulum to Golgi vesicle-mediated transport	32	0.604686	0.0133511	COPB2, PGAP1, TMED10, KDELR1, COPB1, GOSR1, MIA2, LMAN1, TMED2, STX5, WHAMM, YKT6, SEC23B, SEC31B, BCAP31, SEC24B, YIPF4, TRAPPC4, YIPF5, NRBP1, ARCN1, TRAPPC6A, TBC1D20, TRAPPC6B, ZW10, YIPF6, COPG1, SEC22B, ERGIC2, SEC24C, ERGIC1, BET1	3832	89	15999	1.50116	1	0.818869	0.818127	down
GOTERM_CC_DIRECT	GO:0005770~late endosome	13	0.245654	0.0134786	PARM1, PIK3R4, IGF2R, ELAPOR1, RAB32, TMEM59, FYCO1, AP5M1, SNX14, VPS8, RAB9A, VPS35, RAB7A	3619	27	15361	2.04367	0.999909	0.385262	0.3774	down
KEGG_PATHWAY	ccad01100:Metabolic pathways	448	8.46561	0.0142224	CDA, PGAP1, EHMT2, UXS1, XYLT2, XYLT1, IL4I1, NSDHL, SCP2, NAMPT, PIP4K2A, PIP4K2C, SDS, GLCE, ADCY9, MTHFD2, HMBS, LOC122421476, IDNK, LOC122455265, HPRT1, LOC122421478, PI4K2A, GNE, IDO1, LIPT2, TPH2, MTMR2, SHMT2, RPN1, MTMR8, SDSL, MTMR4, PLA2G6, HACD3, HACD2, ADH5, MTMR6, LDHB, RDH11, RDH10, PRDM16, PLCG2, ST3GAL4, PIP5K1A, PLCG1, RDH13, PIP5K1C, HAO2, HMOX2, ST3GAL3, CHKB, SETD1B, PMM2, SET…	2430	1764	10427	1.08976	0.993541	0.0575436	0.0421768	down
GOTERM_MF_DIRECT	GO:0003824~catalytic activity	10	0.188964	0.0143482	HINT3, RSAD2, LOC122421111, PGGHG, LOC122421112, AZIN2, PLD4, ABHD6, HACL1, PLD3	3930	18	16442	2.32429	1	0.716849	0.714311	down
KEGG_PATHWAY	ccad04136:Autophagy - other	16	0.302343	0.0144277	GABARAPL2, BECN1, GABARAPL1, LOC122432124, PIK3R4, WIPI1, WIPI2, PPP2CA, LOC122443603, ATG2A, MLST8, ATG4C, ULK2, PIK3C3, ATG7, ATG2B	2430	37	10427	1.85554	0.993997	0.0577109	0.0422995	down
GOTERM_BP_DIRECT	GO:0006623~protein targeting to vacuole	10	0.188964	0.0145433	LOC122443943, TMEM50A, VPS13C, VPS8, VPS13D, PIK3R4, VPS13A, VPS37D, VPS37B, MON1B	3832	18	15999	2.3195	1	0.835866	0.835109	down
GOTERM_MF_DIRECT	GO:0051539~4 iron, 4 sulfur cluster binding	11	0.207861	0.0150012	ISCA2, NDUFS8, RSAD2, NUBPL, NTHL1, IREB2, LIAS, CIAO3, MOCS1, NUBP1, NUBP2	3930	21	16442	2.19147	1	0.716849	0.714311	down
KEGG_PATHWAY	ccad05152:Tuberculosis	62	1.17158	0.0151316	CIITA, LOC122429366, ITGAM, TRADD, CASP9, PPP3CA, CASP8, AKT2, AKT1, JAK2, CTSD, JAK1, ATP6AP1, SYK, SPHK2, IFNGR1, IFNGR2, IRAK4, RHOA, TRAF6, LOC122433255, PIK3C3, TLR6, CLEC4E, RAF1, ATP6V0D1, ATP6V0C, RAB7A, LOC122424250, CAMK2D, RAB5B, RAB5C, SRC, LOC122429106, BCL10, CORO1A, RELA, MALT1, MAPK9, MAPK8, PPP3R1, LOC122424259, ATP6V0A2, MAPK1, LOC122429902, FADD, BID, MAPK3, HSPA9, PLK3, LOC122…	2430	203	10427	1.31054	0.995332	0.0592887	0.0434559	down
KEGG_PATHWAY	ccad04015:Rap1 signaling pathway	67	1.26606	0.015159	ITGB1, ITGAM, PIK3CD, ITGAL, ACTB, CRKL, SIPA1L1, RASSF5, AKT2, RAC2, LOC122426218, AKT1, RAC1, MAP2K1, PRKCB, F2R, VAV1, RHOA, TIAM1, PLCB3, PLCB4, ADCY9, PIK3CA, KIT, RAPGEF1, EVL, LCP2, PRKD1, TLN2, RAF1, PFN1, MET, RAPGEF6, CRK, SKAP1, RAPGEF3, EPHA2, RAPGEF4, RALA, RALB, RGS14, SRC, GNAI3, ADCY3, PIK3R1, GNAI1, RASGRP3, GNAI2, RAP1B, CDC42, LOC122444227, PARD6B, RAP1A, P2RY1, KRIT1, MAPK1, P…	2430	222	10427	1.29502	0.995378	0.0592887	0.0434559	down
KEGG_PATHWAY	ccad04520:Adherens junction	35	0.661376	0.0153647	ROCK1, SRC, TCF7, WAS, PTPRJ, WASL, IQGAP1, PTPRF, ACTB, RAP1B, CDC42, RAP1A, RAC2, KRIT1, MAPK1, FYN, RAC1, WASF2, LOC122425824, MAP3K7, MAPK3, PTPN1, SMAD3, CSNK2A1, SMURF2, SMURF1, HEG1, LMO7, RHOA, TGFBR2, CSNK2B, PTPN6, MET, VCL, NECTIN1	2430	103	10427	1.45809	0.995705	0.0594326	0.0435614	down
GOTERM_BP_DIRECT	GO:0000462~maturation of SSU-rRNA from tricistronic rRNA transcript (SSU-rRNA, 5.8S rRNA, LSU-rRNA)	13	0.245654	0.015375	UTP25, KLHDC3, UTP6, UTP4, RPS8, MRPS11, HEATR1, PWP2, WDR43, RPS16, TSR1, NOL10, DCAF13	3832	27	15999	2.01024	1	0.835866	0.835109	down
GOTERM_BP_DIRECT	GO:0006406~mRNA export from nucleus	12	0.226757	0.015453	FYTTD1, LOC122444987, NCBP1, NUP85, POLDIP3, TPR, THOC1, THOC3, NUP88, THOC2, THOC5, THOC7	3832	24	15999	2.08755	1	0.835866	0.835109	down
GOTERM_MF_DIRECT	GO:0003756~protein disulfide isomerase activity	7	0.132275	0.0157382	PDIA3, QSOX1, P4HB, QSOX2, PDIA6, PDIA5, PDIA4	3930	10	16442	2.9286	1	0.716849	0.714311	down
GOTERM_MF_DIRECT	GO:0030983~mismatched DNA binding	7	0.132275	0.0157382	MSH6, MSH2, MSH3, MSH5, PMS2, MLH1, MLH3	3930	10	16442	2.9286	1	0.716849	0.714311	down
KEGG_PATHWAY	ccad01522:Endocrine resistance	33	0.623583	0.015828	NOTCH2, RB1, CDKN1A, NOTCH1, SHC1, SRC, ARAF, ADCY3, PIK3CD, LOC122427080, PIK3R1, MAPK9, MAPK8, AKT2, MAPK1, AKT1, PRKACB, MAPK3, MAP2K1, BAD, NCOA3, MAPK14, PTK2, ADCY9, PIK3CA, CDK4, SP1, BCL2, BAX, KRAS, RAF1, TP53, HBEGF	2430	96	10427	1.47501	0.996361	0.0605594	0.0443873	down
GOTERM_BP_DIRECT	GO:0000278~mitotic cell cycle	25	0.472411	0.0158753	TUBGCP2, CLTC, SKA1, PPP2CA, TUBA1B, TUBB1, SNX9, PLK3, CDT1, LOC122426544, LOC122427612, TUBB, PLK2, LOC122426664, TUBE1, TUBB4A, ASPM, NEDD1, SNX18, ZW10, TUBGCP5, TUBGCP6, LOC122427613, TUBGCP3, MCPH1	3832	66	15999	1.58148	1	0.835866	0.835109	down
GOTERM_BP_DIRECT	GO:0000209~protein polyubiquitination	25	0.472411	0.0158753	MARCHF1, UBE2D4, FBXO28, PELI2, UBE3B, FBXO22, RNF114, UBR5, ARIH2, FBXO4, UBE2H, AREL1, ANKIB1, PPIL2, HUWE1, UBE4A, UBE4B, UBE2A, RNF144A, RNF144B, UBE2R2, MKRN2, STUB1, TRIP12, UBE2K	3832	66	15999	1.58148	1	0.835866	0.835109	down
GOTERM_BP_DIRECT	GO:0006884~cell volume homeostasis	7	0.132275	0.0158996	SLC12A2, SLC12A4, SLC12A5, CLNS1A, SLC12A6, SLC12A8, SLC12A9	3832	10	15999	2.92257	1	0.835866	0.835109	down
KEGG_PATHWAY	ccad04625:C-type lectin receptor signaling pathway	36	0.680272	0.0162792	SRC, PIK3CD, ITPR2, LOC122427080, ITPR3, BCL10, PIK3R1, RELA, MALT1, RELB, MAPK9, PPP3CA, PPP3R1, MAPK8, CASP8, AKT2, PLCG2, MAPK1, AKT1, MAPK3, PLK3, CHUK, SYK, STAT1, STAT2, PRKCD, NFATC3, NFATC2, PTPN11, MAPK14, RHOA, NFKB2, PIK3CA, KRAS, CLEC4E, RAF1	2430	107	10427	1.44368	0.996903	0.0616159	0.0451617	down
KEGG_PATHWAY	ccad03450:Non-homologous end-joining	8	0.151172	0.0164812	FEN1, XRCC6, DCLRE1C, MRE11, POLM, PRKDC, DNTT, POLL	2430	13	10427	2.64058	0.997119	0.0617168	0.0452356	down
KEGG_PATHWAY	ccad04935:Growth hormone synthesis, secretion and action	41	0.774754	0.018052	ATF6B, SHC1, GNAI3, ADCY3, PIK3CD, ITPR2, ITPR3, PIK3R1, GNAI1, CRKL, GNAI2, SOCS2, MAPK9, SOCS3, MAPK8, SOCS1, AKT2, CREB3L2, PLCG2, MAPK1, AKT1, PLCG1, JAK2, PRKACB, MAPK3, MAP2K4, MAP2K1, STAT1, PRKCB, STAT3, MAPK14, PTK2, PLCB3, ADCY9, PLCB4, PIK3CA, KRAS, RAF1, CRK, LOC122441627, ATF4	2430	126	10427	1.39626	0.998359	0.0657626	0.048201	down
KEGG_PATHWAY	ccad04922:Glucagon signaling pathway	38	0.718065	0.0180565	PYGB, CAMK2D, LOC122430777, PDE3B, PRKAG1, SLC2A1, ITPR2, ITPR3, PYGM, PYGL, FOXO1, LDHB, GYS1, PPP3CA, PPP3R1, PPP4C, AKT2, CREB3L2, PHKG2, AKT1, PRKACB, CPT1A, PRKAB2, PRMT1, PGAM1, PHKA1, PPP4R3A, PPP4R3B, PRKAB1, SIRT1, CPT1B, PFKL, PLCB3, PLCB4, PKM, SIK2, FBP1, ATF4	2430	115	10427	1.41788	0.998362	0.0657626	0.048201	down
KEGG_PATHWAY	ccad05230:Central carbon metabolism in cancer	28	0.529101	0.0181221	LOC122430777, SLC2A1, PTEN, PIK3CD, PIK3R1, HIF1A, LDHB, MYC, AKT2, MAPK1, AKT1, SLC16A3, MAPK3, G6PD, MAP2K1, PGAM1, IDH2, LOC122423355, SIRT3, PFKL, PKM, PIK3CA, KIT, KRAS, RAF1, MET, TP53, FGFR2	2430	79	10427	1.52084	0.9984	0.0657626	0.048201	down
GOTERM_CC_DIRECT	GO:0005813~centrosome	46	0.869237	0.0183042	CEP57, AKNA, NUMA1, DCTN2, TRAF3IP1, TUBGCP2, CEP85L, CEP120, CCNF, CDC14A, IFT74, ZFYVE26, CEP70, CCDC77, OFD1, PLK3, NEK9, RANBP1, ODF2, CKAP2L, PLK2, CCDC15, IFT80, HOOK3, MZT1, TTI2, CCDC88B, DYNC1LI1, DYNC1LI2, NIN, RAD51D, ESPL1, CCNE1, HOOK1, ZFYVE19, CCDC88C, TUBGCP5, TUBGCP6, CEP162, TRIM59, TUBGCP3, CLUAP1, CCDC61, CEP44, MAP3K11, SDCCAG8	3619	143	15361	1.36538	0.999997	0.50126	0.491031	down
GOTERM_BP_DIRECT	GO:0006405~RNA export from nucleus	8	0.151172	0.0191913	NUP214, NUP155, POM121C, NUP188, LOC122442530, XPO5, NUP98, RAE1	3832	13	15999	2.5693	1	0.985453	0.984561	down
GOTERM_MF_DIRECT	GO:0005085~guanyl-nucleotide exchange factor activity	53	1.00151	0.0193107	BCAR3, DOCK5, DOCK3, TRIO, DOCK9, ARHGEF10L, DOCK10, EEF1B2, AKAP13, PREX1, RASGEF1C, PSD4, FBXO8, RALGPS2, PLEKHG3, PLEKHG1, SH2D3C, VAV1, TIAM2, TIAM1, FRMD7, SPATA13, RAPGEF1, ARHGEF1, PREB, DENND6B, RIN3, DOCK2, RAPGEF6, RIN2, RAPGEF3, RAPGEF4, ARHGEF6, RAP1GDS1, RASGRP1, C9ORF72, FGD1, RASGRP3, RIC8A, FGD3, FGD4, FGD6, CYTH4, ECT2, CYTH1, ARFGEF1, ARFGEF2, ARHGEF37, IQSEC2, NET1, RABIF, RGL2…	3930	167	16442	1.32777	1	0.852083	0.849066	down
GOTERM_CC_DIRECT	GO:0005776~autophagosome	11	0.207861	0.0196701	GABARAPL2, FYCO1, GABARAPL1, MAP1LC3B, STK35, STING1, TP53INP1, TBC1D25, ULK2, ULK1, C9ORF72	3619	22	15361	2.12227	0.999999	0.50126	0.491031	down
GOTERM_CC_DIRECT	GO:0005743~mitochondrial inner membrane	39	0.736961	0.0197289	SHMT2, LOC122426554, LOC122452428, TIMM10, OMA1, GHITM, PSEN1, PPOX, MAIP1, SLC25A26, TIMM17A, TIMM17B, SLC25A42, LOC122436608, LOC122446050, TRAP1, LOC122454255, NDUFA3, LOC122423355, TIMM44, EXOG, TTC19, LOC122428087, DHODH, LETM1, OXA1L, SMDT1, TMEM11, SLC25A19, CHDH, SFXN3, YME1L1, LOC122421476, SFXN4, LOC122455265, SFXN2, SLC25A5, SLC25A4, SLC25A6	3619	118	15361	1.40286	0.999999	0.50126	0.491031	down
GOTERM_BP_DIRECT	GO:0006338~chromatin remodeling	22	0.415722	0.0198573	KDM5A, BRD2, DR1, KDM5C, KDM4C, LOC122454877, SATB1, CHD4, BAZ1A, NPM3, BAZ1B, ARID1A, SMARCA2, ARID1B, HCFC1, TADA2B, KAT2B, TADA2A, YEATS2, RUVBL2, LOC122445522, JARID2	3832	57	15999	1.61144	1	0.996476	0.995574	down
GOTERM_BP_DIRECT	GO:0006367~transcription initiation at RNA polymerase II promoter	14	0.26455	0.0203931	TAF10, GTF2F2, GTF2E1, GTF2E2, GTF2H5, TAF6L, ERCC3, TAF7, TAF6, POLR2G, TAF4, POLR2I, LOC122441658, TAF2	3832	31	15999	1.88553	1	1	0.999547	down
GOTERM_MF_DIRECT	GO:0031418~L-ascorbic acid binding	9	0.170068	0.0207713	EGLN3, EGLN2, P4HA1, OGFOD1, OGFOD3, PLOD3, P3H1, PLOD1, P4HTM	3930	16	16442	2.35334	1	0.887557	0.884414	down
KEGG_PATHWAY	ccad03022:Basal transcription factors	20	0.377929	0.0214652	TAF15, TAF12, TAF10, GTF2H3, GTF2H4, GTF2F2, GTF2E1, TAF5L, GTF2E2, GTF2H5, TAF6L, ERCC3, TBPL1, TAF7, TAF6, TAF4, TAF3, TAF2, TAF1, GTF2I	2430	52	10427	1.65036	0.999518	0.0770994	0.0565104	down
GOTERM_BP_DIRECT	GO:0006914~autophagy	10	0.188964	0.0218588	VMP1, BECN1, STK35, TGFBRAP1, VPS13A, ULK2, ULK1, NRBF2, C9ORF72, VPS39	3832	19	15999	2.19742	1	1	0.999547	down
KEGG_PATHWAY	ccad04213:Longevity regulating pathway - multiple species	24	0.453515	0.0220187	HSPA8, HDAC2, LOC122430139, PRKAB2, HDAC1, LOC122423465, PRKAG1, ADCY3, PIK3CD, LOC122428193, PIK3R1, SOD2, FOXO3, PRKAB1, SIRT1, FOXO1, SOD1, ADCY9, PIK3CA, AKT2, LOC122430140, AKT1, KRAS, PRKACB	2430	66	10427	1.56034	0.999605	0.0782887	0.057382	down
GOTERM_BP_DIRECT	GO:0006368~transcription elongation by RNA polymerase II	11	0.207861	0.0220227	PCID2, SUPT16H, LOC122455291, LOC122443597, ELOA, TCEA1, PAF1, SUPT5H, SUPT6H, CDC73, ELL3	3832	22	15999	2.08755	1	1	0.999547	down
GOTERM_MF_DIRECT	GO:0072542~protein phosphatase activator activity	6	0.113379	0.0225055	PPP2R5E, PPP2R5B, PPP2R5A, PPP2R5D, PPP4R3A, PPP4R3B	3930	8	16442	3.13779	1	0.887557	0.884414	down
GOTERM_MF_DIRECT	GO:0003697~single-stranded DNA binding	20	0.377929	0.0225465	MCM7, MCM8, TWNK, XPC, TSN, POLA1, RAD51D, TEN1, ERCC4, POLR3C, TDP1, PCBP1, HMCES, PCBP2, SPRTN, POLR2G, MCM6, SSBP2, SSBP3, SSBP4	3930	51	16442	1.64067	1	0.887557	0.884414	down
GOTERM_MF_DIRECT	GO:0019901~protein kinase binding	25	0.472411	0.0226289	PRKRIP1, LOC122451337, SPRED3, RHOT1, CAMK2N1, RB1CC1, STAP1, RAC1, FBXO7, CNPPD1, NEK9, TRAP1, CDKN2B, PRKAB2, PPP1R12A, LRBA, RHOG, NBEAL2, LOC122427196, PRKAB1, CCNY, DNAJA3, PPP1R12C, DNAL1, CDK5R1	3930	68	16442	1.53813	1	0.887557	0.884414	down
GOTERM_BP_DIRECT	GO:0061709~reticulophagy	6	0.113379	0.0227029	RETREG3, STING1, RB1CC1, LOC122454314, ATG2A, ATG2B	3832	8	15999	3.13133	1	1	0.999547	down
GOTERM_BP_DIRECT	GO:0007030~Golgi organization	20	0.377929	0.0230114	LOC122425483, TMED10, ATP8B2, ATP8B1, SURF4, COG3, COG2, GOLPH3L, HUWE1, LYSMD3, VMP1, LMAN1, GOLPH3, GOLGA5, GORASP2, TMED2, DYM, PLEKHM2, BLZF1, PI4K2A	3832	51	15999	1.6373	1	1	0.999547	down
KEGG_PATHWAY	ccad03082:ATP-dependent chromatin remodeling	41	0.774754	0.0233786	HDAC2, SMARCD2, INO80D, MEAF6, HDAC1, LOC122423300, CHD4, BAZ2A, LOC122429182, LOC122429181, BAZ2B, PHF6, LOC122424293, ACTB, LOC122429185, TFPT, CHRAC1, ING3, KAT5, RBBP4, RUVBL2, BCL7B, EPC2, BRD9, RBBP7, LOC122422040, SMARCC1, SMARCC2, LOC122430006, BICRAL, MCRS1, ACTL6A, MBD2, BAZ1A, BAZ1B, ARID1A, ARID1B, SMARCA2, MORF4L1, POLE3, CDK2AP2	2430	128	10427	1.37444	0.999758	0.0809986	0.0593683	down
KEGG_PATHWAY	ccad05165:Human papillomavirus infection	101	1.90854	0.0234434	RB1, PATJ, MAML1, PPP2R2A, CCND3, PPP2R1A, AKT2, CREB3L2, AKT1, PRKACB, MAP2K1, ATP6V1G1, ATP6V0E1, TSC2, TSC1, LOC122429593, CCNE1, MFNG, TBPL1, RAF1, ATP6V0D1, TP53, IFNAR1, NOTCH2, ATP6V1A, NOTCH1, PXN, TCF7, LOC122427080, PIK3R1, PSEN1, FOXO1, TERT, EIF4EBP1, ATP6V0A2, FADD, ATP6V1C1, FZD4, FZD9, PTK2, DLG3, CDK4, RHEB, TADA3, ATM, ATR, ITGB1, LOC122429686, CDKN1A, WNT2B, TRADD, PTEN, PIK3CD,…	2430	359	10427	1.2072	0.999764	0.0809986	0.0593683	down
KEGG_PATHWAY	ccad04010:MAPK signaling pathway	88	1.66289	0.0234712	PTPRR, TRADD, LOC122423465, ARAF, HSPB1, LOC122428193, FASLG, CRKL, ELK4, RPS6KA4, RPS6KA3, PPP3CA, DUSP10, MYC, AKT2, STMN1, RAC2, AKT1, RAC1, PRKACB, MAP3K7, MAP3K4, MAP3K5, MAP2K4, DUSP5, MAP4K2, DAXX, MAP2K1, CHUK, IL1R1, PRKCB, FLT3LG, IRAK4, MAPK8IP2, TGFBR2, DUSP7, CACNB3, PPM1B, CACNB4, TRAF6, RASA1, KIT, LOC122430140, RAF1, MET, CRK, TP53, EPHA2, ATF4, LOC122430139, SRF, TGFA, LOC1224498…	2430	308	10427	1.22598	0.999766	0.0809986	0.0593683	down
GOTERM_BP_DIRECT	GO:0006897~endocytosis	19	0.359033	0.0247507	RALBP1, HIP1, SORT1, FNBP1, CLINT1, C9ORF72, AP3M2, SNX18, BIN3, NECAP1, HEATR5A, RABEP2, HEATR5B, LOC122423369, SNX9, PIK3C3, EPS15, CSNK1G1, REPS1	3832	48	15999	1.65265	1	1	0.999547	down
GOTERM_MF_DIRECT	GO:0061630~ubiquitin protein ligase activity	54	1.02041	0.0249673	RNF13, UBE3B, PRPF19, HERC4, RNF115, RNF114, HERC2, ARIH2, LOC122433413, RING1, MSL2, CCNB1IP1, RNF144A, RNF144B, RNF167, TRAF6, MARCHF1, UHRF2, PELI3, PELI2, RNF8, NEDD4L, UBR2, LOC122427080, DTX2, RCHY1, RNF5, RMND5B, RMND5A, UBR7, TMEM129, RNF170, RBBP6, RFFL, RNF20, ANKIB1, RNF24, SMURF2, RNF25, SMURF1, AMFR, SIAH2, RNF26, BFAR, RNF145, NEURL4, ITCH, NEDD4, MKRN2, RNF181, STUB1, TRIP12, RNF18…	3930	173	16442	1.3059	1	0.952808	0.949434	down
GOTERM_BP_DIRECT	GO:0007265~Ras protein signal transduction	15	0.283447	0.0255157	USP8, RALA, RALB, RASGRP1, RASGRP3, RIT1, RASGEF1C, RAPGEF1, USP50, KRAS, RAPGEF6, RGL2, RAPGEF3, RAPGEF4, RALGPS2	3832	35	15999	1.78933	1	1	0.999547	down
GOTERM_CC_DIRECT	GO:0048188~Set1C/COMPASS complex	7	0.132275	0.025855	WDR82, RBBP5, SETD1B, SETD1A, CXXC1, WDR5, ASH2L	3619	11	15361	2.70107	1	0.633447	0.62052	down
KEGG_PATHWAY	ccad05160:Hepatitis C	56	1.0582	0.0275384	YWHAE, RB1, SCARB1, CDKN1A, YWHAB, TRADD, ARAF, PIK3CD, PPP2R2A, FASLG, CLDN1, CASP9, CASP8, PPP2R1A, MYC, AKT2, AKT1, YWHAG, JAK1, MAP2K1, CHUK, RSAD2, TYK2, YWHAZ, PIK3CA, CLDN15, TRAF6, CLDN12, IRF7, RAF1, TP53, TLR3, IFNAR1, RNASEL, PIK3R1, RELA, PPP2CA, SOCS3, MAPK1, RIPK1, BAK1, FADD, BID, LDLR, MAPK3, LOC122423150, STAT1, BAD, EIF2AK1, STAT2, STAT3, EIF2AK3, CXCL10, CDK4, BAX, KRAS	2430	186	10427	1.2919	0.999946	0.0941118	0.0689797	down
GOTERM_BP_DIRECT	GO:0000226~microtubule cytoskeleton organization	29	0.547997	0.0277725	CDC14A, TUBA1B, NUAK2, MAP2, TUBB1, MAP7, MAP4, LOC122426544, LOC122427612, TUBB, LOC122426664, TUBE1, TUBB4A, EML2, EML4, DYNC1LI1, DYNC1LI2, SNRK, TTLL5, MELK, TTLL1, SIK3, CCDC170, TSSK6, TSSK3, LOC122427613, SIK2, TSSK4, TTLL9	3832	83	15999	1.45877	1	1	0.999547	down
KEGG_PATHWAY	ccad05010:Alzheimer disease	129	2.43764	0.0283884	CHRM3, LOC122427221, ARAF, PSMD6, PSMD7, PSMD4, SLC39A9, AKT2, PSMD2, TUBB1, AKT1, CAPN1, SLC39A2, MAP3K5, MAP2K1, CSNK2A1, LOC122427612, ADAM10, SDHD, SDHA, SDHB, ERN1, ADAM17, LOC122435630, CSNK2B, VDAC3, VDAC2, LOC122421476, ULK2, ULK1, LOC122427613, LOC122455265, VDAC1, LOC122421478, RAF1, ATF4, RTN3, PSMD12, PSMD13, LOC122435269, ATP5MC2, PIK3R4, ITPR2, ATP5MC3, ITPR3, PIK3R1, PSEN1, RTN4, L…	2430	473	10427	1.17026	0.99996	0.0953305	0.0698729	down
KEGG_PATHWAY	ccad04664:Fc epsilon RI signaling pathway	25	0.472411	0.0284367	PIK3CD, PIK3R1, MAPK9, MAPK8, ALOX5, AKT2, PLCG2, RAC2, MAPK1, AKT1, FYN, PLCG1, RAC1, MAPK3, MAP2K4, MAP2K1, SYK, MAPK14, VAV1, PIK3CA, BTK, KRAS, LCP2, RAF1, LAT	2430	71	10427	1.5109	0.999961	0.0953305	0.0698729	down
GOTERM_BP_DIRECT	GO:0006891~intra-Golgi vesicle-mediated transport	12	0.226757	0.0297102	LOC122425483, NSF, COPB2, CUX1, COG6, COPB1, COG3, VTI1A, COG2, COPG1, COPZ1, VTI1B	3832	26	15999	1.92697	1	1	0.999547	down
GOTERM_MF_DIRECT	GO:0051015~actin filament binding	53	1.00151	0.0299248	HIP1, WDR1, FHOD1, ARPC1B, RCSD1, SYNE3, PPP1R9B, PSTPIP1, SAMD14, CFL1, COTL1, PLS3, ACTR3, ACTR2, LOC122424660, DBNL, TPM4, TPM3, TPM2, TPM1, SPTB, FRG1, TLN2, VCL, TWF2, LOC122435468, IQGAP1, ADD3, CORO1A, AIF1, IQGAP3, CORO1B, LOC122431989, ADD2, TMEM201, SCIN, FLNA, FLNB, FLNC, GAS2L2, SVIL, GSN, NEBL, MYO5A, ARPC4, ARPC5, MYO19, MARCKS, FMNL2, MYO5B, CAPZA1, CAPZA2, MYO5C	3930	171	16442	1.29671	1	1	0.997165	down
KEGG_PATHWAY	ccad00030:Pentose phosphate pathway	13	0.245654	0.0304998	GPI, G6PD, TALDO1, PGD, RPIA, PFKL, PGM2, IDNK, PGLS, ALDOA, FBP1, RBKS, PGM1	2430	30	10427	1.85941	0.999982	0.100678	0.0737927	down
KEGG_PATHWAY	ccad04928:Parathyroid hormone synthesis, secretion and action	38	0.718065	0.0306039	CDKN1A, ATF6B, ARAF, LRP5, GNAI3, ADCY3, ITPR2, ITPR3, PTH1R, PLD1, GNAI1, GNAI2, GNA13, AKAP13, CREB3L2, GNA12, PDE4B, MAPK1, PDE4A, PRKACB, MAPK3, MEF2A, MAP2K1, PRKCB, OXSR1, RHOA, RUNX2, PLCB3, ADCY9, PLCB4, WNK1, SP1, WNK2, BCL2, ARHGEF1, RAF1, HBEGF, ATF4	2430	119	10427	1.37022	0.999982	0.100678	0.0737927	down
GOTERM_MF_DIRECT	GO:0140664~ATP-dependent DNA damage sensor activity	9	0.170068	0.0311694	MSH6, RAD51D, MSH2, MSH3, XRCC3, MSH5, PMS2, MLH1, MLH3	3930	17	16442	2.21491	1	1	0.997165	down
GOTERM_BP_DIRECT	GO:0042744~hydrogen peroxide catabolic process	10	0.188964	0.0314726	LOC122450619, PRDX5, GPX1, PRDX4, GPX3, PRDX1, LOC122450614, LOC122450616, LOC122433251, LOC122450618	3832	20	15999	2.08755	1	1	0.999547	down
KEGG_PATHWAY	ccad04145:Phagosome	53	1.00151	0.0318783	ITGB1, LOC122429686, SCARB1, LOC122429366, ITGAM, FCAR, ACTB, SEC61A1, TUBA1B, TUBB1, OLR1, ITGAV, SEC61B, RAC1, ATP6V1G1, ATP6V0E1, ATP6AP1, LOC122427612, TUBB, STX7, TAP2, LOC122429593, DYNC1LI1, DYNC1LI2, LOC122427613, PIK3C3, TLR6, ITGA5, SEC22B, ATP6V0D1, ATP6V0C, RAB7A, VAMP3, ATP6V1A, COLEC11, STX12, RAB5B, RAB5C, C1R, LOC122429106, LOC122435269, STX18, CORO1A, ATP6V0A2, LOC122429902, LOC1…	2430	176	10427	1.29216	0.999989	0.1039	0.0761537	down
GOTERM_MF_DIRECT	GO:0015379~potassium:chloride symporter activity	5	0.0944822	0.032046	SLC12A4, SLC12A5, SLC12A6, SLC12A8, SLC12A9	3930	6	16442	3.48643	1	1	0.997165	down
GOTERM_MF_DIRECT	GO:0017108~5'-flap endonuclease activity	5	0.0944822	0.032046	FEN1, EXO1, SLX1A, DNA2, FAN1	3930	6	16442	3.48643	1	1	0.997165	down
GOTERM_BP_DIRECT	GO:0035196~miRNA processing	5	0.0944822	0.0322787	ZC3H7A, ZC3H7B, SNIP1, SPOUT1, PUM2	3832	6	15999	3.47925	1	1	0.999547	down
GOTERM_BP_DIRECT	GO:0043087~regulation of GTPase activity	15	0.283447	0.0327864	ARHGAP9, IQGAP1, RASAL3, IQGAP3, VAV1, ARHGAP12, TRAPPC6A, FGD6, RASA3, TRAPPC6B, RASA1, PLXNB3, PLXNB1, PLXNC1, MET	3832	36	15999	1.73963	1	1	0.999547	down
GOTERM_CC_DIRECT	GO:0055037~recycling endosome	13	0.245654	0.0331128	ATP11B, ATP11A, RAB11B, RAB10, LOC122445317, FCHSD2, RAB14, SLC9A9, RELCH, DENND6B, WASHC1, RAB11FIP5, PLEKHJ1	3619	30	15361	1.8393	1	0.783288	0.767303	down
GOTERM_MF_DIRECT	GO:0004722~protein serine/threonine phosphatase activity	14	0.26455	0.0344848	PPM1H, PPM1K, CDC14A, PPM1F, PPP1CA, PPM1G, PPP2CA, PDP1, PPP1CC, PPM1B, PPP5C, PPP4C, TAB1, PPEF2	3930	33	16442	1.77491	1	1	0.997165	down
GOTERM_CC_DIRECT	GO:0005856~cytoskeleton	34	0.642479	0.0347777	ROCK1, FRMPD4, EPB41, FHOD1, PTPN21, ADD3, ADD2, RHOT1, EPB41L1, EPB41L2, KRIT1, PTK2B, RAC1, JAK2, WASF2, JAK1, DST, RDX, RHOG, MYO7B, MSN, TYK2, PTPN13, PTK2, FRMD5, FRMD6, FRMD7, FRMD8, EVL, TLN2, NF2, EZR, PTPN4, PLEC	3619	104	15361	1.38764	1	0.79525	0.77902	down
KEGG_PATHWAY	ccad01200:Carbon metabolism	43	0.812547	0.0354381	GPI, GOT1L1, ECHS1, ADPGK, SHMT2, SDSL, ADH5, ACAT2, ACAT1, PGK1, ME1, PGLS, HAO2, HIBCH, G6PD, SDS, TPI1, PKLR, IDH3G, MDH2, PGAM1, IDH2, GOT2, AMT, TALDO1, SDHD, SDHA, PGD, SDHB, RPIA, GLUD1, ALDH6A1, PFKL, SUCLA2, PKM, PCCB, OGDH, SUCLG1, IDNK, ALDOA, GAPDH, DLD, FBP1	2430	139	10427	1.32742	0.999997	0.114442	0.083881	down
GOTERM_BP_DIRECT	GO:0007165~signal transduction	94	1.77627	0.0357692	LMBR1L, YWHAE, ARHGAP9, FAM13B, TENM4, YWHAB, PDE3B, DIRAS2, ARAF, RAPH1, LOC122420196, ARHGAP5, ARHGAP6, ARHGAP4, SYDE1, PIDD1, LMBR1, RASSF2, RGS3, PPP2R5E, IMPA2, SIT1, RASSF5, RASSF6, PDE4B, TOM1, TCP11L2, TNFRSF8, PDE4A, CCN2, OSTF1, YWHAG, PRKAB2, PPP1R12A, IL1R1, FNBP1, THOC1, ARAP2, PPP2R5B, PPP2R5A, PPP2R5D, VRK1, IRAK4, OLFM4, RANGAP1, PRKAB1, YWHAZ, TOM1L2, SPARCL1, TNFRSF25, ULK1, RIN…	3832	328	15999	1.19652	1	1	0.999547	down
KEGG_PATHWAY	ccad04510:Focal adhesion	61	1.15268	0.0358624	ITGB1, PTEN, PIK3CD, LAMC1, ARHGAP5, ACTB, CRKL, PPP1CC, CCND3, AKT2, RAC2, AKT1, ITGAV, RAC1, MAP2K1, PPP1R12A, ITGA4, PRKCB, ITGA1, VAV1, RHOA, PIK3CA, RAPGEF1, ITGA7, ITGA5, TLN2, RAF1, PPP1R12C, MET, CRK, VCL, BIRC3, ITGA9, ROCK1, SHC1, SRC, LAMA4, PXN, LAMA3, PIK3R1, RAP1B, CDC42, MAPK9, MAPK8, RAP1A, MAPK1, PIP5K1A, FLNA, FYN, FLNB, PIP5K1C, PAK3, LOC122425824, PAK2, MAPK3, BAD, PARVB, PTK2…	2430	208	10427	1.2584	0.999997	0.11476	0.0841137	down
GOTERM_BP_DIRECT	GO:0043161~proteasome-mediated ubiquitin-dependent protein catabolic process	31	0.58579	0.0367858	USP14, WDR26, ZFAND2B, RMND5B, PSMD6, PSMD7, RMND5A, SHARPIN, PSMD4, PSMD2, PSMF1, RFFL, AREL1, SIAH2, HUWE1, BFAR, UBE2A, RAD23B, PSMA5, PSMC5, SPSB1, LOC122443943, UBXN11, PSMC1, PLAA, LOC122434167, STUB1, TRIP12, RBCK1, UBE2K, DTL	3832	92	15999	1.40683	1	1	0.999547	down
GOTERM_MF_DIRECT	GO:0035091~phosphatidylinositol binding	25	0.472411	0.0377877	PLEKHF2, PITPNB, NOXO1, SNX30, PLD1, PIK3C2A, ZCCHC14, GGA1, SNX29, SNX1, SNX2, SNX25, TOM1, PXDC1, SNX9, SNX8, SNX6, TOM1L2, SNX18, SNX19, SNX17, PITPNM2, AIDA, STAM2, ZCCHC2	3930	71	16442	1.47314	1	1	0.997165	down
GOTERM_CC_DIRECT	GO:0045335~phagocytic vesicle	6	0.113379	0.0384675	RAB32, RAB14, RAB9A, PLD4, RAB11FIP5, RAB7A	3619	9	15361	2.8297	1	0.815685	0.799038	down
KEGG_PATHWAY	ccad04022:cGMP-PKG signaling pathway	53	1.00151	0.0388002	GUCY1B1, PDE3B, ATP2A2, PIK3CG, PPP1CC, PPP3CA, RGS2, AKT2, CREB3L2, CNGA1, AKT1, GTF2I, MEF2A, MAP2K1, PPP1R12A, PRKCE, ADRA2B, RHOA, ADRA2A, PLCB3, PLCB4, ADCY9, ADRB3, VDAC3, VDAC2, VDAC1, SLC25A5, RAF1, SLC25A4, ATF4, SLC25A6, ATF6B, ROCK1, SRF, GNAI3, ITPR2, ADCY3, ITPR3, ADRB2, GNAI1, PIK3R5, GNAI2, GNA13, PPP3R1, GNA12, MAPK1, MAPK3, LOC122454310, BAD, NFATC3, NFATC2, ATP2B1, PPP1CA	2430	178	10427	1.27764	0.999999	0.123042	0.0901842	down
GOTERM_BP_DIRECT	GO:0000413~protein peptidyl-prolyl isomerization	12	0.226757	0.0395657	FKBP11, RANBP2, LOC122432636, PPIL1, PPIL2, PPIH, PPIG, PPIL3, PPIB, CWC27, PPIA, NKTR	3832	27	15999	1.8556	1	1	0.999547	down
GOTERM_MF_DIRECT	GO:0008474~palmitoyl-(protein) hydrolase activity	6	0.113379	0.0407864	LYPLA2, ABHD13, LYPLA1, PPT1, ABHD17C, LYPLAL1	3930	9	16442	2.78914	1	1	0.997165	down
GOTERM_MF_DIRECT	GO:0016303~1-phosphatidylinositol-3-kinase activity	6	0.113379	0.0407864	LOC122425452, PIK3CA, PIK3CD, PIK3C3, PIK3C2A, PIK3CG	3930	9	16442	2.78914	1	1	0.997165	down
GOTERM_MF_DIRECT	GO:0016746~acyltransferase activity	6	0.113379	0.0407864	AGPAT5, HHATL, PDHX, TMEM68, MBOAT1, LCLAT1	3930	9	16442	2.78914	1	1	0.997165	down
GOTERM_BP_DIRECT	GO:0036092~phosphatidylinositol-3-phosphate biosynthetic process	6	0.113379	0.0411245	LOC122425452, PIK3CA, PIK3CD, PIK3C3, PIK3C2A, PIK3CG	3832	9	15999	2.7834	1	1	0.999547	down
GOTERM_BP_DIRECT	GO:0034341~response to type II interferon	6	0.113379	0.0411245	LOC122431080, LOC122431078, LOC122431079, LOC122430804, LOC122429726, LOC122431250	3832	9	15999	2.7834	1	1	0.999547	down
GOTERM_BP_DIRECT	GO:0055064~chloride ion homeostasis	6	0.113379	0.0411245	SLC12A2, SLC12A4, SLC12A5, SLC12A6, SLC12A8, SLC12A9	3832	9	15999	2.7834	1	1	0.999547	down
GOTERM_BP_DIRECT	GO:0034976~response to endoplasmic reticulum stress	6	0.113379	0.0411245	PDIA3, PPP1R15A, PPP1R15B, P4HB, PDIA6, PDIA4	3832	9	15999	2.7834	1	1	0.999547	down
GOTERM_BP_DIRECT	GO:0006919~activation of cysteine-type endopeptidase activity involved in apoptotic process	6	0.113379	0.0411245	CASP9, CASP8AP2, HIP1, TNFSF15, NLRP1, BID	3832	9	15999	2.7834	1	1	0.999547	down
GOTERM_BP_DIRECT	GO:0055075~potassium ion homeostasis	6	0.113379	0.0411245	SLC12A2, SLC12A4, SLC12A5, SLC12A6, SLC12A8, SLC12A9	3832	9	15999	2.7834	1	1	0.999547	down
GOTERM_CC_DIRECT	GO:0032039~integrator complex	9	0.170068	0.0412376	INTS1, INTS2, INTS5, LOC122435830, INTS4, INTS7, INTS6, INTS8, LOC122453251	3619	18	15361	2.12227	1	0.815685	0.799038	down
GOTERM_CC_DIRECT	GO:0030479~actin cortical patch	9	0.170068	0.0412376	ACTR3, ACTR2, LOC122424660, HIP1, GMFB, BIN3, CAPZA1, CFL1, CAPZA2	3619	18	15361	2.12227	1	0.815685	0.799038	down
GOTERM_CC_DIRECT	GO:0005942~phosphatidylinositol 3-kinase complex	9	0.170068	0.0412376	SOCS2, SOCS3, LOC122425452, SOCS1, CISH, PIK3CD, PIK3R1, PIK3C2A, SOCS7	3619	18	15361	2.12227	1	0.815685	0.799038	down
GOTERM_MF_DIRECT	GO:0043130~ubiquitin binding	22	0.415722	0.0412383	TSG101, AMFR, RAD23B, UEVLD, TOM1L2, GGA1, SHARPIN, NPLOC4, UBXN11, UBR5, TOM1, PLAA, MARCHF7, SMARCAD1, TAB2, BUB3, RBCK1, STAM2, N4BP2, VPS36, RAE1, OTUB1	3930	61	16442	1.50888	1	1	0.997165	down
KEGG_PATHWAY	ccad04725:Cholinergic synapse	36	0.680272	0.0414027	ACHE, CHRM3, CAMK2D, GNAI3, ADCY3, PIK3CD, ITPR2, ITPR3, PIK3R1, PIK3CG, GNAI1, GNAI2, PIK3R5, GNG10, AKT2, CREB3L2, MAPK1, AKT1, FYN, JAK2, PRKACB, MAPK3, MAP2K1, PRKCB, GNAO1, PLCB3, ADCY9, PLCB4, PIK3CA, GNB2, KCNQ1, CAMK4, BCL2, KRAS, KCNQ5, ATF4	2430	114	10427	1.35504	1	0.1299	0.0952106	down
KEGG_PATHWAY	ccad00290:Valine, leucine and isoleucine biosynthesis	4	0.0755858	0.0417008	SDS, BCAT1, SDSL, BCAT2	2430	4	10427	4.29095	1	0.1299	0.0952106	down
GOTERM_BP_DIRECT	GO:0006890~retrograde vesicle-mediated transport, Golgi to endoplasmic reticulum	11	0.207861	0.0417337	COPB2, GOLPH3, TMEM115, RER1, STX18, GOLPH3L, SEC22B, ERGIC2, ERGIC1, COPZ1, ARCN1	3832	24	15999	1.91359	1	1	0.999547	down
GOTERM_CC_DIRECT	GO:0010008~endosome membrane	8	0.151172	0.0421084	SNX1, ACAP2, SNX2, RAB35, PLEKHM2, ABHD17C, TPCN1, APPL1	3619	15	15361	2.26376	1	0.815685	0.799038	down
GOTERM_CC_DIRECT	GO:0005764~lysosome	27	0.510204	0.0428056	SCARB2, MARCHF1, CTSW, CLN5, FYCO1, CLN3, NEU3, CTSO, AP5M1, SMPD1, AGA, CTSD, CD164, NAPSA, FUCA2, EPDR1, TMEM175, ELAPOR1, RAB32, TMEM59, RRAGA, RRAGC, NAAA, PPT1, RAB9A, PPT2, RAB7A	3619	80	15361	1.43253	1	0.815685	0.799038	down
GOTERM_MF_DIRECT	GO:0031491~nucleosome binding	10	0.188964	0.0431427	SUPT16H, LOC122455291, LOC122454877, EED, HP1BP3, PWWP3A, SSRP1, ARID1A, SUPT6H, ARID1B	3930	21	16442	1.99225	1	1	0.997165	down
GOTERM_MF_DIRECT	GO:0005096~GTPase activator activity	41	0.774754	0.0435533	DOCK5, DOCK3, LOC122429801, RGS14, ARHGAP19, ARHGAP17, IQGAP1, IQGAP3, FLCN, SIPA1L1, CHN2, TBC1D17, ECT2, SEC23B, TBC1D22A, RAP1GAP2, RANBP2, RANBP1, RALBP1, STARD13, RANBP3, ELMOD2, RALGAPA2, ARAP2, TSC2, RANGAP1, ADAP1, MYO9A, ARHGAP31, ACAP2, TBC1D20, RABEP2, RP2, TBC1D5, DLC1, TBC1D25, SMCR8, PREB, DOCK2, SMAP2, RAB3GAP1	3930	130	16442	1.31948	1	1	0.997165	down
KEGG_PATHWAY	ccad01240:Biosynthesis of cofactors	48	0.907029	0.0435851	LIPT2, MOCS2, PDXK, ALAS2, SHMT2, AK2, AK4, MAT2B, PPOX, LIAS, AK6, AK7, PPCDC, ALAD, NFS1, UGP2, MAT2A, MTHFD1L, RDH11, UROD, RFK, RDH13, GUSB, LOC122446050, GCH1, PMM2, NME2, CTPS2, NME3, GGH, DHODH, DHFR, COQ3, NMNAT1, NME6, LOC122446657, MTHFD2, HMBS, CMPK1, ADSS1, ADSS2, BCAT1, UMPS, GCLM, MOCS1, DLD, BCAT2, IDO1	2430	160	10427	1.28728	1	0.134578	0.0986399	down
GOTERM_MF_DIRECT	GO:0070530~K63-linked polyubiquitin modification-dependent protein binding	7	0.132275	0.0443973	TNIP2, UIMC1, OTUD7B, TNFAIP3, TAB2, SQSTM1, OPTN	3930	12	16442	2.4405	1	1	0.997165	down
GOTERM_MF_DIRECT	GO:0000287~magnesium ion binding	30	0.566893	0.0447752	FEN1, MAST4, GTPBP10, THG1L, RPS6KA4, THTPA, RPS6KA3, SRR, LOC122437104, PGM2, HACL1, MAP3K7, AASDHPPT, PGM1, PKLR, ATP8B2, IDH3G, ATP8B1, ITPK1, IDH2, ATP11B, ATP11A, IRAK4, PPM1B, NUDT7, PKM, PPA2, PPA1, HPRT1, FARSB	3930	90	16442	1.39457	1	1	0.997165	down
GOTERM_MF_DIRECT	GO:0035312~5'-3' DNA exonuclease activity	4	0.0755858	0.0447787	DCLRE1B, DCLRE1A, DCLRE1C, EXO1	3930	4	16442	4.18372	1	1	0.997165	down
GOTERM_BP_DIRECT	GO:0033554~cellular response to stress	7	0.132275	0.044809	PRDX4, PRDX1, REL, RELA, MAP3K5, NFKB2, RELB	3832	12	15999	2.43548	1	1	0.999547	down
GOTERM_BP_DIRECT	GO:0045071~negative regulation of viral genome replication	7	0.132275	0.044809	ISG20, LOC122431080, RNASEL, LOC122431078, LOC122431079, LOC122430804, LOC122431250	3832	12	15999	2.43548	1	1	0.999547	down
GOTERM_BP_DIRECT	GO:0030242~autophagy of peroxisome	4	0.0755858	0.0450347	ACBD5, RB1CC1, PIK3R4, PIK3C3	3832	4	15999	4.1751	1	1	0.999547	down
GOTERM_BP_DIRECT	GO:0032784~regulation of DNA-templated transcription elongation	4	0.0755858	0.0450347	LOC122444987, THOC1, ZNF326, SUPT5H	3832	4	15999	4.1751	1	1	0.999547	down
GOTERM_BP_DIRECT	GO:0007007~inner mitochondrial membrane organization	4	0.0755858	0.0450347	CHCHD3, TAFAZZIN, TMEM11, MAIP1	3832	4	15999	4.1751	1	1	0.999547	down
GOTERM_BP_DIRECT	GO:0031848~protection from non-homologous end joining at telomere	4	0.0755858	0.0450347	DCLRE1B, DCLRE1A, DCLRE1C, TERF2	3832	4	15999	4.1751	1	1	0.999547	down
GOTERM_MF_DIRECT	GO:0003676~nucleic acid binding	63	1.19048	0.0454273	TUT4, PINX1, GPATCH2, GPATCH3, YBX1, TSEN2, YBX3, ZCCHC14, NARS1, ENPP2, ZNF385B, ENPP1, SCAPER, CMTR1, ZNF385A, HEMK1, REXO1, RNASE6, DARS2, AEN, RNASE4, LOC122453807, LOC122437131, CSDE1, SNRNP200, POLR1H, DDX28, EXD2, ZCCHC7, LOC122454388, AARS1, RBM48, DDX1, SRRT, TRMT2A, RECQL4, RECQL5, ZMAT3, ERI2, HLTF, DNAJC21, RBBP6, POLR2I, TTC14, SPAG7, SF3A2, HELQ, TREX1, LOC122423112, SREK1IP1, EXOG,…	3930	213	16442	1.23744	1	1	0.997165	down
KEGG_PATHWAY	ccad03050:Proteasome	20	0.377929	0.0460105	LOC122453267, PSMD12, PSMD13, PSMA7, PSMB8, PSMB9, PSMA5, PSMB7, PSMC5, PSMD6, PSMD7, PSMA4, PSMD4, PSMB3, PSMC1, PSMD2, PSMB1, PSME2, LOC122434167, PSMF1	2430	56	10427	1.53248	1	0.140832	0.103223	down
KEGG_PATHWAY	ccad04146:Peroxisome	29	0.547997	0.0475297	ECI2, PEX11B, PRDX5, SCP2, PRDX1, NUDT19, HACL1, ACAA1, DECR2, HAO2, PEX16, PHYH, PEX19, LOC122431993, ACSL1, ECH1, IDH2, PEX1, SOD2, PEX14, SOD1, GNPAT, NUDT7, PEX6, EHHADH, PXMP2, FAR1, FAR2, SLC27A2	2430	89	10427	1.39817	1	0.144228	0.105713	down
KEGG_PATHWAY	ccad04360:Axon guidance	56	1.0582	0.0484384	ITGB1, NRP1, BMPR2, PIK3CD, PPP3CA, RGS3, DPYSL2, CFL1, RAC2, PLXNC1, RAC1, NCK1, SEMA6C, RHOA, PIK3CA, RASA1, RAF1, MET, EPHA2, CAMK2D, SEMA7A, ROCK1, SRC, GNAI3, CXCR4, PIK3R1, GNAI1, GNAI2, CDC42, EFNB1, PPP3R1, PARD6B, PLCG2, ABL1, MAPK1, FYN, SLIT3, PLCG1, SRGAP2, PAK3, LOC122425824, PAK2, MAPK3, PTCH1, SEMA4B, NFATC3, NFATC2, PTPN11, SEMA4G, SSH2, SSH3, PTK2, FES, PLXNB3, KRAS, PLXNB1	2430	192	10427	1.25153	1	0.145729	0.106813	down
KEGG_PATHWAY	ccad05140:Leishmaniasis	30	0.566893	0.0493486	ITGB1, LOC122429366, ITGAM, LOC122424037, LOC122429106, LOC122435269, RELA, LOC122431989, MAPK1, LOC122429902, LOC122420817, JAK2, MAP3K7, MAPK3, JAK1, LOC122429972, LOC122432303, TGFB1, ITGA4, STAT1, PRKCB, IFNGR1, IFNGR2, IRAK4, MAPK14, EEF1A1, TRAF6, PTPN6, TAB2, TAB1	2430	93	10427	1.38418	1	0.147209	0.107898	down
KEGG_PATHWAY	ccad00310:Lysine degradation	27	0.510204	0.0501412	KMT2D, SUV39H2, SETD2, ECHS1, EHMT2, SUV39H1, PLOD3, PRDM2, PLOD1, ACAT2, ACAT1, DHTKD1, PRDM16, SMYD1, KMT5B, SMYD3, AASS, SETDB1, PHYKPL, SETD1B, SETD1A, BBOX1, LOC122452979, TMLHE, EHHADH, DLD, ALDH7A1	2430	82	10427	1.41287	1	0.148317	0.10871	down
KEGG_PATHWAY	ccad03030:DNA replication	15	0.283447	0.0516418	RFC5, FEN1, PCNA, RNASEH2A, MCM7, RFC2, RPA2, POLD3, POLE4, POLA1, POLA2, POLD2, POLE3, DNA2, MCM6	2430	39	10427	1.65036	1	0.151483	0.11103	down
KEGG_PATHWAY	ccad05142:Chagas disease	36	0.680272	0.0522632	C1QA, GNAI3, PIK3CD, CD3G, LOC122449214, FASLG, PPP2R2A, PIK3R1, RELA, GNAI1, GNAI2, PPP2CA, LOC122444227, MAPK9, MAPK8, CASP8, PPP2R1A, AKT2, MAPK1, AKT1, FADD, MAPK3, MAP2K4, TGFB1, CHUK, IFNGR1, IFNGR2, IRAK4, MAPK14, TGFBR2, GNAO1, PLCB3, PLCB4, PIK3CA, TRAF6, TLR6	2430	116	10427	1.33167	1	0.152038	0.111437	down
GOTERM_MF_DIRECT	GO:0000149~SNARE binding	17	0.32124	0.0526201	STX12, SEC24B, LOC122454757, STX16, STX7, TNFAIP2, SYT9, STX11, VAMP7, SYT11, VTI1A, STX5, STX4, STX3, SEC24C, VTI1B, PICALM	3930	45	16442	1.58051	1	1	0.997165	down
GOTERM_CC_DIRECT	GO:0005789~endoplasmic reticulum membrane	70	1.32275	0.0527392	PIGO, PIGN, SLC35B1, MIA2, WASL, TRAM2, SEC62, SLC37A3, TAPT1, DGAT2, ELOVL4, RSAD2, ALG6, ELOVL5, RHBDF2, LOC122433058, TAP2, IRAG2, ALG11, SLC35G1, TMEM170A, DDOST, DPM1, PIGB, TBC1D20, PREB, SELENOT, SEC22B, SLC27A2, ERGIC1, SLC27A4, GRAMD1A, SAMD8, DERL1, RRBP1, SGMS2, SELENOK, HSD17B7, HACD3, HACD2, SELENOI, LMF1, DNAJB2, LMAN1, ORMDL2, VTI1A, SARAF, SSR1, CEPT1, RCE1, MARCHF6, VTI1B, BCAP31…	3619	245	15361	1.21273	1	0.939494	0.92032	down
KEGG_PATHWAY	ccad04934:Cushing syndrome	48	0.907029	0.0528985	RB1, KMT2D, SCARB1, CAMK2D, CDKN1A, WNT2B, ATF6B, TCF7, GNAI3, ADCY3, WNT8B, ITPR2, ITPR3, ASH2L, AHR, GNAI1, GNAI2, RAP1B, RAP1A, RBBP5, CREB3L2, WDR5, MAPK1, LDLR, PRKACB, MAPK3, USP8, CDKN2B, MAP2K1, FZD4, AXIN1, FZD9, ARNT, AXIN2, PBX1, NR4A1, PLCB3, NCEH1, ADCY9, PLCB4, ARMC5, STAR, APC, CDK4, CCNE1, SP1, ORAI1, ATF4	2430	162	10427	1.27139	1	0.152625	0.111867	down
GOTERM_CC_DIRECT	GO:0005637~nuclear inner membrane	10	0.188964	0.0534114	TMEM120B, TMEM201, P2RX5, DPY19L3, TMEM43, DPY19L4, P2RX1, LEMD3, LEMD2, LBR	3619	22	15361	1.92934	1	0.939494	0.92032	down
GOTERM_CC_DIRECT	GO:0072686~mitotic spindle	10	0.188964	0.0534114	EML4, ESPL1, CKAP2L, EFHC1, SKA1, CLASP1, CDC14A, SPOUT1, MAD1L1, EML2	3619	22	15361	1.92934	1	0.939494	0.92032	down
KEGG_PATHWAY	ccad04613:Neutrophil extracellular trap formation	60	1.13379	0.0546188	ITGAM, LOC122423300, PIK3CD, ITGAL, ACTB, AKT2, RAC2, AKT1, LOC122440602, RAC1, MAP3K7, LOC122422040, MAP2K1, SYK, PRKCB, PLCB3, PLCB4, PIK3CA, HAT1, VDAC3, VDAC2, VDAC1, PADI4, SLC25A5, RAF1, SLC25A4, SLC25A6, LOC122424250, HDAC2, SELPLG, LOC122429189, HDAC1, SRC, LOC122435269, C5AR1, LOC122429182, PIK3R1, LOC122429181, LOC122429188, CLCN3, HDAC9, LOC122424293, LOC122429186, RELA, HDAC6, LOC1224…	2430	209	10427	1.23185	1	0.156308	0.114566	down
GOTERM_CC_DIRECT	GO:0008021~synaptic vesicle	19	0.359033	0.0559566	STX12, SEPTIN2, RAB3D, STX7, TPRG1L, SEPTIN5, CLCN3, BTBD8, SYN2, STX11, CLCN5, SYPL1, BIN1, STX3, LOC122441658, RAB8A, RAB8B, CDK16, PICALM	3619	53	15361	1.52163	1	0.959655	0.94007	down
KEGG_PATHWAY	ccad01230:Biosynthesis of amino acids	27	0.510204	0.0573755	GOT1L1, SHMT2, MTR, MAT2B, SDSL, MAT2A, PGK1, LOC122434077, SDS, TPI1, PKLR, ARG1, IDH3G, PGAM1, IDH2, GOT2, TALDO1, PYCR2, PYCR3, RPIA, PFKL, PKM, CTH, BCAT1, ALDOA, GAPDH, BCAT2	2430	83	10427	1.39585	1	0.161687	0.118509	down
KEGG_PATHWAY	ccad00510:N-Glycan biosynthesis	21	0.396825	0.0578766	B4GALT1, ALG6, SRD5A3, RPN1, ALG2, ALG11, MAGT1, DDOST, DPM1, FUT8, LOC122436496, TMEM258, MAN2A1, MGAT5, DOLPP1, OSTC, MAN1C1, STT3A, MGAT3, MAN1A1, MGAT2	2430	61	10427	1.47721	1	0.161687	0.118509	down
KEGG_PATHWAY	ccad01212:Fatty acid metabolism	21	0.396825	0.0578766	CPT1A, ECHS1, ACAA2, ELOVL4, ELOVL5, ACSL1, TECR, HACD3, HACD2, CPT1B, ACAT2, ACAT1, FADS2, SCP2, SCD, EHHADH, FASN, PPT1, PPT2, ACAA1, CBR4	2430	61	10427	1.47721	1	0.161687	0.118509	down
GOTERM_BP_DIRECT	GO:0015031~protein transport	16	0.302343	0.0581979	LOC122425483, ARRDC4, TSG101, LOC122445288, COG2, RRBP1, SCAMP3, SCAMP2, RUFY1, UEVLD, SCAMP4, SNX18, CHMP1B, CHMP1A, CHMP2A, ARL8B	3832	42	15999	1.59052	1	1	0.999547	down
GOTERM_BP_DIRECT	GO:0007229~integrin-mediated signaling pathway	16	0.302343	0.0581979	ITGB1, SEMA7A, FYB1, ITGAM, ITGA4, ITGA1, ITGAL, FGR, TEC, LOC122433255, ZYX, ITGA7, ITGAV, ITGA5, ITGA9, FERMT3	3832	42	15999	1.59052	1	1	0.999547	down
GOTERM_BP_DIRECT	GO:0030968~endoplasmic reticulum unfolded protein response	10	0.188964	0.0586448	HERPUD2, PARP6, TBL2, ATF6B, OS9, HSPA5, AMFR, DERL1, TMTC4, PARP8	3832	22	15999	1.89777	1	1	0.999547	down
GOTERM_BP_DIRECT	GO:0045893~positive regulation of DNA-templated transcription	27	0.510204	0.0588227	RNF13, WBP2, CXXC1, GPATCH3, ING5, EDRF1, SERTAD3, RNF115, LBH, MSANTD1, MED30, NUP85, TBX21, TP53INP1, TRIM45, AFAP1L2, SMARCC1, SMARCC2, CHURC1, BICRAL, TFEB, DYRK1A, TRIP4, DYRK1B, ARID1A, ARID1B, RNF167	3832	81	15999	1.3917	1	1	0.999547	down
KEGG_PATHWAY	ccad05231:Choline metabolism in cancer	32	0.604686	0.059391	SLC22A5, SLC44A2, DGKA, WAS, PIK3CD, PIK3R1, PLD1, HIF1A, MAPK9, MAPK8, AKT2, RAC2, EIF4EBP1, MAPK1, PIP5K1A, AKT1, PLCG1, RAC1, PIP5K1C, WASF2, MAPK3, LYPLA1, MAP2K1, CHKB, PRKCB, TSC2, TSC1, PIK3CA, RHEB, SP1, KRAS, RAF1	2430	102	10427	1.34618	1	0.162884	0.119387	down
KEGG_PATHWAY	ccad04122:Sulfur relay system	6	0.113379	0.0596935	MPST, CTU2, MOCS2, NFS1, LOC122420650, LOC122421547	2430	10	10427	2.57457	1	0.162884	0.119387	down
KEGG_PATHWAY	ccad00920:Sulfur metabolism	6	0.113379	0.0596935	MPST, SELENBP1, BPNT2, BPNT1, PAPSS2, PAPSS1	2430	10	10427	2.57457	1	0.162884	0.119387	down
GOTERM_CC_DIRECT	GO:0031901~early endosome membrane	8	0.151172	0.0600361	ZFYVE28, MARCHF1, SNX19, SNX25, WDR91, SNX12, PMEPA1, LOC122440811	3619	16	15361	2.12227	1	0.971268	0.951446	down
KEGG_PATHWAY	ccad04330:Notch signaling pathway	22	0.415722	0.0610719	NOTCH2, TLE4, PSENEN, TLE3, LOC122452850, HDAC2, TLE2, NOTCH1, MAML1, CTBP1, HDAC1, DTX2, DTX3, PSEN1, KAT2B, ADAM17, ITCH, SNW1, APH1B, ATXN1, MFNG, NUMB	2430	65	10427	1.45232	1	0.165091	0.121004	down
GOTERM_BP_DIRECT	GO:0031124~mRNA 3'-end processing	5	0.0944822	0.0611901	CSTF3, CSTF2, CSTF1, RPRD1A, RPRD2	3832	7	15999	2.98222	1	1	0.999547	down
GOTERM_MF_DIRECT	GO:0008320~protein transmembrane transporter activity	9	0.170068	0.0613896	SEC61A1, LOC122454255, TOMM40, TIMM17A, TIMM17B, LOC122454429, TOMM20, TOMM40L, SEC63	3930	19	16442	1.98176	1	1	0.997165	down
KEGG_PATHWAY	ccad03018:RNA degradation	29	0.547997	0.0614401	ZCCHC7, BTG2, BTG1, DIS3L, EXOSC7, EDC4, EXOSC5, NUDT16, DCPS, HSPA9, DIS3, CNOT10, PATL1, LSM2, PAN2, LSM8, PFKL, LSM6, CNOT7, PAN3, XRN1, CNOT1, CNOT2, CNOT3, XRN2, PABPC1, CNOT8, CNOT9, MPHOSPH6	2430	91	10427	1.36744	1	0.165091	0.121004	down
GOTERM_CC_DIRECT	GO:0032588~trans-Golgi network membrane	7	0.132275	0.0621946	SCAMP4, AFTPH, TMEM79, PLD4, ARFIP1, SCAMP3, SCAMP2	3619	13	15361	2.28552	1	0.971268	0.951446	down
GOTERM_CC_DIRECT	GO:0016514~SWI/SNF complex	7	0.132275	0.0621946	SMARCC1, SMARCD2, SMARCC2, BICRAL, ACTL6A, ARID1A, ARID1B	3619	13	15361	2.28552	1	0.971268	0.951446	down
GOTERM_CC_DIRECT	GO:0005684~U2-type spliceosomal complex	6	0.113379	0.0622971	SF3B2, MFAP1, CCDC12, LOC122423898, HTATSF1, YJU2B	3619	10	15361	2.54673	1	0.971268	0.951446	down
KEGG_PATHWAY	ccad05214:Glioma	26	0.491308	0.0630804	RB1, CAMK2D, CDKN1A, SHC1, ARAF, PTEN, PIK3CD, TGFA, LOC122427080, PIK3R1, AKT2, PLCG2, MAPK1, AKT1, BAK1, PLCG1, MAPK3, MAP2K1, PRKCB, PIK3CA, CDK4, CAMK4, BAX, KRAS, RAF1, TP53	2430	80	10427	1.39456	1	0.168214	0.123294	down
GOTERM_MF_DIRECT	GO:0003755~peptidyl-prolyl cis-trans isomerase activity	17	0.32124	0.0633864	FKBP11, RANBP2, LOC122432636, PPIL1, PPIL2, FKBP15, CWC27, PTPA, PIN1, PPIH, PIN4, PPIG, PPIL3, PPIB, PPIA, FKBP5, NKTR	3930	46	16442	1.54616	1	1	0.997165	down
GOTERM_MF_DIRECT	GO:0008017~microtubule binding	48	0.907029	0.0641482	CEP57, NUMA1, RGS14, TRAF3IP1, KATNB1, ABRAXAS2, KIF11, WASL, SKA1, KIF15, OPA1, MAP2, KIF13A, KIF1A, MAP4, GAS2L2, GTSE1, DLGAP5, CLASP1, SPAG8, DST, CRIPT, KIF24, HAUS6, KIF23, RMDN2, KIF22, HOOK3, RMDN1, KIF7, FHDC1, KIF27, DCLK1, EML2, EML4, CCDC88B, KIF9, KIF18A, DIAPH2, KIF18B, APC, KIF2A, KATNBL1, HOOK1, KIF4A, REEP2, CCDC88C, CCDC170	3930	160	16442	1.25511	1	1	0.997165	down
GOTERM_MF_DIRECT	GO:0043015~gamma-tubulin binding	8	0.151172	0.0643202	CEP57, NEDD1, TUBGCP2, CEP70, TUBGCP5, TUBGCP6, TUBGCP3, WASHC1	3930	16	16442	2.09186	1	1	0.997165	down
GOTERM_CC_DIRECT	GO:0031966~mitochondrial membrane	11	0.207861	0.0643709	GNPAT, SLC25A37, RNF144B, SLC25A28, OPA1, GPAM, TAFAZZIN, SLC25A10, SDHB, TMEM70, SLC25A14	3619	26	15361	1.79577	1	0.981299	0.961272	down
KEGG_PATHWAY	ccad04114:Oocyte meiosis	42	0.793651	0.0649155	YWHAE, CAMK2D, YWHAB, ADCY3, ITPR2, ITPR3, SMC3, PKMYT1, PPP2CA, PPP1CC, RPS6KA3, PPP3CA, PPP3R1, CDC23, PPP2R1A, PPP2R5E, CDC27, MAPK1, BTRC, PRKACB, YWHAG, MAPK3, SKP1, MAP2K1, FBXW11, PPP2R5B, PPP2R5A, PPP2R5D, CDC25C, MAPK14, SMC1A, YWHAZ, PPP1CA, SGO1, CPEB1, ADCY9, ESPL1, STAG3, CCNE1, ANAPC4, ANAPC1, MAD1L1	2430	141	10427	1.27815	1	0.170943	0.125294	down
GOTERM_BP_DIRECT	GO:0034620~cellular response to unfolded protein	8	0.151172	0.0649466	HSPA9, HSPA8, LOC122430139, HSPA5, LOC122423465, LOC122430140, LOC122428193, HSPA13	3832	16	15999	2.08755	1	1	0.999547	down
GOTERM_BP_DIRECT	GO:0030866~cortical actin cytoskeleton organization	8	0.151172	0.0649466	NCKAP1, FMNL2, ROCK1, EPB41, EPB41L1, FHOD1, EPB41L2, NCKAP1L	3832	16	15999	2.08755	1	1	0.999547	down
KEGG_PATHWAY	ccad03008:Ribosome biogenesis in eukaryotes	36	0.680272	0.0650749	POP5, NVL, POP4, WDR3, HEATR1, NXT2, PWP2, AK6, WDR43, NOL6, NXF1, LOC122436231, XPO1, TCOF1, GAR1, UTP14A, NOP56, NOP58, UTP6, REXO1, UTP4, CSNK2A1, IMP3, EFL1, WDR75, IMP4, UTP18, RPP25L, RCL1, GNL3L, XRN1, CSNK2B, XRN2, SBDS, MPHOSPH10, RPP25	2430	118	10427	1.3091	1	0.170943	0.125294	down
GOTERM_MF_DIRECT	GO:0051879~Hsp90 protein binding	6	0.113379	0.0658347	UNC45A, PTGES3, TTC4, PTGES3L, PPEF2, TELO2	3930	10	16442	2.51023	1	1	0.997165	down
GOTERM_MF_DIRECT	GO:0080025~phosphatidylinositol-3,5-bisphosphate binding	6	0.113379	0.0658347	HIP1, WDR45B, SNX14, PLEKHA5, WIPI1, WIPI2	3930	10	16442	2.51023	1	1	0.997165	down
GOTERM_MF_DIRECT	GO:0015026~coreceptor activity	7	0.132275	0.0661849	LOC122424805, CD4, RAMP3, CD80, ACKR3, CXCR6, RGMB	3930	13	16442	2.25277	1	1	0.997165	down
GOTERM_MF_DIRECT	GO:0016616~oxidoreductase activity, acting on the CH-OH group of donors, NAD or NADP as acceptor	7	0.132275	0.0661849	UEVLD, CTBP1, IDH3G, RDH10, HSD17B11, CBR4, GLYR1	3930	13	16442	2.25277	1	1	0.997165	down
GOTERM_MF_DIRECT	GO:0043138~3'-5' DNA helicase activity	7	0.132275	0.0661849	RECQL4, BLM, RECQL5, ERCC3, FANCM, DHX9, LOC122422743	3930	13	16442	2.25277	1	1	0.997165	down
GOTERM_BP_DIRECT	GO:0006611~protein export from nucleus	6	0.113379	0.0663495	RANBP3, XPO1, XPO6, CSE1L, XPO5, XPO7	3832	10	15999	2.50506	1	1	0.999547	down
GOTERM_BP_DIRECT	GO:0043001~Golgi to plasma membrane protein transport	6	0.113379	0.0663495	NSF, GOLPH3, SYS1, GOLPH3L, GOLGA7, BLZF1	3832	10	15999	2.50506	1	1	0.999547	down
GOTERM_BP_DIRECT	GO:0006646~phosphatidylethanolamine biosynthetic process	6	0.113379	0.0663495	PCYT2, CHKB, ETNK1, CEPT1, SELENOI, PISD	3832	10	15999	2.50506	1	1	0.999547	down
GOTERM_BP_DIRECT	GO:0070936~protein K48-linked ubiquitination	6	0.113379	0.0663495	ITCH, AMFR, FBXO38, UBE2D2, RNF8, RFFL	3832	10	15999	2.50506	1	1	0.999547	down
GOTERM_BP_DIRECT	GO:0071363~cellular response to growth factor stimulus	7	0.132275	0.066767	ACVRL1, BMPR2, ACVR1B, ACVR2B, ACVR2A, TGFBR2, BMPR1A	3832	13	15999	2.24813	1	1	0.999547	down
GOTERM_BP_DIRECT	GO:0030097~hemopoiesis	7	0.132275	0.066767	SELPLG, IL7R, JAK2, RUNX3, RUNX2, JAK1, RUNX1	3832	13	15999	2.24813	1	1	0.999547	down
GOTERM_CC_DIRECT	GO:0000922~spindle pole	13	0.245654	0.0675483	PLK3, NUMA1, TUBGCP2, PLK2, WDR73, CDC14A, NEDD1, ASPM, LATS2, TUBGCP5, TUBGCP6, TUBGCP3, CEP44	3619	33	15361	1.67209	1	1	0.981022	down
GOTERM_BP_DIRECT	GO:0008360~regulation of cell shape	14	0.26455	0.0689893	RDX, PALM3, RHOG, MSN, FMNL2, RHOT1, PLXNB3, PLXNB1, RAC1, PLXNC1, NF2, EZR, MET, BRWD3	3832	36	15999	1.62365	1	1	0.999547	down
GOTERM_BP_DIRECT	GO:0007015~actin filament organization	25	0.472411	0.0696275	HIP1, WAS, LOC122435468, BRK1, WASL, CORO1A, CORO1B, PPP1R9B, LOC122431989, LOC122421209, SAMD14, RHOT1, TMSB4X, RAC1, TPM4, TPM3, TPM2, TPM1, RHOG, MYO5A, MYO19, MARCKS, MYO5B, MYO5C, ELMO3	3832	75	15999	1.3917	1	1	0.999547	down
KEGG_PATHWAY	ccad05016:Huntington disease	102	1.92744	0.0708262	PSMD6, PSMD7, PSMD4, PSMD2, TUBB1, CREB3L2, MAP3K5, LOC122427612, SDHD, SDHA, SDHB, ERN1, VDAC3, VDAC2, TFAM, LOC122421476, TBPL1, ULK2, ULK1, LOC122427613, LOC122455265, VDAC1, LOC122421478, TP53, PSMD12, PSMD13, ATP5MC2, PIK3R4, ATP5MC3, LOC122424937, KLC4, NRBF2, LOC122426544, LOC122431334, LOC122432541, LOC122426664, SP1, ATG2A, LOC122434167, DNAL4, RCOR1, DNAL1, ATG2B, HIP1, CLTC, AP2A1, AP2…	2430	380	10427	1.15178	1	0.184673	0.135357	down
GOTERM_BP_DIRECT	GO:0007052~mitotic spindle organization	11	0.207861	0.0709093	PTPA, DCTN2, CENPH, KIF4A, TACC3, EFHC1, TACC1, KIF22, KIF7, DLGAP5, KIF27	3832	26	15999	1.76639	1	1	0.999547	down
GOTERM_MF_DIRECT	GO:0003779~actin binding	32	0.604686	0.0709256	GMFB, TLNRD1, EPB41, WIPF1, WAS, WASL, CNN3, EPS8, PDLIM2, EPB41L1, EPB41L2, LOC122426218, LPXN, WHAMM, PDLIM5, WASHC1, WASF2, VPS16, PHACTR4, RDX, MSN, PARVB, SSH2, FHDC1, SSH3, DIAPH2, SPATA32, SPIRE2, EVL, NF2, PFN1, EZR	3930	101	16442	1.32553	1	1	0.997165	down
GOTERM_BP_DIRECT	GO:0051726~regulation of cell cycle	13	0.245654	0.0751678	USP16, LOC122433413, TSC2, LOC122439416, LOC122427080, TSC1, LIN9, CABLES2, SON, TFDP1, TFDP2, PCLAF, FBXL3	3832	33	15999	1.64474	1	1	0.999547	down
GOTERM_CC_DIRECT	GO:0005884~actin filament	14	0.26455	0.0751823	DBNL, TPM4, TPM3, TPM2, TPM1, TWF2, LOC122435468, FHDC1, AIF1, PSTPIP1, DIAPH2, COTL1, PLS3, GAS2L2	3619	37	15361	1.60604	1	1	0.981022	down
GOTERM_CC_DIRECT	GO:0031902~late endosome membrane	9	0.170068	0.075918	MARCHF1, PIP4P1, WDR91, VTI1A, LOC122429902, ATP13A3, VPS36, RMC1, VTI1B	3619	20	15361	1.91004	1	1	0.981022	down
KEGG_PATHWAY	ccad04014:Ras signaling pathway	68	1.28496	0.076477	PIK3CD, FASLG, ETS1, RASSF5, AKT2, RAC2, AKT1, RAC1, PRKACB, RALBP1, MAP2K1, CHUK, PRKCB, RALGAPA2, FLT3LG, LOC122441383, RHOA, TIAM1, RASA3, PIK3CA, RASA1, KIT, RAF1, MET, EXOC2, EPHA2, ARF6, RALA, RAB5B, RAB5C, RALB, SHC1, TGFA, FOXO4, PIK3R1, RASAL3, PLA2G6, PLD1, RASGRP1, RELA, RASGRP3, RAP1B, CDC42, LOC122444227, MAPK9, GNG10, MAPK8, RAP1A, PLCG2, ABL1, MAPK1, SHOC2, PLCG1, PAK3, PAK2, MAPK3…	2430	245	10427	1.19096	1	0.197941	0.145081	down
GOTERM_BP_DIRECT	GO:0002682~regulation of immune system process	15	0.283447	0.0767548	ZBTB17, LOC122431699, ZBTB38, ZBTB1, LOC122420196, ZNF26, LOC122420513, LOC122420204, LOC122420213, LOC122420201, LOC122440466, LOC122420023, LOC122424239, ZNF787, GZF1	3832	40	15999	1.56566	1	1	0.999547	down
KEGG_PATHWAY	ccad05225:Hepatocellular carcinoma	52	0.982615	0.0779132	RB1, CDKN1A, WNT2B, PTEN, ARAF, PIK3CD, ACTB, MYC, AKT2, AKT1, SMARCC1, MAP2K1, SMARCC2, PRKCB, ACTL6A, AXIN1, AXIN2, ARID1A, ARID1B, TGFBR2, PIK3CA, RAF1, MET, TP53, SMARCD2, SHC1, TCF7, LRP5, WNT8B, TGFA, PIK3R1, TERT, PLCG2, MAPK1, BAK1, PLCG1, MAPK3, SMAD3, TGFB1, TXNRD3, TXNRD2, CSNK1A1, FZD4, BAD, TXNRD1, IGF2, FZD9, SMARCA2, APC, CDK4, BAX, KRAS	2430	182	10427	1.22598	1	0.200186	0.146727	down
GOTERM_MF_DIRECT	GO:0003684~damaged DNA binding	12	0.226757	0.0809376	DCLRE1B, DCLRE1A, XRCC6, DCLRE1C, ERCC4, XNDC1N, XRCC1, XPC, NBN, NEIL1, RAD23B, POLH	3930	30	16442	1.67349	1	1	0.997165	down
KEGG_PATHWAY	ccad05216:Thyroid cancer	16	0.302343	0.0815116	MAP2K1, CDKN1A, TPM3, NCOA4, TCF7, LOC122435468, MYC, TPR, CCDC6, BAX, MAPK1, KRAS, PPARG, BAK1, TP53, MAPK3	2430	45	10427	1.52567	1	0.207914	0.152391	down
GOTERM_BP_DIRECT	GO:0007249~canonical NF-kappaB signal transduction	9	0.170068	0.082425	NFKBIL1, REL, BCL10, AZI2, TANK, RELA, FAIM, NFKB2, RELB	3832	20	15999	1.8788	1	1	0.999547	down
KEGG_PATHWAY	ccad05020:Prion disease	92	1.73847	0.0857139	LOC122423465, PIK3CD, LOC122428193, LAMC1, CASP9, PPP3CA, PSMD6, TUBA1B, PSMD7, LOC122441612, PSMD4, PSMD2, TUBB1, CREB3L2, RAC2, RAC1, PRKACB, CSNK2A1, LOC122427612, TUBB, PRKCD, SDHD, SDHA, SDHB, PSMA5, PSMA4, NDUFS8, PIK3CA, NDUFS6, CSNK2B, NDUFS4, LOC122430140, VDAC3, LOC122421476, VDAC2, LOC122427613, LOC122455265, VDAC1, LOC122421478, SLC25A5, SLC25A4, ATF4, SLC25A6, C1QA, PSMD12, LOC122430…	2430	343	10427	1.15092	1	0.21706	0.159095	down
GOTERM_MF_DIRECT	GO:0031625~ubiquitin protein ligase binding	19	0.359033	0.0868792	CUL9, GABARAPL2, DET1, CUL7, GABARAPL1, LOC122430139, CUL5, CUL2, ERLIN1, NEDD8, TRAF1, CUL4A, MAP1LC3B, NPLOC4, UBB, UBC, LOC122430140, UBA52, CCDC50	3930	55	16442	1.44528	1	1	0.997165	down
GOTERM_MF_DIRECT	GO:0042162~telomeric DNA binding	8	0.151172	0.0875258	XRCC6, TEN1, TERT, TINF2, SMG7, SMG5, TELO2, SMG6	3930	17	16442	1.96881	1	1	0.997165	down
GOTERM_MF_DIRECT	GO:0004521~RNA endonuclease activity	8	0.151172	0.0875258	RCL1, ERN1, ZC3H12D, ZC3H12C, RNASEK, SLFN14, ZC3H12A, EXOG	3930	17	16442	1.96881	1	1	0.997165	down
GOTERM_CC_DIRECT	GO:0005801~cis-Golgi network	7	0.132275	0.0878091	LRPAP1, TRAPPC6A, TRAPPC6B, KDELR1, SLC35C2, GOSR1, COG3	3619	14	15361	2.12227	1	1	0.981022	down
GOTERM_CC_DIRECT	GO:0071014~post-mRNA release spliceosomal complex	7	0.132275	0.0878091	ISY1, XAB2, CCDC12, SYF2, CWF19L1, YJU2B, CRNKL1	3619	14	15361	2.12227	1	1	0.981022	down
GOTERM_BP_DIRECT	GO:0000724~double-strand break repair via homologous recombination	19	0.359033	0.0882841	BLM, STN1, MRE11, MCM8, NSMCE2, RPA2, BRCA1, RAD54B, RECQL4, ZFYVE26, RAD51D, PPP4C, RECQL5, ERCC4, SWI5, NABP2, NABP1, SLX1A, NBN	3832	55	15999	1.44231	1	1	0.999547	down
GOTERM_BP_DIRECT	GO:0051016~barbed-end actin filament capping	8	0.151172	0.0883364	SVIL, SCIN, GSN, CAPZA1, CAPZA2, TWF2, ADD3, ADD2	3832	17	15999	1.96476	1	1	0.999547	down
GOTERM_CC_DIRECT	GO:0000923~equatorial microtubule organizing center	4	0.0755858	0.0888146	TUBGCP2, TUBGCP5, TUBGCP6, TUBGCP3	3619	5	15361	3.39563	1	1	0.981022	down
GOTERM_CC_DIRECT	GO:0070822~Sin3-type complex	4	0.0755858	0.0888146	BRMS1, PHF12, SAP130, SUDS3	3619	5	15361	3.39563	1	1	0.981022	down
GOTERM_CC_DIRECT	GO:0031209~SCAR complex	4	0.0755858	0.0888146	CYFIP1, NCKAP1, BRK1, NCKAP1L	3619	5	15361	3.39563	1	1	0.981022	down
KEGG_PATHWAY	ccad00520:Amino sugar and nucleotide sugar metabolism	18	0.340136	0.0910642	GPI, LOC122423043, GALT, UXS1, LOC122429743, GFPT1, PMM2, LOC122454606, LOC122454605, UGP2, GNPDA2, AMDHD2, FPGT, UAP1L1, PGM2, GNPNAT1, PGM1, GNE	2430	53	10427	1.4573	1	0.228961	0.167818	down
GOTERM_BP_DIRECT	GO:0051085~chaperone cofactor-dependent protein refolding	13	0.245654	0.0918278	HSPA9, HSPA8, LOC122430139, LOC122421195, HSPA5, ST13, LOC122423465, LOC122428193, HSPE1, TOR1B, HSPA13, DNAJB4, LOC122430140	3832	34	15999	1.59636	1	1	0.999547	down
GOTERM_MF_DIRECT	GO:0008409~5'-3' exonuclease activity	4	0.0755858	0.0921859	TRIR, FEN1, EXOG, FAN1	3930	5	16442	3.34697	1	1	0.997165	down
GOTERM_MF_DIRECT	GO:0004791~thioredoxin-disulfide reductase (NADPH) activity	4	0.0755858	0.0921859	TXNRD3, TXNRD2, TXNRD1, SELENOT	3930	5	16442	3.34697	1	1	0.997165	down
GOTERM_MF_DIRECT	GO:0016494~C-X-C chemokine receptor activity	4	0.0755858	0.0921859	LOC122426699, CXCR3, LOC122426789, CXCR6	3930	5	16442	3.34697	1	1	0.997165	down
GOTERM_CC_DIRECT	GO:0030126~COPI vesicle coat	6	0.113379	0.0926655	COPB2, COPB1, COPG1, DIPK2A, COPZ1, ARCN1	3619	11	15361	2.31521	1	1	0.981022	down
GOTERM_BP_DIRECT	GO:0005980~glycogen catabolic process	4	0.0755858	0.0926731	PYGB, AGL, PYGM, PYGL	3832	5	15999	3.34008	1	1	0.999547	down
GOTERM_BP_DIRECT	GO:0038061~non-canonical NF-kappaB signal transduction	4	0.0755858	0.0926731	REL, RELA, NFKB2, RELB	3832	5	15999	3.34008	1	1	0.999547	down
GOTERM_BP_DIRECT	GO:0034727~piecemeal microautophagy of the nucleus	4	0.0755858	0.0926731	RB1CC1, ATG2A, ATG7, ATG2B	3832	5	15999	3.34008	1	1	0.999547	down
GOTERM_BP_DIRECT	GO:0032367~intracellular cholesterol transport	4	0.0755858	0.0926731	STARD4, STAR, NPC2, RELCH	3832	5	15999	3.34008	1	1	0.999547	down
GOTERM_BP_DIRECT	GO:0006829~zinc ion transport	4	0.0755858	0.0926731	SLC30A7, SLC30A9, SLC39A9, SLC30A5	3832	5	15999	3.34008	1	1	0.999547	down
GOTERM_BP_DIRECT	GO:0035493~SNARE complex assembly	4	0.0755858	0.0926731	VAMP8, VAMP1, VAMP2, VAMP3	3832	5	15999	3.34008	1	1	0.999547	down
GOTERM_BP_DIRECT	GO:0035556~intracellular signal transduction	69	1.30385	0.0927609	ITK, MAST4, CAB39L, DGKA, RPS6KA4, RPS6KA3, PREX1, JAK2, JAK1, WSB1, WSB2, SYK, CISH, DAPK1, PRKCE, LOC122441383, NRG1, TYK2, MASTL, NRBP1, VAV1, KCTD9, MELK, ADCY9, RASA3, SPATA13, SIK3, BTK, TSSK6, TSSK3, PRKCQ, LCP2, SIK2, TSSK4, ARHGEF6, CAB39, SHC1, ASB14, ADCY3, PSEN1, PLD1, SOCS2, SOCS3, NUAK2, SOCS1, STK38, SH3BP5, MAPK1, STK38L, ECT2, PAK3, SH2B3, GPR155, PAK2, SOCS7, MAPK3, PLCL2, BMX, …	3832	245	15999	1.17585	1	1	0.999547	down
GOTERM_MF_DIRECT	GO:0046935~1-phosphatidylinositol-3-kinase regulator activity	7	0.132275	0.0931357	SOCS2, SOCS3, SOCS1, CISH, PIK3R1, SOCS7, PIK3R5	3930	14	16442	2.09186	1	1	0.997165	down
KEGG_PATHWAY	ccad00670:One carbon pool by folate	9	0.170068	0.0931379	DHFR, MTHFD1L, MTHFD2, SHMT2, AMT, MTR, MTHFS, TYMS, GART	2430	21	10427	1.83898	1	0.230877	0.169222	down
KEGG_PATHWAY	ccad00531:Glycosaminoglycan degradation	9	0.170068	0.0931379	GALNS, HGSNAT, HYAL1, LOC122454606, IDS, LOC122454605, HPSE, GUSB, ARSB	2430	21	10427	1.83898	1	0.230877	0.169222	down
GOTERM_CC_DIRECT	GO:0031510~SUMO activating enzyme complex	5	0.0944822	0.0947042	UBA7, UBA6, UBA2, UBA1, SAE1	3619	8	15361	2.65284	1	1	0.981022	down
GOTERM_CC_DIRECT	GO:0035145~exon-exon junction complex	5	0.0944822	0.0947042	UPF2, BCLAF1, RBM8A, LOC122423495, PYM1	3619	8	15361	2.65284	1	1	0.981022	down
KEGG_PATHWAY	ccad00563:Glycosylphosphatidylinositol (GPI)-anchor biosynthesis	11	0.207861	0.0950111	PIGS, PIGC, PIGB, PGAP1, PIGO, PIGN, PIGQ, PIGK, PIGM, PIGL, LOC122439451	2430	28	10427	1.68573	1	0.233873	0.171419	down
KEGG_PATHWAY	ccad05219:Bladder cancer	16	0.302343	0.0959648	RB1, MAP2K1, CDKN1A, DAPK1, SRC, ARAF, LOC122449754, LOC122427080, CDK4, MYC, MAPK1, KRAS, RAF1, TP53, MAPK3, HBEGF	2430	46	10427	1.4925	1	0.234581	0.171937	down
GOTERM_BP_DIRECT	GO:0016477~cell migration	27	0.510204	0.0970604	ITGB1, DOCK5, NCKAP1, SDC4, SDC3, PIK3CD, TNFAIP3, NEDD9, PIK3C2A, CORO1A, PIK3CG, CORO1B, PODXL, NCKAP1L, LOC122425452, CARMIL2, ARPC5, RHOF, RHOA, VAV1, FMNL2, PIK3CA, APC, CASS4, SDC1, DOCK2, MET	3832	85	15999	1.32621	1	1	0.999547	down
KEGG_PATHWAY	ccad04612:Antigen processing and presentation	29	0.547997	0.0974016	LOC122424030, LOC122429686, CIITA, LOC122430139, LOC122429366, HSP90AB1, LOC122423465, LOC122429106, LOC122428193, LOC122444227, LOC122423927, LOC122443970, LOC122429902, PDIA3, LOC122429972, HSPA8, HSPA5, NFYB, HSPA4, NFYC, TAP2, RFXANK, LOC122429593, CD4, CD8A, LOC122430140, PSME2, LOC122443968, LGMN	2430	95	10427	1.30987	1	0.236451	0.173308	down
GOTERM_MF_DIRECT	GO:0005080~protein kinase C binding	6	0.113379	0.0976125	PARD6B, CAVIN2, RACK1, PKP2, SQSTM1, YWHAG	3930	11	16442	2.28203	1	1	0.997165	down
GOTERM_MF_DIRECT	GO:0051721~protein phosphatase 2A binding	6	0.113379	0.0976125	ANKLE2, LOC122443603, LOC122432124, STRN, STRN4, STRN3	3930	11	16442	2.28203	1	1	0.997165	down
KEGG_PATHWAY	ccad04720:Long-term potentiation	24	0.453515	0.0981257	CAMK2D, MAP2K1, PRKCB, ARAF, ITPR2, ITPR3, PPP1CA, GRIN2D, RAP1B, PPP1CC, PPP3CA, RPS6KA3, PPP3R1, PLCB3, PLCB4, RAP1A, CAMK4, MAPK1, KRAS, RAF1, PRKACB, RAPGEF3, ATF4, MAPK3	2430	76	10427	1.35504	1	0.236577	0.1734	down
GOTERM_MF_DIRECT	GO:0051082~unfolded protein binding	32	0.604686	0.0983196	LOC122430139, HSP90AB1, LOC122423465, LOC122428193, HSPA13, DNAJB2, NUDCD3, DNAJB4, GRPEL2, CDC37L1, CCT8, UGGT1, CCT4, HSPA9, CCT2, HSPA8, TRAP1, HSPA5, CCDC115, HSPE1, CLPX, PDRG1, CCT6A, ERN1, SHQ1, DNAJA3, TCP1, LOC122430140, PFDN1, PFDN2, PFDN5, PFDN6	3930	104	16442	1.2873	1	1	0.997165	down
GOTERM_BP_DIRECT	GO:0048280~vesicle fusion with Golgi apparatus	6	0.113379	0.0983309	YIPF4, YIPF5, VTI1A, SEC22B, BET1, VTI1B	3832	11	15999	2.27733	1	1	0.999547	down
GOTERM_BP_DIRECT	GO:0032007~negative regulation of TOR signaling	6	0.113379	0.0983309	GSK3A, LOC122429801, TMEM127, TNFAIP8L1, TSC2, TSC1	3832	11	15999	2.27733	1	1	0.999547	down
GOTERM_MF_DIRECT	GO:0019948~SUMO activating enzyme activity	5	0.0944822	0.099048	UBA7, UBA6, UBA2, UBA1, SAE1	3930	8	16442	2.61482	1	1	0.997165	down
GOTERM_MF_DIRECT	GO:0070034~telomerase RNA binding	5	0.0944822	0.099048	TERT, TEP1, SMG7, SMG5, SMG6	3930	8	16442	2.61482	1	1	0.997165	down
GOTERM_MF_DIRECT	GO:0005049~nuclear export signal receptor activity	5	0.0944822	0.099048	XPO1, XPO6, CSE1L, XPO5, XPO7	3930	8	16442	2.61482	1	1	0.997165	down
GOTERM_MF_DIRECT	GO:0035005~1-phosphatidylinositol-4-phosphate 3-kinase activity	5	0.0944822	0.099048	LOC122425452, PIK3CA, PIK3CD, PIK3C2A, PIK3CG	3930	8	16442	2.61482	1	1	0.997165	down
GOTERM_BP_DIRECT	GO:0016075~rRNA catabolic process	5	0.0944822	0.0996773	EXOSC5, XRN1, DIS3, SLFN14, DIS3L	3832	8	15999	2.60944	1	1	0.999547	down
GOTERM_BP_DIRECT	GO:0006783~heme biosynthetic process	5	0.0944822	0.0996773	ALAD, ALAS2, UROD, HMBS, PPOX	3832	8	15999	2.60944	1	1	0.999547	down
GOTERM_BP_DIRECT	GO:0002084~protein depalmitoylation	5	0.0944822	0.0996773	LYPLA2, LYPLA1, PPT1, ABHD17C, LYPLAL1	3832	8	15999	2.60944	1	1	0.999547	down
GOTERM_BP_DIRECT	GO:0071456~cellular response to hypoxia	5	0.0944822	0.0996773	EGLN3, EGLN2, EPAS1, HIF3A, HIF1A	3832	8	15999	2.60944	1	1	0.999547	down
GOTERM_BP_DIRECT	GO:0048814~regulation of dendrite morphogenesis	5	0.0944822	0.0996773	FXR1, HECW2, NEDD4, NEDD4L, LZTS1	3832	8	15999	2.60944	1	1	0.999547	down
GOTERM_BP_DIRECT	GO:0000086~G2/M transition of mitotic cell cycle	5	0.0944822	0.0996773	LOC122439416, FBXL3, FOXM1, CDC25C, CDC25A	3832	8	15999	2.60944	1	1	0.999547	down

## Sheet: Adults day 14
List of GO terms and KEGG pathways associated with up- and downregulated genes in adult elk 2, 5 and 14 days after SARS-CoV-2 challenge
MF,BP, KEGG_Up and downregulated DE genes - adults day 14
Category	Term	Count	%	PValue	Genes	List Total	Pop Hits	Pop Total	Fold Enrichment	Bonferroni	Benjamini	FDR	DE genes
KEGG_PATHWAY	ccad03440:Homologous recombination	18	0.413888	3.8403e-05	MUS81, BARD1, TOP3B, BLM, ABRAXAS1, XRCC2, XRCC3, TOP3A, BRCC3, RAD54B, SEM1, RAD52, RAD50, RAD51, RPA3, RBBP8, TOPBP1, LOC122423602	1524	42	10427	2.93223	0.0132377	0.0133642	0.0133258	up
KEGG_PATHWAY	ccad03460:Fanconi anemia pathway	19	0.436882	0.000326013	MUS81, TOP3B, BLM, RMI2, POLN, CENPX, FANCM, TOP3A, REV1, FAAP24, FANCC, FANCB, RAD51, RPA3, UBE2T, USP1, PMS2, FAN1, LOC122435272	1524	53	10427	2.45274	0.106979	0.0567263	0.0565633	up
KEGG_PATHWAY	ccad03010:Ribosome	98	2.25339	0.000755172	RPL5, RPL30, LOC122429761, LOC122424993, RPS15, RPL36AL, LOC122448722, RPL35, LOC122455254, LOC122424583, RPL21, LOC122426369, RPL22, LOC122431836, LOC122437256, LOC122432243, RPL27, RPL26, LOC122426404, LOC122439670, LOC122430898, LOC122423441, MRPL18, LOC122434456, LOC122420295, LOC122420690, MRPL12, LOC122435548, LOC122422190, MRPL10, MRPL20, LOC122433080, LOC122436231, LOC122420695, LOC122431…	1524	489	10427	1.37117	0.230599	0.0875999	0.0873482	up
GOTERM_CC_DIRECT	GO:0005874~microtubule	20	0.459876	0.0015465	TUBAL3, MAP1S, LOC122430099, LOC122426664, TUBD1, TUBB4A, DNM1, TPX2, CENPE, TPPP2, MAP1B, MAP1A, DCDC2B, LOC122441498, NUSAP1, CDK2AP2, RADIL, EFHC2, LOC122422249, TUBA8	2508	58	15361	2.112	0.584198	0.442438	0.442438	up
GOTERM_BP_DIRECT	GO:0051017~actin filament bundle assembly	10	0.229938	0.00155617	LIMA1, BAIAP2L2, BAIAP2L1, FSCN1, SHROOM1, ESPN, BAIAP2, AIF1, PLS1, LIMD2	2611	19	15999	3.22502	0.93882	1	1	up
GOTERM_CC_DIRECT	GO:0031594~neuromuscular junction	10	0.229938	0.00156063	FCHSD1, UNC13B, SYNGR1, UNC13A, PSEN2, PSEN1, SYNC, SYNGR4, LOC122454484, SNTA1	2508	19	15361	3.22358	0.58752	0.442438	0.442438	up
GOTERM_MF_DIRECT	GO:0008270~zinc ion binding	132	3.03518	0.00213215	ZNF330, PGLYRP3, PGLYRP2, ZFAND3, KDM1B, TTF2, ZFAND1, NR3C2, PEG10, DHX58, SCAPER, TRIM23, PIAS3, USP5, LOC122429635, NSMCE2, PIAS1, AR, NEIL3, TRIM17, ZNF318, TRIM13, PGR, TRIM16, NEIL1, SNRPC, SRSF7, CUL9, L3MBTL1, LOC122454388, ZCCHC9, DTX2, AEBP1, GATA1, ZMAT3, LOC122435542, ZRANB3, ZFHX3, DTNA, ZFHX2, DTNB, NFXL1, ESR1, ST18, ZZEF1, BMP1, ZZZ3, RPS29, LOC122421014, LOC122433471, ZCCHC12, SU…	2678	637	16442	1.27227	0.909394	1	1	up
GOTERM_BP_DIRECT	GO:0000278~mitotic cell cycle	21	0.48287	0.00333213	CDT1, WDHD1, TUBAL3, LOC122430099, LOC122426664, TUBD1, SNX33, SKA3, TUBB4A, PPP2CA, NEDD1, CENPE, PPP2CB, WEE1, WEE2, ZW10, LOC122441498, TUBGCP3, LOC122422249, POLE, TUBA8	2611	66	15999	1.94967	0.997491	1	1	up
GOTERM_MF_DIRECT	GO:0005515~protein binding	424	9.74937	0.00352258	MDC1, FRMPD4, WDR86, WDR83, SMC3, SLA2, LOC122438914, PREX2, PSMD9, UBASH3B, LIPG, SAMD12, LOC122422217, SAMD10, VPS39, ANKS1B, WDHD1, PRKCI, UNC5A, UNC5B, DNAAF1, ARMC7, WDR72, OPTC, HECW2, TYRO3, SPARCL1, NGEF, SKAP2, LOC122421381, PRKDC, WDR64, SLCO5A1, AAAS, PRKCZ, IL22RA2, C9, RAD21, FLRT1, PRDM16, RRS1, CEP72, LOC122421388, ZBTB7B, PLK4, BARD1, F8A1, STARD13, SETD1B, WDR53, NETO2, TPBGL, SN…	2678	2320	16442	1.12208	0.981125	1	1	up
KEGG_PATHWAY	ccad04071:Sphingolipid signaling pathway	31	0.712808	0.00444786	OPRD1, PTEN, PIK3R3, PIK3R2, PLD1, PRKCZ, TNF, PPP2CA, PPP2CB, PPP2R1B, PPP2R5E, SPTLC3, ADORA1, RAC3, S1PR3, S1PR2, S1PR5, BID, CERS4, PRKCE, SPHK1, SGPP1, MAPK12, MAPK11, PLCB3, PLCB4, PPP2R2C, PPP2R2B, DEGS2, PLCB1, CERS1	1524	127	10427	1.67006	0.787082	0.386964	0.385852	up
GOTERM_CC_DIRECT	GO:0030425~dendrite	20	0.459876	0.00535889	MAP1S, NPFF, HTR2B, SORBS2, TRAK1, PDYN, PPP1R9A, ZWINT, CALB2, SAMD14, HTR6, HRH1, SMO, MAP1B, PNOC, MAP1A, ADORA1, HOMER3, LOC122429901, CNIH2	2508	64	15361	1.914	0.952483	0.868713	0.868713	up
GOTERM_MF_DIRECT	GO:0003735~structural constituent of ribosome	106	2.43734	0.00672573	RPL5, RPL30, LOC122429761, LOC122424993, LOC122452307, RPS15, RPL36AL, LOC122448722, RPL35, LOC122455254, LOC122424583, RPL21, LOC122426369, RPL22, MRPS18B, LOC122431836, LOC122437256, LOC122432243, RPL27, RPL26, LOC122426404, LOC122439670, LOC122423441, MRPL18, LOC122434456, LOC122421144, LOC122420295, LOC122420690, MRPL12, LOC122435548, LOC122422190, MRPL10, MRPL20, LOC122433080, LOC122420695, …	2678	514	16442	1.26615	0.999496	1	1	up
GOTERM_BP_DIRECT	GO:0006302~double-strand break repair	10	0.229938	0.00742047	RNF168, RAD50, POLN, TDP2, RNF8, TNKS1BP1, ACTR8, BRCC3, MPND, GGN	2611	23	15999	2.66415	0.999998	1	1	up
KEGG_PATHWAY	ccad04261:Adrenergic signaling in cardiomyocytes	37	0.85077	0.0077446	CAMK2B, POPDC2, ADCY4, ATP1A3, CACNA1D, CALML4, ADCY6, PIK3R6, PIK3CG, SLC8A2, PPP2CA, CACNG6, PPP2CB, CACNG8, RPS6KA5, PPP2R1B, PPP2R5E, CREB3L4, PRKACB, TPM4, TPM2, CACNA2D3, ATP2B2, CACNA2D4, MAPK12, PPP1CA, SLC8A3, CREB3, MAPK11, PLCB3, PLCB4, PPP2R2C, PPP1R1A, PPP2R2B, KCNQ1, PLCB1, SCN4B	1524	165	10427	1.53424	0.932649	0.539024	0.537475	up
GOTERM_BP_DIRECT	GO:0006281~DNA repair	16	0.367901	0.00930223	ZRANB3, PIF1, WDHD1, RFC3, RMI2, UBE2B, CENPX, RFC2, DOT1L, DDB2, ALKBH3, DMC1, TIMELESS, RAD1, DMAP1, RAD9B	2611	49	15999	2.00083	1	1	1	up
GOTERM_BP_DIRECT	GO:0006886~intracellular protein transport	42	0.965739	0.00997497	NAPA, VPS29, RAMP3, STX17, STXBP3, SAR1B, LOC122422891, STXBP1, VPS26C, CLTB, VPS26A, SNX10, AP2A1, SNX33, TOMM22, AP3M2, ARFRP1, SNX1, RAB20, SNX2, AP1G2, ARFIP2, TMED1, TMED6, TMED5, SEC31B, LOC122454483, VPS39, TRIM23, LOC122433182, CD74, VPS18, SEC24A, STX8, SYTL5, AP3B2, STX1B, RABL3, PICK1, VIPAS39, VPS45, TSNARE1	2611	176	15999	1.46225	1	1	1	up
GOTERM_MF_DIRECT	GO:0004725~protein tyrosine phosphatase activity	17	0.390894	0.0101175	PTPRT, PTPRU, LOC122452399, PTPRN2, PTPRN, EYA4, PTEN, PTPN11, PTPRK, PTPRH, PTPN14, PTPRF, PTPRD, UBASH3B, PTPRA, ACP4, PTPN3	2678	54	16442	1.93285	0.999989	1	1	up
KEGG_PATHWAY	ccad01100:Metabolic pathways	290	6.6682	0.0112139	PGAP1, LOC122455135, LOC122451456, PANK1, TXNDC12, LOC122432817, ABAT, ENO2, ENO3, HYKK, TDO2, FLAD1, LIPG, LOC122434670, SEPHS2, XYLB, PDHX, ACOT8, ATP6V1G2, MECR, ENTPD3, ENTPD6, HSD11B1L, ALG3, ALG1, UPB1, GBGT1, GCAT, LOC122439435, MTHFD2L, LOC122454293, GPLD1, PDE1C, RPN2, PDE1B, SDSL, LIAS, HSD11B2, RDH12, LOC122419730, PPCS, NEU1, PRDM16, ST8SIA5, ST3GAL5, PIP5K1B, RIMKLA, ST3GAL3, B4GALNT…	1524	1764	10427	1.1248	0.980024	0.647991	0.646129	up
GOTERM_CC_DIRECT	GO:0032588~trans-Golgi network membrane	7	0.160957	0.0113968	TEPSIN, SCAMP5, SCAMP4, ARFIP2, PICK1, PLD4, CLBA1	2508	13	15361	3.29797	0.998495	0.868713	0.868713	up
GOTERM_CC_DIRECT	GO:0005762~mitochondrial large ribosomal subunit	13	0.298919	0.011837	NSUN4, MRPL38, MRPL27, MRPL36, MRPL58, MRPL12, MRPL10, MRPL54, MRPL55, MRPL52, MRPL51, MRPL40, LOC122432042	2508	37	15361	2.15196	0.998831	0.868713	0.868713	up
GOTERM_CC_DIRECT	GO:0005783~endoplasmic reticulum	68	1.56358	0.0118814	POMT2, TOR2A, PGAP1, PIGQ, ZFAND2B, MLC1, LOC122435920, TXNDC12, PLOD2, CWH43, PIGW, LOC122433949, ZDHHC1, PHTF1, TBC1D30, TMED1, TMED6, LOC122454484, TMED5, PDIA2, ELOVL5, ELOVL2, ALG3, ELOVL6, ELOVL7, P3H3, ALG1, TLCD3B, PDIA5, LOC122442434, RCN1, PNLDC1, LOC122421312, ERP27, KDELR3, SLC27A3, SLC27A2, SLC27A5, UBIAD1, EI24, SEZ6, PLD4, ZDHHC21, LOC122420096, ATP2C2, PSEN1, SEZ6L2, CST7, AGPAT2,…	2508	315	15361	1.32218	0.99886	0.868713	0.868713	up
GOTERM_CC_DIRECT	GO:0043025~neuronal cell body	15	0.344907	0.012464	NTRK2, NRSN2, MAP1S, PSEN2, SEZ6, CACNA1A, SORBS2, PSEN1, PDYN, SEZ6L2, PTK7, MAP1B, PNOC, MAP1A, LOC122454484	2508	46	15361	1.99722	0.999184	0.868713	0.868713	up
GOTERM_BP_DIRECT	GO:0006865~amino acid transport	11	0.252932	0.0132302	LOC122421240, LOC122420179, LOC122420186, LOC122421234, SLC3A1, LOC122420174, LOC122421235, LOC122420183, SLC7A1, SLC7A2, LOC122420191	2611	29	15999	2.32424	1	1	1	up
KEGG_PATHWAY	ccad04390:Hippo signaling pathway	37	0.85077	0.0135831	YWHAE, YAP1, PARD6G, PRKCZ, SAV1, STK3, PPP2CA, PPP2CB, PARD6A, CCND1, PPP2R1B, CDH1, RASSF6, DVL1, TP53BP2, AMH, LOC122420638, TEAD1, WNT3, YWHAG, YWHAH, TEAD3, WWTR1, WNT10B, SMAD1, TCF7L1, PRKCI, TGFB2, WNT5B, FZD4, WNT5A, TGFBR1, PPP1CA, MOB1B, PPP2R2C, PPP2R2B, LOC122453084	1524	171	10427	1.4804	0.991311	0.647991	0.646129	up
GOTERM_BP_DIRECT	GO:0007009~plasma membrane organization	6	0.137963	0.0140965	BAIAP2L2, BAIAP2L1, TLCD2, TLCD1, BAIAP2, MTSS2	2611	10	15999	3.67652	1	1	1	up
GOTERM_CC_DIRECT	GO:0016324~apical plasma membrane	17	0.390894	0.0148273	ABCC2, UPK2, SLC34A1, PSEN2, PARD6G, UMOD, PDZK1, SHROOM1, PSEN1, PARD3B, TMEM114, KIAA1614, HAX1, PARD6A, MARVELD2, PROM1, LOC122454484	2508	56	15361	1.85931	0.99979	0.868713	0.868713	up
KEGG_PATHWAY	ccad00563:Glycosylphosphatidylinositol (GPI)-anchor biosynthesis	10	0.229938	0.0148963	PIGS, DPM2, PIGU, PGAP1, GPAA1, PIGQ, PIGZ, PIGW, PIGF, GPLD1	1524	28	10427	2.44352	0.994527	0.647991	0.646129	up
GOTERM_CC_DIRECT	GO:0043198~dendritic shaft	4	0.0919752	0.015247	SEZ6, PSEN2, PSEN1, LOC122454484	2508	4	15361	6.1248	0.999835	0.868713	0.868713	up
GOTERM_CC_DIRECT	GO:0015629~actin cytoskeleton	21	0.48287	0.0153212	AVIL, SYNPO2, CAPG, PARVA, PPP1R9A, SRCIN1, MTSS2, LIMD2, VIL1, ARHGAP33, LIMA1, SAMD14, PEAK3, HAX1, SYNPO2L, CFL2, MYO6, FSCN1, KPTN, SYNPO, MYOZ2	2508	75	15361	1.71494	0.999842	0.868713	0.868713	up
GOTERM_MF_DIRECT	GO:0004843~cysteine-type deubiquitinase activity	25	0.574845	0.0183301	USP13, MINDY4, USP38, LOC122432015, USP33, OTUD7A, BRCC3, VCPIP1, ATXN3, USP1, USP50, USP30, USP24, ZRANB1, USP5, USP21, USP2, YOD1, JOSD2, UCHL3, JOSD1, USP28, LOC122437916, LOC122435272, OTUD3	2678	96	16442	1.59887	1	1	1	up
GOTERM_BP_DIRECT	GO:0007275~multicellular organism development	35	0.804783	0.019625	RET, NOTCH3, DHH, MST1R, EGFR, SPRED3, CDH5, SPRED1, CDH3, ERBB3, CDH1, KDR, CDH24, OTX1, AMELX, WNT3, JAG2, WNT10B, PDGFRA, NTRK2, WNT5B, EYA4, SPRY4, TNK1, WNT5A, VANGL1, DKK4, VANGL2, AXL, FAT1, TYRO3, SPRY1, CDHR5, CDH15, FGFR1	2611	147	15999	1.45894	1	1	1	up
GOTERM_BP_DIRECT	GO:0007399~nervous system development	17	0.390894	0.0206235	UNC119B, NRSN2, RBFOX2, CABLES1, MST1R, NRG2, LDB2, MUC3A, TGFBR1, TMEM223, NRN1L, ERBB3, AXL, DPF1, TYRO3, CSPG5, CDON	2611	58	15999	1.796	1	1	1	up
GOTERM_MF_DIRECT	GO:0005080~protein kinase C binding	6	0.137963	0.0222403	KIAA1614, PARD6A, CAVIN3, PICK1, PARD6G, YWHAG	2678	11	16442	3.3489	1	1	1	up
KEGG_PATHWAY	ccad04512:ECM-receptor interaction	22	0.505863	0.0226399	LOC122424462, TNXB, LOC122424593, ITGB4, GP1BB, LAMA4, ITGA2B, GP6, NPNT, THBS1, THBS4, THBS3, COL1A1, GP9, SV2C, FRAS1, COL1A2, TNN, COL6A2, ITGA10, COL6A1, SDC1	1524	92	10427	1.6361	0.999646	0.675802	0.67386	up
KEGG_PATHWAY	ccad01232:Nucleotide metabolism	21	0.48287	0.0239018	HDDC2, RRM1, DUT, RRM2, ENTPD3, ENTPD6, AK1, GMPR, NME4, AK6, TYMS, AK7, NT5C3A, UCK2, RRM2B, NT5DC4, GUK1, LOC122434352, DCTPP1, ADA, ITPA	1524	87	10427	1.65148	0.999774	0.675802	0.67386	up
GOTERM_CC_DIRECT	GO:0012505~endomembrane system	17	0.390894	0.0242165	LOC122447162, POGLUT1, STX17, STX8, NENF, AIG1, NRBP2, STX1B, PGRMC1, DNAJC1, RAB20, ABHD16A, CNPY4, RABL3, TMCC3, TSNARE1, CDK5RAP3	2508	59	15361	1.76477	0.999999	1	1	up
GOTERM_BP_DIRECT	GO:0006816~calcium ion transport	7	0.160957	0.0247803	CACNG6, CACNG8, RAMP3, PSEN2, PSEN1, SELENOK, LOC122454484	2611	15	15999	2.85952	1	1	1	up
GOTERM_BP_DIRECT	GO:0006904~vesicle docking involved in exocytosis	7	0.160957	0.0247803	RAB3B, RAB3C, VPS18, STXBP3, STXBP1, RAB13, RAB8B	2611	15	15999	2.85952	1	1	1	up
KEGG_PATHWAY	ccad00900:Terpenoid backbone biosynthesis	8	0.18395	0.025033	FDPS, MVK, LOC122426630, PMVK, MVD, PDSS1, ZMPSTE24, PCYOX1	1524	21	10427	2.60642	0.999849	0.675802	0.67386	up
GOTERM_BP_DIRECT	GO:0007224~smoothened signaling pathway	8	0.18395	0.0251199	STIL, SMO, DHH, TCTN2, PTCH2, GPC2, GLI1, GLIS2	2611	19	15999	2.58002	1	1	1	up
KEGG_PATHWAY	ccad05414:Dilated cardiomyopathy	24	0.551851	0.0251288	MYBPC3, TGFB2, DTNA, TPM4, ITGB4, TPM2, ITGA2B, ADCY4, CACNA2D3, CACNA1D, CACNA2D4, IGF1, TNF, ADCY6, SLC8A2, SLC8A3, CACNG6, CACNG8, DES, SGCA, ITGA10, PRKACB, SNTB2, SNTA1	1524	104	10427	1.57889	0.999854	0.675802	0.67386	up
GOTERM_CC_DIRECT	GO:0005840~ribosome	88	2.02345	0.0282956	RPL5, MRPS15, LOC122429761, RPLP1, MRPS11, LOC122424993, LOC122452307, MRPL36, LOC122446189, LOC122440480, LOC122427261, LOC122420877, RPS15, MRPL2, RPL36AL, LOC122448722, RPL35, LOC122426560, LOC122422360, LOC122454256, LOC122428342, LOC122432840, RPL21, LOC122451787, LOC122426369, LOC122423850, RPL22, MRPS18B, MRPS2, RPS3A, LOC122431836, MRPS7, LOC122440490, LOC122437256, LOC122432243, RPL27, R…	2508	440	15361	1.22496	1	1	1	up
GOTERM_BP_DIRECT	GO:0000492~box C/D snoRNP assembly	5	0.114969	0.0284653	NOPCHAP1, ZNHIT3, RUVBL2, PIH1D1, PIH1D2	2611	8	15999	3.82971	1	1	1	up
GOTERM_BP_DIRECT	GO:0070262~peptidyl-serine dephosphorylation	5	0.114969	0.0284653	PPP2CA, PPP2CB, PPP4C, PPP2R2C, PPP2R2B	2611	8	15999	3.82971	1	1	1	up
GOTERM_MF_DIRECT	GO:0030295~protein kinase activator activity	10	0.229938	0.0288989	MOB1B, GPRC5A, RGCC, LOC122420564, RPLP1, MOB2, LOC122420690, GPRC5D, LOC122422190, LOC122434817	2678	28	16442	2.19273	1	1	1	up
GOTERM_CC_DIRECT	GO:0005634~nucleus	480	11.037	0.0294519	MDC1, ZNF296, PWWP2B, GPATCH1, TESK2, LOC122438914, ALKBH3, ZC3H12C, PSMD9, PPP4R2, PSMD4, CREB3L4, LOC122420276, NKX1-2, LOC122434673, PRKACB, PRKAB2, ZNF19, RBFOX2, DDX11, STARD9, RFX2, REV1, ZNF12, AR, ISL2, ADPRS, SRFBP1, ATF5, PRR11, RHNO1, TSPYL5, ZNF398, LOC122434219, CDCA2, PRKDC, CDCA4, LOC122434215, SHOX2, XPC, OAZ2, OAZ3, PPP4C, NTHL1, PRDM16, RRS1, PPARGC1B, CDK18, ZNF140, ZNF32, LOC1…	2508	2723	15361	1.07966	1	1	1	up
GOTERM_MF_DIRECT	GO:0005200~structural constituent of cytoskeleton	12	0.275926	0.0295047	SPTBN4, SYNM, TUBAL3, LOC122430099, LOC122426664, LOC122441498, TUBD1, TLN2, LOC122422249, TUBB4A, SPTB, TUBA8	2678	37	16442	1.99124	1	1	1	up
KEGG_PATHWAY	ccad05016:Huntington disease	70	1.60957	0.0295814	LOC122430038, NDUFA13, LOC122451456, NDUFA10, CLTB, AP2A1, LOC122424390, DNALI1, LOC122432978, PSMD9, LOC122427709, ACTR1B, PSMD4, CREB3L4, LOC122434670, TGM2, LOC122433259, SDHB, CREB3, PLCB3, PLCB4, NDUFS7, PSMA2, PPIF, NDUFS3, NDUFS2, ULK2, PPARG, LOC122422249, PLCB1, SLC25A4, LOC122427289, NDUFB9, PSMD12, DNAH1, NDUFB7, DNAH7, TUBAL3, LOC122430099, SLC1A2, NDUFA4L2, NDUFB1, NRF1, PSMA7, ATP5M…	1524	380	10427	1.26034	0.99997	0.675802	0.67386	up
KEGG_PATHWAY	ccad00760:Nicotinate and nicotinamide metabolism	12	0.275926	0.0295906	NADK2, NMNAT1, NT5DC4, NMRK2, NAPRT, QPRT, LOC122426455, SIRT4, LOC122426516, SIRT1, NUDT12, SIRT3	1524	41	10427	2.0025	0.99997	0.675802	0.67386	up
KEGG_PATHWAY	ccad03020:RNA polymerase	11	0.252932	0.0295937	POLR1B, POLR2D, LOC122424589, POLR3F, POLR3G, POLR1E, POLR3H, POLR2G, POLR2H, LOC122454561, POLR2K	1524	36	10427	2.09057	0.99997	0.675802	0.67386	up
GOTERM_MF_DIRECT	GO:0005543~phospholipid binding	15	0.344907	0.0299581	UNC13B, PSD, SPTBN4, UNC13A, SYTL5, SPTB, MTSS2, APOM, PSD2, PSD3, NUP62, ARFIP2, PACSIN3, PICK1, PACSIN1	2678	51	16442	1.80578	1	1	1	up
KEGG_PATHWAY	ccad05168:Herpes simplex virus 1 infection	78	1.79352	0.0317562	ZNF331, ZNF133, LOC122420470, TNF, LOC122420159, LOC122420598, ZNF84, ZNF41, ZNF568, IKBKE, ZFP37, ZNF684, ZNF484, ZNF19, ZNF560, DAXX, ZNF282, ZFP69B, ZNF10, ZNF12, LOC122420580, TICAM1, LOC122420623, LOC122420621, LOC122420587, ZNF879, SRSF2, LTA, TLR9, ZNF316, ZNF436, SRSF6, SRSF7, ZNF554, ZNF674, ZNF597, IRF9, SRSF9, ZNF398, RNASEL, PIK3R3, ZNF2, PIK3R2, ZNF23, LOC122420050, ZNF25, LOC1224205…	1524	431	10427	1.2382	0.999986	0.675802	0.67386	up
GOTERM_CC_DIRECT	GO:0005829~cytosol	151	3.47206	0.0319951	PANK1, UBXN2A, UBE3D, IRS1, NUBP1, NUBP2, BAIAP2L2, TATDN1, BAIAP2L1, PSMD4, RAVER1, PPIP5K2, PEG10, LOC122448722, RAVER2, FPGS, NUDT17, LGALS9, XYLB, ANKS1B, NUDT12, MAP1S, AKR1E2, AFAP1, YOD1, RUNDC3A, LOC122420666, LOC122424906, MAP1B, MAP1A, HSBP1L1, LOC122454293, RIN1, PPEF2, OSBP2, TRAPPC3L, LOC122454302, PFKFB1, UBA5, AK1, ECSCR, WNK4, THADA, PRDX3, STRIP1, CTIF, STRIP2, NDOR1, BTBD2, DVL1…	2508	800	15361	1.15606	1	1	1	up
GOTERM_MF_DIRECT	GO:0003779~actin binding	25	0.574845	0.0326631	PLEKHH2, SYNPO2, WASL, UACA, EPS8, PDLIM3, PHACTR3, LOC122426218, EPS8L1, EPS8L2, SYNPO, PDLIM4, MYOZ2, WASF3, PHACTR4, ANKRD24, LIMCH1, MAP1S, PARVA, SSH1, MTSS2, SYNPO2L, MAP1B, MAP1A, PFN2	2678	101	16442	1.51972	1	1	1	up
GOTERM_MF_DIRECT	GO:0035091~phosphatidylinositol binding	19	0.436882	0.0329902	PITPNB, NOXO1, SNX13, SNX10, SNX32, SNX33, PIK3C2A, PLD1, PITPNC1, PARD3B, ARHGAP33, SNX1, SNX2, SH3PXD2A, RPS6KC1, SNX15, SNX7, SNX8, LOC122454483	2678	71	16442	1.64301	1	1	1	up
KEGG_PATHWAY	ccad04114:Oocyte meiosis	30	0.689814	0.0330133	CAMK2B, YWHAE, ANAPC15, ADCY4, CALML4, SMC3, ADCY6, PPP2CA, PPP2CB, PPP2R1B, PPP2R5E, PRKACB, YWHAG, YWHAH, IGF1, MAPK12, PPP1CA, SGO1, MAD2L2, MAPK11, AR, CPEB1, STAG3, CDK2, LOC122453084, SPDYA, PGR, CPEB2, LOC122420769, ANAPC2	1524	141	10427	1.45572	0.999991	0.675802	0.67386	up
GOTERM_MF_DIRECT	GO:0005525~GTP binding	72	1.65555	0.0330986	RAB3B, LOC122431844, RAB3C, DIRAS2, RND2, RND3, GMPPB, RNF112, RAB42, LOC122441498, LOC122420276, LOC122421245, RAC3, TRIM23, RAB8B, RAB2B, RRAS2, LOC122438868, RHOD, GNL1, DNM1, TUFM, RHOB, RAP2A, LOC122422926, RRAGC, RAB36, RAB34, RHOJ, RRAGD, RHOU, LOC122432560, LOC122422249, ARL9, GNAZ, LOC122434219, TUBAL3, RRAD, SAR1B, LOC122430099, TUBD1, SRL, RHOBTB1, ARFRP1, GIMD1, RAB40B, RASD1, RAB20, …	2678	354	16442	1.24874	1	1	1	up
GOTERM_BP_DIRECT	GO:0000076~DNA replication checkpoint signaling	4	0.0919752	0.0334612	CDT1, TIPIN, TIMELESS, RAD9B	2611	5	15999	4.90203	1	1	1	up
GOTERM_BP_DIRECT	GO:0016358~dendrite development	4	0.0919752	0.0334612	MAP1S, MAP1B, LST1, MAP1A	2611	5	15999	4.90203	1	1	1	up
GOTERM_BP_DIRECT	GO:0042148~DNA strand invasion	4	0.0919752	0.0334612	RAD51, XRCC2, DMC1, LOC122423602	2611	5	15999	4.90203	1	1	1	up
GOTERM_BP_DIRECT	GO:0035329~hippo signaling	7	0.160957	0.0343016	YAP1, MOB1B, WWTR1, TEAD1, LOC122420638, SAV1, TEAD3	2611	16	15999	2.6808	1	1	1	up
KEGG_PATHWAY	ccad00240:Pyrimidine metabolism	15	0.344907	0.0366015	HDDC2, RRM1, DUT, RRM2, ENTPD3, ENTPD6, NME4, TYMS, UPB1, NT5C3A, UCK2, RRM2B, NT5DC4, LOC122434352, DCTPP1	1524	58	10427	1.76945	0.999998	0.679624	0.677671	up
GOTERM_BP_DIRECT	GO:0006412~translation	77	1.77052	0.03663	RPL5, MRPS15, LOC122429761, MRPS11, LOC122452307, MRPL36, LOC122446189, LOC122427261, LOC122420877, RPS15, MRPL1, RPL36AL, LOC122448722, RPL35, METTL17, LOC122426560, LOC122428342, LOC122432840, RPL21, LOC122451787, LOC122426369, LOC122423850, MRPS2, RPS3A, LOC122431836, MRPS7, LOC122440490, MRPL51, LOC122437256, LOC122432243, LOC122434981, RPL27, LOC122426729, LOC122423441, LOC122421461, LOC1224…	2611	383	15999	1.23191	1	1	1	up
KEGG_PATHWAY	ccad05171:Coronavirus disease - COVID-19	101	2.32237	0.0371059	RPL5, RPL30, LOC122429761, LOC122424993, TNF, RPS15, RPL36AL, LOC122448722, C3AR1, RPL35, LOC122455254, LOC122424583, RPL21, LOC122426369, LOC122430223, RPL22, LOC122431836, LOC122437256, LOC122432243, RPL27, RPL26, LOC122426404, LOC122439670, LOC122430898, LOC122423441, LOC122434456, PIK3R3, LOC122420295, PIK3R2, LOC122420690, LOC122435548, LOC122422190, LOC122433080, C9, LOC122420695, LOC122431…	1524	579	10427	1.19349	0.999998	0.679624	0.677671	up
GOTERM_MF_DIRECT	GO:0022857~transmembrane transporter activity	19	0.436882	0.0375156	SLC23A3, SLC22A3, LOC122431415, SLC46A1, SLC13A4, SLC2A10, SLC43A3, SLC23A1, SLC2A12, SPNS2, SLC2A8, SLC22A23, SLC22A15, SV2C, MFSD3, SLC17A5, SLC25A45, SLC37A3, SLC49A3	2678	72	16442	1.62019	1	1	1	up
GOTERM_BP_DIRECT	GO:0001755~neural crest cell migration	9	0.206944	0.0398734	SEMA5B, SEMA6A, SEMA4C, SEMA3B, SEMA3G, RADIL, SEMA4G, SEMA3F, PHACTR4	2611	25	15999	2.20591	1	1	1	up
GOTERM_BP_DIRECT	GO:1905515~non-motile cilium assembly	9	0.206944	0.0398734	RPGRIP1, TTC8, TMEM17, ARL13A, IFT122, BBS7, CC2D2A, TMEM80, WDR35	2611	25	15999	2.20591	1	1	1	up
GOTERM_MF_DIRECT	GO:0051539~4 iron, 4 sulfur cluster binding	8	0.18395	0.0427722	NDUFS7, NTHL1, RSAD1, LIAS, NDUFV1, NUBP1, NUBP2, MUTYH	2678	21	16442	2.33892	1	1	1	up
GOTERM_MF_DIRECT	GO:0003684~damaged DNA binding	10	0.229938	0.0442734	NEIL3, XRCC6, RPA3, RBBP8, XPA, REV1, XPC, NEIL1, RAD23B, DDB2	2678	30	16442	2.04655	1	1	1	up
GOTERM_BP_DIRECT	GO:0032233~positive regulation of actin filament bundle assembly	5	0.114969	0.0447324	SYNPO2L, SYNPO2, LOC122426218, SYNPO, PFN2	2611	9	15999	3.40419	1	1	1	up
GOTERM_MF_DIRECT	GO:0140664~ATP-dependent DNA damage sensor activity	7	0.160957	0.0455105	RAD51, XRCC2, XRCC3, MSH5, DMC1, PMS2, LOC122423602	2678	17	16442	2.52809	1	1	1	up
GOTERM_MF_DIRECT	GO:1901981~phosphatidylinositol phosphate binding	7	0.160957	0.0455105	DENND1C, DENND1A, SNX21, SNX22, PLEKHN1, PHLDA2, PHLDA1	2678	17	16442	2.52809	1	1	1	up
GOTERM_MF_DIRECT	GO:0017080~sodium channel regulator activity	6	0.137963	0.0467615	FXYD1, FXYD7, FXYD6, PRSS8, SCN4B, SCN2B	2678	13	16442	2.83369	1	1	1	up
KEGG_PATHWAY	ccad05410:Hypertrophic cardiomyopathy	22	0.505863	0.0470853	MYBPC3, PRKAB2, TGFB2, DTNA, TPM4, ITGB4, TPM2, ITGA2B, CACNA2D3, CACNA1D, CACNA2D4, IGF1, TNF, SLC8A2, SLC8A3, CACNG6, CACNG8, DES, SGCA, ITGA10, SNTB2, SNTA1	1524	99	10427	1.52041	1	0.73522	0.733108	up
GOTERM_BP_DIRECT	GO:0006270~DNA replication initiation	6	0.137963	0.0471099	ORC4, POLA2, CDC45, ORC1, NOC3L, TOPBP1	2611	13	15999	2.82809	1	1	1	up
KEGG_PATHWAY	ccad04728:Dopaminergic synapse	29	0.66682	0.0489468	CAMK2B, TOMT, CACNA1A, CACNA1D, CALML4, ARRB2, SLC6A3, PPP2CA, PPP2CB, GNG3, GNGT2, PPP2R1B, PPP2R5E, CREB3L4, SLC18A1, PRKACB, DRD4, MAPK12, PPP1CA, CREB3, MAPK11, PLCB3, PLCB4, CALY, TH, PPP2R2C, PPP2R2B, GNB3, PLCB1	1524	140	10427	1.41724	1	0.73522	0.733108	up
KEGG_PATHWAY	ccad04961:Endocrine and other factor-regulated calcium reabsorption	14	0.321913	0.0500416	CLTB, ATP1A3, AP2A1, ATP2B2, ESR1, DNM1, ADCY6, SLC8A2, SLC8A3, PLCB3, PLCB4, TRPV5, PLCB1, PRKACB	1524	55	10427	1.74157	1	0.73522	0.733108	up
GOTERM_BP_DIRECT	GO:0000028~ribosomal small subunit assembly	12	0.275926	0.0509602	RRP7A, RPS15, LOC122429761, MRPS11, LOC122420695, LOC122429501, LOC122429607, RPS27L, ERAL1, LOC122431251, LOC122431836, MRPS7	2611	40	15999	1.83826	1	1	1	up
KEGG_PATHWAY	ccad04392:Hippo signaling pathway - multiple species	9	0.206944	0.0510528	YAP1, MOB1B, WWTR1, RASSF6, TEAD1, LOC122420638, SAV1, STK3, TEAD3	1524	29	10427	2.12334	1	0.73522	0.733108	up
GOTERM_BP_DIRECT	GO:0006470~protein dephosphorylation	28	0.643826	0.0516624	PTPRT, PTPRU, PPM1N, PTPRN, PTEN, PPM1J, PTPRK, PTPRH, PPM1E, PTPRF, PPP4R2, PPP2R1B, PPP2R5E, PTPMT1, DUSP4, LOC122452399, PTPRN2, DUSP28, PTPN11, DUSP8, PTPN14, SSH1, PDP1, PTPRD, LOC122439435, UBLCP1, PTPRA, PTPN3	2611	121	15999	1.41794	1	1	1	up
GOTERM_MF_DIRECT	GO:0000149~SNARE binding	13	0.298919	0.0521239	EXOC3L1, EXOC3L2, SEC24A, STX17, STX8, LOC122421264, SNAP91, LOC122419778, STX1B, SYT11, LOC122421653, TSNARE1, LOC122433182	2678	45	16442	1.77368	1	1	1	up
KEGG_PATHWAY	ccad04814:Motor proteins	40	0.919752	0.05371	DNAH1, DNAH7, TUBAL3, LOC122430099, TUBD1, MYL6B, KIF17, DNALI1, KLC3, ACTR1B, LOC122437006, MYO6, LOC122441498, MYO18B, MYL10, MYH14, KIF1C, KIF21A, DNAI1, LOC122425826, TPM4, LOC122434963, TPM2, MYH15, LOC122426664, STARD9, KIF7, TUBB4A, LOC122432901, LOC122445041, CENPE, KIFC2, MYO15B, KIFC1, KIF26A, DYNLRB2, KIFC3, DYNLRB1, LOC122422249, TUBA8	1524	207	10427	1.3221	1	0.73522	0.733108	up
GOTERM_BP_DIRECT	GO:0051225~spindle assembly	8	0.18395	0.0546962	KASH5, STARD9, HAUS4, MAPRE3, TUBGCP3, HAUS5, SAC3D1, HAUS1	2611	22	15999	2.2282	1	1	1	up
GOTERM_BP_DIRECT	GO:0000724~double-strand break repair via homologous recombination	15	0.344907	0.0547539	BLM, XRCC2, NSMCE2, SMC5, RAD54B, SEM1, RAD52, RAD51, PPP4C, SFR1, RPA3, SWI5, NABP2, RBBP8, LOC122423602	2611	55	15999	1.67115	1	1	1	up
KEGG_PATHWAY	ccad04611:Platelet activation	27	0.620832	0.0561614	ITGA2B, ADCY4, PIK3R3, PIK3R2, PRKCZ, ADCY6, PIK3R6, MYLK3, PIK3CG, PRKACB, PRKG1, LOC122425826, PRKCI, GP1BB, LOC122430223, F2, GP6, MAPK12, PPP1CA, COL1A1, MAPK11, GP9, PLCB3, COL1A2, PLCB4, TLN2, PLCB1	1524	130	10427	1.421	1	0.73522	0.733108	up
KEGG_PATHWAY	ccad05415:Diabetic cardiomyopathy	50	1.14969	0.056675	LOC122430038, NDUFA13, LOC122451456, IRS1, NDUFA10, PTEN, LOC122424390, LOC122432978, LOC122427709, PDK4, LOC122434670, PDK2, LOC122433259, MMP2, SDHB, CPT1B, TGFBR1, PLCB3, PLCB4, NDUFS7, PPIF, NDUFS3, NDUFS2, PLCB1, PPARA, SLC25A4, CAMK2B, LOC122427289, NDUFB9, NDUFB7, NDUFA4L2, NDUFB1, PIK3R3, PIK3R2, PRKCZ, ATP5MC1, LOC122428616, NDUFV1, LOC122424880, TGFB2, NDUFA6, GFPT2, ATP5F1D, MAPK12, PP…	1524	269	10427	1.27172	1	0.73522	0.733108	up
GOTERM_MF_DIRECT	GO:0030943~mitochondrion targeting sequence binding	4	0.0919752	0.058597	TOMM20L, LOC122454429, TIMM22, TOMM20	2678	6	16442	4.0931	1	1	1	up
GOTERM_MF_DIRECT	GO:0008171~O-methyltransferase activity	4	0.0919752	0.058597	COMTD1, ASMT, BCDIN3D, LOC122434352	2678	6	16442	4.0931	1	1	1	up
GOTERM_CC_DIRECT	GO:0005768~endosome	22	0.505863	0.0586403	WASHC4, RAB3B, RAB3C, VPS29, VPS18, LOC122429876, VPS26C, VPS26A, SNX32, SNX1, RAB40B, RABEP1, SNX2, CALY, NSG2, RAB26, RAB13, PACSIN3, RAB11FIP2, LOC122454483, RAB8B, PACSIN1	2508	91	15361	1.48072	1	1	1	up
KEGG_PATHWAY	ccad04931:Insulin resistance	24	0.551851	0.0587433	PRKAB2, IRS1, PRKCE, GFPT2, PTEN, PIK3R3, PTPN11, PIK3R2, PYGM, PRKCZ, CPT1B, TNF, PTPRF, PPP1CA, CREB3, G6PC3, CREB3L4, PPP1R3E, SLC27A3, PPARA, LOC122421612, SLC27A2, PPARGC1B, SLC27A5	1524	113	10427	1.45314	1	0.73522	0.733108	up
GOTERM_CC_DIRECT	GO:0000794~condensed nuclear chromosome	4	0.0919752	0.0589598	RAD50, RAD51, IHO1, DMC1	2508	6	15361	4.0832	1	1	1	up
GOTERM_MF_DIRECT	GO:0003824~catalytic activity	7	0.160957	0.0591594	LOC122421111, ABHD8, AZIN2, PLD4, D2HGDH, PLD3, SUGCT	2678	18	16442	2.38764	1	1	1	up
GOTERM_BP_DIRECT	GO:0098703~calcium ion import across plasma membrane	7	0.160957	0.0596416	SLC8A3, TRPV5, CACNA1A, CACNA1D, TRPV1, NALF1, SLC8A2	2611	18	15999	2.38293	1	1	1	up
KEGG_PATHWAY	ccad04072:Phospholipase D signaling pathway	31	0.712808	0.0618625	SHC4, CXCL8, ADCY4, LPAR2, PDGFA, PIK3R3, PIK3R2, PLD1, AGPAT2, ADCY6, PIK3R6, PIK3CG, EGFR, CYTH3, GRM2, RRAS, PIP5K1B, PDGFRA, SPHK1, AVPR2, RRAS2, PTPN11, F2, DGKZ, DNM1, PLCB3, KITLG, PLCB4, LPAR5, RHEB, PLCB1	1524	155	10427	1.36837	1	0.73522	0.733108	up
GOTERM_BP_DIRECT	GO:0000027~ribosomal large subunit assembly	17	0.390894	0.0622472	RPL5, LOC122428342, LOC122423441, LOC122421461, LOC122434456, LOC122421144, LOC122426103, LOC122452307, RPL3L, LOC122432758, LOC122420081, LOC122450939, MRPL20, LOC122420685, LOC122451081, LOC122421458, LOC122430093	2611	66	15999	1.57831	1	1	1	up
GOTERM_BP_DIRECT	GO:0007264~small GTPase-mediated signal transduction	16	0.367901	0.0625029	DOCK3, GDI1, SH2D3A, KNDC1, RND2, RND3, RHOD, RHOBTB1, RHOB, ARHGAP33, RHEB, RHOJ, RAPGEF2, RAC3, RHOU, RHEBL1	2611	61	15999	1.60722	1	1	1	up
KEGG_PATHWAY	ccad05205:Proteoglycans in cancer	43	0.988733	0.0632623	CAMK2B, LOC122454541, SDC2, PIK3R3, TWIST1, PIK3R2, THBS1, TNF, EGFR, CCND1, RRAS, ERBB3, PLAU, KDR, LOC122421346, PRKACB, WNT3, LOC122432093, WNT10B, TGFB2, WNT5B, FZD4, LOC122433037, MMP2, WNT5A, RRAS2, PTPN11, ANK2, IGF1, NUDT16L1, ESR1, MAPK12, PPP1CA, VAV2, COL1A1, MAPK11, COL1A2, CTTN, SMO, SDC1, PPP1R12B, PPP1R12C, FGFR1	1524	228	10427	1.29035	1	0.73522	0.733108	up
KEGG_PATHWAY	ccad04015:Rap1 signaling pathway	42	0.965739	0.0636954	ITGA2B, ADCY4, LPAR2, PDGFA, PIK3R3, PARD6G, PIK3R2, CALML4, SIPA1L2, PRKCZ, THBS1, ADCY6, EGFR, RASGRP3, PARD6A, RRAS, CDH1, LOC122426218, KDR, RAC3, MAP2K6, FARP2, ANGPT4, PDGFRA, PRKCI, ANGPT2, IGF1, MAPK12, VAV2, AFDN, MAPK11, PLCB3, KITLG, PLCB4, LPAR5, FGF19, RAPGEF2, TLN2, PLCB1, RAPGEF5, PFN2, FGFR1	1524	222	10427	1.29441	1	0.73522	0.733108	up
GOTERM_BP_DIRECT	GO:0051091~positive regulation of DNA-binding transcription factor activity	6	0.137963	0.063728	TRIM52, LOC122429635, LOC122429690, LOC122429945, TRIM31, PPARGC1B	2611	14	15999	2.62609	1	1	1	up
GOTERM_CC_DIRECT	GO:0005742~mitochondrial outer membrane translocase complex	6	0.137963	0.0638249	TOMM20L, LOC122454429, TOMM20, TOMM40L, TOMM5, TOMM6	2508	14	15361	2.62491	1	1	1	up
GOTERM_MF_DIRECT	GO:0015175~neutral L-amino acid transmembrane transporter activity	5	0.114969	0.0647572	SLC7A5, SLC7A8, SLC43A1, SLC1A2, SLC7A10	2678	10	16442	3.06983	1	1	1	up
GOTERM_MF_DIRECT	GO:0030332~cyclin binding	5	0.114969	0.0647572	UBE3D, CDK3, CDK2, INCA1, KLHDC9	2678	10	16442	3.06983	1	1	1	up
GOTERM_BP_DIRECT	GO:2000649~regulation of sodium ion transmembrane transporter activity	5	0.114969	0.0651562	FXYD1, FXYD7, FXYD6, SCN4B, SCN2B	2611	10	15999	3.06377	1	1	1	up
GOTERM_BP_DIRECT	GO:0007269~neurotransmitter secretion	5	0.114969	0.0651562	STXBP3, STXBP1, SYN3, LIN7B, SYN1	2611	10	15999	3.06377	1	1	1	up
GOTERM_MF_DIRECT	GO:0031593~polyubiquitin modification-dependent protein binding	8	0.18395	0.0673643	PSMD4, ABRAXAS1, UFD1, ISG15, BRCC3, RAD23B, MPND, UBQLN3	2678	23	16442	2.13553	1	1	1	up
GOTERM_MF_DIRECT	GO:0051537~2 iron, 2 sulfur cluster binding	8	0.18395	0.0673643	LOC122427289, AIFM3, RFESD, LOC122426455, FDX2, CISD2, LOC122426516, SDHB	2678	23	16442	2.13553	1	1	1	up
KEGG_PATHWAY	ccad04520:Adherens junction	22	0.505863	0.0675611	FARP2, TCF7L1, WASL, BAIAP2, PTPRF, TGFBR1, RASIP1, EGFR, CDH5, AFDN, LOC122439435, CDH1, LOC122437006, SNAI1, MYL10, RAC3, RADIL, NECTIN3, WASF3, FGFR1, LOC122425826, NECTIN1	1524	103	10427	1.46137	1	0.73522	0.733108	up
KEGG_PATHWAY	ccad05217:Basal cell carcinoma	15	0.344907	0.0676065	WNT10B, TCF7L1, WNT5B, GADD45B, FZD4, WNT5A, PTCH2, KIF7, GLI1, DDB2, GADD45G, SMO, SUFU, DVL1, WNT3	1524	63	10427	1.62902	1	0.73522	0.733108	up
GOTERM_CC_DIRECT	GO:0042383~sarcolemma	8	0.18395	0.0680841	SLC8A3, POPDC2, SYNM, DES, PGM5, SYNC, SNTA1, SLC8A2	2508	23	15361	2.13037	1	1	1	up
GOTERM_BP_DIRECT	GO:0016579~protein deubiquitination	19	0.436882	0.0680852	USP13, USP24, USP38, LOC122432015, USP5, USP21, USP33, USP2, YOD1, JOSD2, UCHL3, JOSD1, USP28, LOC122437916, ATXN3, USP1, USP30, LOC122435272, OTUD3	2611	77	15999	1.51199	1	1	1	up
GOTERM_CC_DIRECT	GO:0030018~Z disc	12	0.275926	0.0696872	PDLIM3, DES, SYNPO2L, SYNPO2, PSEN2, PSEN1, SYNC, SYNPO, PPP1R12B, PDLIM4, LOC122454484, MYOZ2	2508	42	15361	1.74994	1	1	1	up
GOTERM_MF_DIRECT	GO:0004748~ribonucleoside-diphosphate reductase activity, thioredoxin disulfide as acceptor	3	0.0689814	0.0708772	RRM1, RRM2, RRM2B	2678	3	16442	6.13966	1	1	1	up
GOTERM_MF_DIRECT	GO:0035529~NADH pyrophosphatase activity	3	0.0689814	0.0708772	NUDT17, NUDT6, NUDT12	2678	3	16442	6.13966	1	1	1	up
GOTERM_BP_DIRECT	GO:0034498~early endosome to Golgi transport	3	0.0689814	0.071139	SNX1, SNX2, TRAPPC10	2611	3	15999	6.12754	1	1	1	up
GOTERM_BP_DIRECT	GO:0031114~regulation of microtubule depolymerization	3	0.0689814	0.071139	MAP1S, MAP1B, MAP1A	2611	3	15999	6.12754	1	1	1	up
GOTERM_BP_DIRECT	GO:0000730~DNA recombinase assembly	3	0.0689814	0.071139	RAD52, RAD51, DMC1	2611	3	15999	6.12754	1	1	1	up
GOTERM_BP_DIRECT	GO:0009263~deoxyribonucleotide biosynthetic process	3	0.0689814	0.071139	RRM1, RRM2, RRM2B	2611	3	15999	6.12754	1	1	1	up
GOTERM_BP_DIRECT	GO:0042987~amyloid precursor protein catabolic process	3	0.0689814	0.071139	PSEN2, PSEN1, LOC122454484	2611	3	15999	6.12754	1	1	1	up
GOTERM_BP_DIRECT	GO:0070192~chromosome organization involved in meiotic cell cycle	3	0.0689814	0.071139	RAD50, RAD51, DMC1	2611	3	15999	6.12754	1	1	1	up
GOTERM_CC_DIRECT	GO:0035253~ciliary rootlet	3	0.0689814	0.0711959	PSEN2, PSEN1, LOC122454484	2508	3	15361	6.1248	1	1	1	up
GOTERM_MF_DIRECT	GO:0003924~GTPase activity	62	1.42562	0.0725604	RAB3B, LOC122431844, RAB3C, DIRAS2, RND2, RND3, RNF112, RAB42, LOC122420276, LOC122421245, RAC3, TRIM23, RAB8B, RAB2B, RRAS2, RHOD, GNL1, DNM1, TUFM, RHOB, RAP2A, LOC122422926, RRAGC, RAB36, RAB34, RHOJ, RRAGD, RABL3, RHOU, ARL9, GNAZ, LOC122434219, RRAD, SAR1B, LOC122430099, RHOBTB1, NUGGC, ARFRP1, RAB40B, RASD1, RAB20, RRAS, ARL13A, RAB26, RAB6A, RAB6B, LOC122432303, RASL10A, IRGC, RAB39A, RAB3…	2678	313	16442	1.21616	1	1	1	up
GOTERM_CC_DIRECT	GO:0005938~cell cortex	9	0.206944	0.0735776	ARHGAP33, KIAA1614, PARD6A, PSEN2, RAC3, PARD6G, PSEN1, LOC122454484, PARD3B	2508	28	15361	1.96869	1	1	1	up
KEGG_PATHWAY	ccad04820:Cytoskeleton in muscle cells	44	1.01173	0.0741404	SPTBN4, SPTBN5, ITGB4, SYNPO2, SDC2, COL11A2, ITGA2B, ATP1A3, FBLN1, NID1, ENO2, ENO3, THBS1, THBS4, MYOM3, THBS3, PDLIM3, SGCA, LOC122437006, MYH14, PDLIM4, MYOZ2, SNTA1, TMOD1, MYBPC3, DTNA, TPM4, CKM, TMOD4, TPM2, MYH15, ANKRD23, ANK2, LOC122445041, COL1A1, DES, COL1A2, OBSCN, COL6A2, ITGA10, COL6A1, SDC1, TLN2, SNTB2	1524	237	10427	1.27022	1	0.767457	0.765252	up
GOTERM_MF_DIRECT	GO:0030971~receptor tyrosine kinase binding	7	0.160957	0.0749844	SHC4, ANGPT4, ANGPT2, PSPN, ARTN, MST1, ACP4	2678	19	16442	2.26198	1	1	1	up
GOTERM_BP_DIRECT	GO:0006284~base-excision repair	7	0.160957	0.0755747	NEIL3, NTHL1, RPA3, XPA, APEX2, NEIL1, MUTYH	2611	19	15999	2.25751	1	1	1	up
GOTERM_MF_DIRECT	GO:0015171~amino acid transmembrane transporter activity	10	0.229938	0.0761822	LOC122421240, LOC122420179, LOC122420186, LOC122421234, LOC122420174, LOC122421235, LOC122420183, SLC7A1, SLC7A2, LOC122420191	2678	33	16442	1.8605	1	1	1	up
GOTERM_MF_DIRECT	GO:0004722~protein serine/threonine phosphatase activity	10	0.229938	0.0761822	PPP2CA, PDP1, PPP2CB, PPP4C, UBLCP1, PPM1N, PPM1J, PPM1E, PPEF2, PPP1CA	2678	33	16442	1.8605	1	1	1	up
KEGG_PATHWAY	ccad04721:Synaptic vesicle cycle	19	0.436882	0.0765202	UNC13B, NSF, NAPA, SNAP25, UNC13A, ATP6V1G2, STXBP1, CLTB, SLC1A2, SLC6A12, CACNA1A, AP2A1, DNM1, SLC6A3, CPLX3, STX1B, SLC6A7, SLC17A7, SLC18A1	1524	87	10427	1.4942	1	0.767457	0.765252	up
KEGG_PATHWAY	ccad04144:Endocytosis	49	1.1267	0.078155	WASHC4, LOC122431844, VPS29, LOC122425045, ZFYVE9, CLTB, AP2A1, WASL, ARRB2, ZFYVE27, PSD2, PSD3, VPS36, LOC122454483, PSD, PDGFRA, PRKCI, VPS37C, VPS37D, ARFGAP1, TGFBR1, DNM1, RNF41, ACAP3, ACAP1, RABEP1, RUFY2, LOC122430140, CHMP4A, CHMP6, PARD6G, VPS26A, SNX32, PLD1, PRKCZ, EGFR, LOC122422192, CYTH3, SNX1, SNX2, PARD6A, MVB12A, PIP5K1B, RAB11FIP2, RAB11FIP5, LOC122450155, SPART, DAB2, VPS45	1524	269	10427	1.24629	1	0.767457	0.765252	up
GOTERM_CC_DIRECT	GO:0030672~synaptic vesicle membrane	11	0.252932	0.079265	UNC13B, SYNGR1, UNC13A, SYPL1, CLTB, SLC17A7, SYPL2, SYN3, SYNGR4, SLC18A1, SYN1	2508	38	15361	1.77297	1	1	1	up
KEGG_PATHWAY	ccad04510:Focal adhesion	39	0.896758	0.0818766	SHC4, LOC122424593, TNXB, ITGB4, LAMA4, ITGA2B, PTEN, PDGFA, PIK3R3, PIK3R2, THBS1, THBS4, MYLK3, EGFR, THBS3, CCND1, TNN, LOC122437006, KDR, MYL10, RAC3, PIP5K1B, PAK5, LOC122425826, PDGFRA, LOC122424462, PARVA, EMP2, IGF1, PPP1CA, VAV2, COL1A1, COL1A2, COL6A2, ITGA10, COL6A1, TLN2, PPP1R12B, PPP1R12C	1524	208	10427	1.28285	1	0.767457	0.765252	up
KEGG_PATHWAY	ccad05030:Cocaine addiction	12	0.275926	0.0819337	GPSM1, GRM2, CREB3, GRIN3A, TH, CREB3L4, FOSB, PDYN, GRIN2C, SLC18A1, PRKACB, SLC6A3	1524	48	10427	1.71047	1	0.767457	0.765252	up
GOTERM_BP_DIRECT	GO:0006298~mismatch repair	6	0.137963	0.0832018	RNASEH2A, RPA3, MSH5, PMS2, XPC, MUTYH	2611	15	15999	2.45101	1	1	1	up
KEGG_PATHWAY	ccad04330:Notch signaling pathway	15	0.344907	0.0838028	JAG2, TLE4, PTCRA, NOTCH3, TLE2, NUMBL, PSEN2, DTX2, DTX3, PSEN1, TLE6, LFNG, DVL1, NUMB, LOC122454484	1524	65	10427	1.57889	1	0.767457	0.765252	up
KEGG_PATHWAY	ccad01240:Biosynthesis of cofactors	31	0.712808	0.0864429	PANK1, HAAO, AK1, QPRT, PPOX, LIAS, AK6, AK7, PTS, PPCDC, GMPPB, NADK2, NFS1, RDH12, TDO2, SPR, PPCS, FLAD1, RFK, NAPRT, GMPPA, FPGS, MMAB, UROS, AKR1A1, NME4, COQ7, COASY, DHRS3, NMNAT1, MTHFD2L	1524	160	10427	1.32561	1	0.771336	0.76912	up
GOTERM_BP_DIRECT	GO:0030150~protein import into mitochondrial matrix	9	0.206944	0.0875271	PAM16, LOC122454173, DNLZ, TOMM20L, TIMM17A, LOC122454429, TIMM21, TOMM20, TOMM40L	2611	29	15999	1.90165	1	1	1	up
GOTERM_CC_DIRECT	GO:0062023~collagen-containing extracellular matrix	15	0.344907	0.0901043	ANGPT4, ADAMDEC1, FCN3, ANGPT2, PRG4, F2, LGALS4, LGALS1, GPC2, SPARCL1, ANGPTL4, ADAMTS8, AMELX, ZP2, ANGPTL1	2508	59	15361	1.55715	1	1	1	up
GOTERM_BP_DIRECT	GO:0007010~cytoskeleton organization	10	0.229938	0.0901734	VIL1, STRIP1, STRIP2, ZRANB1, GAN, AVIL, PACSIN3, CFAP410, PAK5, PACSIN1	2611	34	15999	1.80222	1	1	1	up
GOTERM_MF_DIRECT	GO:0017075~syntaxin-1 binding	4	0.0919752	0.0903904	UNC13B, SNAP25, UNC13A, VAMP3	2678	7	16442	3.50838	1	1	1	up
GOTERM_MF_DIRECT	GO:0004439~phosphatidylinositol-4,5-bisphosphate 5-phosphatase activity	4	0.0919752	0.0903904	SYNJ1, PTPMT1, OCRL, SYNJ2	2678	7	16442	3.50838	1	1	1	up
GOTERM_MF_DIRECT	GO:0000400~four-way junction DNA binding	4	0.0919752	0.0903904	FANCM, XRCC2, XRCC3, LOC122423602	2678	7	16442	3.50838	1	1	1	up
GOTERM_MF_DIRECT	GO:0009922~fatty acid elongase activity	4	0.0919752	0.0903904	ELOVL5, ELOVL2, ELOVL6, ELOVL7	2678	7	16442	3.50838	1	1	1	up
GOTERM_BP_DIRECT	GO:0034626~fatty acid elongation, polyunsaturated fatty acid	4	0.0919752	0.0908279	ELOVL5, ELOVL2, ELOVL6, ELOVL7	2611	7	15999	3.50145	1	1	1	up
GOTERM_BP_DIRECT	GO:0034625~fatty acid elongation, monounsaturated fatty acid	4	0.0919752	0.0908279	ELOVL5, ELOVL2, ELOVL6, ELOVL7	2611	7	15999	3.50145	1	1	1	up
GOTERM_BP_DIRECT	GO:0019367~fatty acid elongation, saturated fatty acid	4	0.0919752	0.0908279	ELOVL5, ELOVL2, ELOVL6, ELOVL7	2611	7	15999	3.50145	1	1	1	up
GOTERM_BP_DIRECT	GO:1990542~mitochondrial transmembrane transport	4	0.0919752	0.0908279	UCP3, SLC25A40, SFXN4, SFXN5	2611	7	15999	3.50145	1	1	1	up
GOTERM_BP_DIRECT	GO:0000447~endonucleolytic cleavage in ITS1 to separate SSU-rRNA from 5.8S rRNA and LSU-rRNA from tricistronic rRNA transcript (SSU-rRNA, 5.8S rRNA, LSU-rRNA)	4	0.0919752	0.0908279	RPP40, RRS1, KRI1, NOP9	2611	7	15999	3.50145	1	1	1	up
GOTERM_CC_DIRECT	GO:0030991~intraciliary transport particle A	4	0.0919752	0.0909224	IFT140, IFT122, TTC21A, WDR35	2508	7	15361	3.49989	1	1	1	up
GOTERM_BP_DIRECT	GO:0033674~positive regulation of kinase activity	12	0.275926	0.0919247	RET, CD74, PDGFRA, NTRK2, ERBB3, AXL, TNK1, KDR, TYRO3, MST1R, EGFR, FGFR1	2611	44	15999	1.67115	1	1	1	up
GOTERM_MF_DIRECT	GO:0030215~semaphorin receptor binding	7	0.160957	0.0929682	SEMA5B, SEMA6A, SEMA4C, SEMA3B, SEMA3G, SEMA4G, SEMA3F	2678	20	16442	2.14888	1	1	1	up
GOTERM_BP_DIRECT	GO:0016192~vesicle-mediated transport	22	0.505863	0.0932739	VPS9D1, SFT2D3, YIPF1, GDI1, STXBP3, YIPF2, STXBP1, CACFD1, HPS1, HPS4, CCZ1, AP3B2, ZFYVE27, VPS41, VPS45, TSNARE1, VAMP4, CNIH2, RIN1, VPS39, TRIM23, VAMP3	2611	96	15999	1.40423	1	1	1	up
GOTERM_BP_DIRECT	GO:0071526~semaphorin-plexin signaling pathway	7	0.160957	0.0936745	SEMA5B, SEMA6A, SEMA4C, SEMA3B, SEMA3G, SEMA4G, SEMA3F	2611	20	15999	2.14464	1	1	1	up
GOTERM_BP_DIRECT	GO:0048843~negative regulation of axon extension involved in axon guidance	7	0.160957	0.0936745	SEMA5B, SEMA6A, SEMA4C, SEMA3B, SEMA3G, SEMA4G, SEMA3F	2611	20	15999	2.14464	1	1	1	up
GOTERM_MF_DIRECT	GO:0043565~sequence-specific DNA binding	21	0.48287	0.0944524	TSNAX, JMJD4, CBFB, MYRF, ETV2, LOC122434938, ESR1, THAP1, NR3C2, PGBD2, AR, ERFL, ELF3, SNAPC1, SAFB2, ZNF438, DNLZ, ZNF316, PGR, LOC122421723, SPDEF	2678	91	16442	1.41684	1	1	1	up
KEGG_PATHWAY	ccad04310:Wnt signaling pathway	35	0.804783	0.0948963	CAMK2B, LRP5, PRICKLE3, PSEN1, APCDD1, CCND1, DVL1, RAC3, SOST, LOC122454484, PRKACB, WNT3, TLE4, WNT10B, RNF43, TCF7L1, TLE2, WNT5B, FZD4, WNT5A, MCC, SIRT1, TLE6, VANGL1, DKK4, FOSL1, SFRP4, PLCB3, SFRP2, VANGL2, PLCB4, SFRP5, PLCB1, LGR6, LOC122420769	1524	186	10427	1.28745	1	0.825598	0.823226	up
GOTERM_BP_DIRECT	GO:0035556~intracellular signal transduction	49	1.1267	0.0967232	MAST3, MAST2, TSSK1B, PLEK, MYLK3, PREX2, NRBP2, RPS6KA5, BLNK, LOC122454484, RGS7, PRKCE, NRG2, DGKZ, VAV2, TSSK3, CILK1, SHC4, BRSK2, CCDC68, PKN3, TUFT1, ADCY4, PSEN2, WNK4, ASB14, RASAL1, PSEN1, PLD1, ADCY6, STK3, RAB40B, DCDC2B, DVL1, PLEK2, MARK4, SH2B3, PAK5, SOCS4, LOC122453744, DCLK3, MOK, MAPK11, SPSB2, NEURL2, PPP1R1A, ASB7, RGS11, ASB2	2611	245	15999	1.22551	1	1	1	up
GOTERM_MF_DIRECT	GO:0000977~RNA polymerase II transcription regulatory region sequence-specific DNA binding	28	0.643826	0.0968039	SCX, TWIST1, TCF21, AEBP1, HIF3A, NPAS1, BARX2, GLI4, LOC122420497, PRDM16, ZNF41, STOX1, PURG, TFAP2A, TFAP2C, TCF15, TFAP2E, LOC122427136, OSR1, NFXL1, PHOX2A, ZNF33B, NFX1, ZNF639, ATF5, SIM2, LOC122420604, ZNF574	2678	129	16442	1.33264	1	1	1	up
GOTERM_MF_DIRECT	GO:0001228~DNA-binding transcription activator activity, RNA polymerase II-specific	16	0.367901	0.097276	ZNF133, ZNF19, ZNF140, ZFP3, LOC122420580, ZNF12, LOC122420470, MEIS3, ZNF48, LOC122420621, LOC122420598, DDIT3, ATF5, STOX1, SOX4, ZNF750	2678	65	16442	1.5113	1	1	1	up
KEGG_PATHWAY	ccad05020:Prion disease	60	1.37963	0.0976151	LOC122430038, NDUFA13, LOC122451456, NDUFA10, LOC122424390, TNF, LOC122432978, PSMD9, LOC122427709, PSMD4, CREB3L4, LOC122434670, PRKACB, LOC122433259, SDHB, CREB3, NDUFS7, PSMA2, DDIT3, PPIF, LOC122430140, NDUFS3, NDUFS2, LOC122422249, SLC25A4, LOC122427289, C1QA, NDUFB9, PSMD12, NDUFB7, TUBAL3, LOC122430099, NDUFA4L2, NDUFB1, PIK3R3, CACNA1D, PIK3R2, PSMA7, ATP5MC1, KLC3, PSMB5, C9, NDUFV1, LOC…	1524	343	10427	1.19683	1	0.828538	0.826157	up
GOTERM_BP_DIRECT	GO:0018105~peptidyl-serine phosphorylation	16	0.367901	0.098537	HIPK4, MAST3, PKN3, MAST2, PRKCE, VRK2, TTBK1, TTBK2, UHMK1, SBK1, CAMKV, ULK3, ULK2, PRKACB, IKBKE, CSNK1G2	2611	65	15999	1.50832	1	1	1	up
KEGG_PATHWAY	ccad03440:Homologous recombination	18	0.413888	3.8403e-05	MUS81, BARD1, TOP3B, BLM, ABRAXAS1, XRCC2, XRCC3, TOP3A, BRCC3, RAD54B, SEM1, RAD52, RAD50, RAD51, RPA3, RBBP8, TOPBP1, LOC122423602	1524	42	10427	2.93223	0.0132377	0.0133642	0.0133258	down
KEGG_PATHWAY	ccad03460:Fanconi anemia pathway	19	0.436882	0.000326013	MUS81, TOP3B, BLM, RMI2, POLN, CENPX, FANCM, TOP3A, REV1, FAAP24, FANCC, FANCB, RAD51, RPA3, UBE2T, USP1, PMS2, FAN1, LOC122435272	1524	53	10427	2.45274	0.106979	0.0567263	0.0565633	down
KEGG_PATHWAY	ccad03010:Ribosome	98	2.25339	0.000755172	RPL5, RPL30, LOC122429761, LOC122424993, RPS15, RPL36AL, LOC122448722, RPL35, LOC122455254, LOC122424583, RPL21, LOC122426369, RPL22, LOC122431836, LOC122437256, LOC122432243, RPL27, RPL26, LOC122426404, LOC122439670, LOC122430898, LOC122423441, MRPL18, LOC122434456, LOC122420295, LOC122420690, MRPL12, LOC122435548, LOC122422190, MRPL10, MRPL20, LOC122433080, LOC122436231, LOC122420695, LOC122431…	1524	489	10427	1.37117	0.230599	0.0875999	0.0873482	down
GOTERM_CC_DIRECT	GO:0005874~microtubule	20	0.459876	0.0015465	TUBAL3, MAP1S, LOC122430099, LOC122426664, TUBD1, TUBB4A, DNM1, TPX2, CENPE, TPPP2, MAP1B, MAP1A, DCDC2B, LOC122441498, NUSAP1, CDK2AP2, RADIL, EFHC2, LOC122422249, TUBA8	2508	58	15361	2.112	0.584198	0.442438	0.442438	down
GOTERM_BP_DIRECT	GO:0051017~actin filament bundle assembly	10	0.229938	0.00155617	LIMA1, BAIAP2L2, BAIAP2L1, FSCN1, SHROOM1, ESPN, BAIAP2, AIF1, PLS1, LIMD2	2611	19	15999	3.22502	0.93882	1	1	down
GOTERM_CC_DIRECT	GO:0031594~neuromuscular junction	10	0.229938	0.00156063	FCHSD1, UNC13B, SYNGR1, UNC13A, PSEN2, PSEN1, SYNC, SYNGR4, LOC122454484, SNTA1	2508	19	15361	3.22358	0.58752	0.442438	0.442438	down
GOTERM_MF_DIRECT	GO:0008270~zinc ion binding	132	3.03518	0.00213215	ZNF330, PGLYRP3, PGLYRP2, ZFAND3, KDM1B, TTF2, ZFAND1, NR3C2, PEG10, DHX58, SCAPER, TRIM23, PIAS3, USP5, LOC122429635, NSMCE2, PIAS1, AR, NEIL3, TRIM17, ZNF318, TRIM13, PGR, TRIM16, NEIL1, SNRPC, SRSF7, CUL9, L3MBTL1, LOC122454388, ZCCHC9, DTX2, AEBP1, GATA1, ZMAT3, LOC122435542, ZRANB3, ZFHX3, DTNA, ZFHX2, DTNB, NFXL1, ESR1, ST18, ZZEF1, BMP1, ZZZ3, RPS29, LOC122421014, LOC122433471, ZCCHC12, SU…	2678	637	16442	1.27227	0.909394	1	1	down
GOTERM_BP_DIRECT	GO:0000278~mitotic cell cycle	21	0.48287	0.00333213	CDT1, WDHD1, TUBAL3, LOC122430099, LOC122426664, TUBD1, SNX33, SKA3, TUBB4A, PPP2CA, NEDD1, CENPE, PPP2CB, WEE1, WEE2, ZW10, LOC122441498, TUBGCP3, LOC122422249, POLE, TUBA8	2611	66	15999	1.94967	0.997491	1	1	down
GOTERM_MF_DIRECT	GO:0005515~protein binding	424	9.74937	0.00352258	MDC1, FRMPD4, WDR86, WDR83, SMC3, SLA2, LOC122438914, PREX2, PSMD9, UBASH3B, LIPG, SAMD12, LOC122422217, SAMD10, VPS39, ANKS1B, WDHD1, PRKCI, UNC5A, UNC5B, DNAAF1, ARMC7, WDR72, OPTC, HECW2, TYRO3, SPARCL1, NGEF, SKAP2, LOC122421381, PRKDC, WDR64, SLCO5A1, AAAS, PRKCZ, IL22RA2, C9, RAD21, FLRT1, PRDM16, RRS1, CEP72, LOC122421388, ZBTB7B, PLK4, BARD1, F8A1, STARD13, SETD1B, WDR53, NETO2, TPBGL, SN…	2678	2320	16442	1.12208	0.981125	1	1	down
KEGG_PATHWAY	ccad04071:Sphingolipid signaling pathway	31	0.712808	0.00444786	OPRD1, PTEN, PIK3R3, PIK3R2, PLD1, PRKCZ, TNF, PPP2CA, PPP2CB, PPP2R1B, PPP2R5E, SPTLC3, ADORA1, RAC3, S1PR3, S1PR2, S1PR5, BID, CERS4, PRKCE, SPHK1, SGPP1, MAPK12, MAPK11, PLCB3, PLCB4, PPP2R2C, PPP2R2B, DEGS2, PLCB1, CERS1	1524	127	10427	1.67006	0.787082	0.386964	0.385852	down
GOTERM_CC_DIRECT	GO:0030425~dendrite	20	0.459876	0.00535889	MAP1S, NPFF, HTR2B, SORBS2, TRAK1, PDYN, PPP1R9A, ZWINT, CALB2, SAMD14, HTR6, HRH1, SMO, MAP1B, PNOC, MAP1A, ADORA1, HOMER3, LOC122429901, CNIH2	2508	64	15361	1.914	0.952483	0.868713	0.868713	down
GOTERM_MF_DIRECT	GO:0003735~structural constituent of ribosome	106	2.43734	0.00672573	RPL5, RPL30, LOC122429761, LOC122424993, LOC122452307, RPS15, RPL36AL, LOC122448722, RPL35, LOC122455254, LOC122424583, RPL21, LOC122426369, RPL22, MRPS18B, LOC122431836, LOC122437256, LOC122432243, RPL27, RPL26, LOC122426404, LOC122439670, LOC122423441, MRPL18, LOC122434456, LOC122421144, LOC122420295, LOC122420690, MRPL12, LOC122435548, LOC122422190, MRPL10, MRPL20, LOC122433080, LOC122420695, …	2678	514	16442	1.26615	0.999496	1	1	down
GOTERM_BP_DIRECT	GO:0006302~double-strand break repair	10	0.229938	0.00742047	RNF168, RAD50, POLN, TDP2, RNF8, TNKS1BP1, ACTR8, BRCC3, MPND, GGN	2611	23	15999	2.66415	0.999998	1	1	down
KEGG_PATHWAY	ccad04261:Adrenergic signaling in cardiomyocytes	37	0.85077	0.0077446	CAMK2B, POPDC2, ADCY4, ATP1A3, CACNA1D, CALML4, ADCY6, PIK3R6, PIK3CG, SLC8A2, PPP2CA, CACNG6, PPP2CB, CACNG8, RPS6KA5, PPP2R1B, PPP2R5E, CREB3L4, PRKACB, TPM4, TPM2, CACNA2D3, ATP2B2, CACNA2D4, MAPK12, PPP1CA, SLC8A3, CREB3, MAPK11, PLCB3, PLCB4, PPP2R2C, PPP1R1A, PPP2R2B, KCNQ1, PLCB1, SCN4B	1524	165	10427	1.53424	0.932649	0.539024	0.537475	down
GOTERM_BP_DIRECT	GO:0006281~DNA repair	16	0.367901	0.00930223	ZRANB3, PIF1, WDHD1, RFC3, RMI2, UBE2B, CENPX, RFC2, DOT1L, DDB2, ALKBH3, DMC1, TIMELESS, RAD1, DMAP1, RAD9B	2611	49	15999	2.00083	1	1	1	down
GOTERM_BP_DIRECT	GO:0006886~intracellular protein transport	42	0.965739	0.00997497	NAPA, VPS29, RAMP3, STX17, STXBP3, SAR1B, LOC122422891, STXBP1, VPS26C, CLTB, VPS26A, SNX10, AP2A1, SNX33, TOMM22, AP3M2, ARFRP1, SNX1, RAB20, SNX2, AP1G2, ARFIP2, TMED1, TMED6, TMED5, SEC31B, LOC122454483, VPS39, TRIM23, LOC122433182, CD74, VPS18, SEC24A, STX8, SYTL5, AP3B2, STX1B, RABL3, PICK1, VIPAS39, VPS45, TSNARE1	2611	176	15999	1.46225	1	1	1	down
GOTERM_MF_DIRECT	GO:0004725~protein tyrosine phosphatase activity	17	0.390894	0.0101175	PTPRT, PTPRU, LOC122452399, PTPRN2, PTPRN, EYA4, PTEN, PTPN11, PTPRK, PTPRH, PTPN14, PTPRF, PTPRD, UBASH3B, PTPRA, ACP4, PTPN3	2678	54	16442	1.93285	0.999989	1	1	down
KEGG_PATHWAY	ccad01100:Metabolic pathways	290	6.6682	0.0112139	PGAP1, LOC122455135, LOC122451456, PANK1, TXNDC12, LOC122432817, ABAT, ENO2, ENO3, HYKK, TDO2, FLAD1, LIPG, LOC122434670, SEPHS2, XYLB, PDHX, ACOT8, ATP6V1G2, MECR, ENTPD3, ENTPD6, HSD11B1L, ALG3, ALG1, UPB1, GBGT1, GCAT, LOC122439435, MTHFD2L, LOC122454293, GPLD1, PDE1C, RPN2, PDE1B, SDSL, LIAS, HSD11B2, RDH12, LOC122419730, PPCS, NEU1, PRDM16, ST8SIA5, ST3GAL5, PIP5K1B, RIMKLA, ST3GAL3, B4GALNT…	1524	1764	10427	1.1248	0.980024	0.647991	0.646129	down
GOTERM_CC_DIRECT	GO:0032588~trans-Golgi network membrane	7	0.160957	0.0113968	TEPSIN, SCAMP5, SCAMP4, ARFIP2, PICK1, PLD4, CLBA1	2508	13	15361	3.29797	0.998495	0.868713	0.868713	down
GOTERM_CC_DIRECT	GO:0005762~mitochondrial large ribosomal subunit	13	0.298919	0.011837	NSUN4, MRPL38, MRPL27, MRPL36, MRPL58, MRPL12, MRPL10, MRPL54, MRPL55, MRPL52, MRPL51, MRPL40, LOC122432042	2508	37	15361	2.15196	0.998831	0.868713	0.868713	down
GOTERM_CC_DIRECT	GO:0005783~endoplasmic reticulum	68	1.56358	0.0118814	POMT2, TOR2A, PGAP1, PIGQ, ZFAND2B, MLC1, LOC122435920, TXNDC12, PLOD2, CWH43, PIGW, LOC122433949, ZDHHC1, PHTF1, TBC1D30, TMED1, TMED6, LOC122454484, TMED5, PDIA2, ELOVL5, ELOVL2, ALG3, ELOVL6, ELOVL7, P3H3, ALG1, TLCD3B, PDIA5, LOC122442434, RCN1, PNLDC1, LOC122421312, ERP27, KDELR3, SLC27A3, SLC27A2, SLC27A5, UBIAD1, EI24, SEZ6, PLD4, ZDHHC21, LOC122420096, ATP2C2, PSEN1, SEZ6L2, CST7, AGPAT2,…	2508	315	15361	1.32218	0.99886	0.868713	0.868713	down
GOTERM_CC_DIRECT	GO:0043025~neuronal cell body	15	0.344907	0.012464	NTRK2, NRSN2, MAP1S, PSEN2, SEZ6, CACNA1A, SORBS2, PSEN1, PDYN, SEZ6L2, PTK7, MAP1B, PNOC, MAP1A, LOC122454484	2508	46	15361	1.99722	0.999184	0.868713	0.868713	down
GOTERM_BP_DIRECT	GO:0006865~amino acid transport	11	0.252932	0.0132302	LOC122421240, LOC122420179, LOC122420186, LOC122421234, SLC3A1, LOC122420174, LOC122421235, LOC122420183, SLC7A1, SLC7A2, LOC122420191	2611	29	15999	2.32424	1	1	1	down
KEGG_PATHWAY	ccad04390:Hippo signaling pathway	37	0.85077	0.0135831	YWHAE, YAP1, PARD6G, PRKCZ, SAV1, STK3, PPP2CA, PPP2CB, PARD6A, CCND1, PPP2R1B, CDH1, RASSF6, DVL1, TP53BP2, AMH, LOC122420638, TEAD1, WNT3, YWHAG, YWHAH, TEAD3, WWTR1, WNT10B, SMAD1, TCF7L1, PRKCI, TGFB2, WNT5B, FZD4, WNT5A, TGFBR1, PPP1CA, MOB1B, PPP2R2C, PPP2R2B, LOC122453084	1524	171	10427	1.4804	0.991311	0.647991	0.646129	down
GOTERM_BP_DIRECT	GO:0007009~plasma membrane organization	6	0.137963	0.0140965	BAIAP2L2, BAIAP2L1, TLCD2, TLCD1, BAIAP2, MTSS2	2611	10	15999	3.67652	1	1	1	down
GOTERM_CC_DIRECT	GO:0016324~apical plasma membrane	17	0.390894	0.0148273	ABCC2, UPK2, SLC34A1, PSEN2, PARD6G, UMOD, PDZK1, SHROOM1, PSEN1, PARD3B, TMEM114, KIAA1614, HAX1, PARD6A, MARVELD2, PROM1, LOC122454484	2508	56	15361	1.85931	0.99979	0.868713	0.868713	down
KEGG_PATHWAY	ccad00563:Glycosylphosphatidylinositol (GPI)-anchor biosynthesis	10	0.229938	0.0148963	PIGS, DPM2, PIGU, PGAP1, GPAA1, PIGQ, PIGZ, PIGW, PIGF, GPLD1	1524	28	10427	2.44352	0.994527	0.647991	0.646129	down
GOTERM_CC_DIRECT	GO:0043198~dendritic shaft	4	0.0919752	0.015247	SEZ6, PSEN2, PSEN1, LOC122454484	2508	4	15361	6.1248	0.999835	0.868713	0.868713	down
GOTERM_CC_DIRECT	GO:0015629~actin cytoskeleton	21	0.48287	0.0153212	AVIL, SYNPO2, CAPG, PARVA, PPP1R9A, SRCIN1, MTSS2, LIMD2, VIL1, ARHGAP33, LIMA1, SAMD14, PEAK3, HAX1, SYNPO2L, CFL2, MYO6, FSCN1, KPTN, SYNPO, MYOZ2	2508	75	15361	1.71494	0.999842	0.868713	0.868713	down
GOTERM_MF_DIRECT	GO:0004843~cysteine-type deubiquitinase activity	25	0.574845	0.0183301	USP13, MINDY4, USP38, LOC122432015, USP33, OTUD7A, BRCC3, VCPIP1, ATXN3, USP1, USP50, USP30, USP24, ZRANB1, USP5, USP21, USP2, YOD1, JOSD2, UCHL3, JOSD1, USP28, LOC122437916, LOC122435272, OTUD3	2678	96	16442	1.59887	1	1	1	down
GOTERM_BP_DIRECT	GO:0007275~multicellular organism development	35	0.804783	0.019625	RET, NOTCH3, DHH, MST1R, EGFR, SPRED3, CDH5, SPRED1, CDH3, ERBB3, CDH1, KDR, CDH24, OTX1, AMELX, WNT3, JAG2, WNT10B, PDGFRA, NTRK2, WNT5B, EYA4, SPRY4, TNK1, WNT5A, VANGL1, DKK4, VANGL2, AXL, FAT1, TYRO3, SPRY1, CDHR5, CDH15, FGFR1	2611	147	15999	1.45894	1	1	1	down
GOTERM_BP_DIRECT	GO:0007399~nervous system development	17	0.390894	0.0206235	UNC119B, NRSN2, RBFOX2, CABLES1, MST1R, NRG2, LDB2, MUC3A, TGFBR1, TMEM223, NRN1L, ERBB3, AXL, DPF1, TYRO3, CSPG5, CDON	2611	58	15999	1.796	1	1	1	down
GOTERM_MF_DIRECT	GO:0005080~protein kinase C binding	6	0.137963	0.0222403	KIAA1614, PARD6A, CAVIN3, PICK1, PARD6G, YWHAG	2678	11	16442	3.3489	1	1	1	down
KEGG_PATHWAY	ccad04512:ECM-receptor interaction	22	0.505863	0.0226399	LOC122424462, TNXB, LOC122424593, ITGB4, GP1BB, LAMA4, ITGA2B, GP6, NPNT, THBS1, THBS4, THBS3, COL1A1, GP9, SV2C, FRAS1, COL1A2, TNN, COL6A2, ITGA10, COL6A1, SDC1	1524	92	10427	1.6361	0.999646	0.675802	0.67386	down
KEGG_PATHWAY	ccad01232:Nucleotide metabolism	21	0.48287	0.0239018	HDDC2, RRM1, DUT, RRM2, ENTPD3, ENTPD6, AK1, GMPR, NME4, AK6, TYMS, AK7, NT5C3A, UCK2, RRM2B, NT5DC4, GUK1, LOC122434352, DCTPP1, ADA, ITPA	1524	87	10427	1.65148	0.999774	0.675802	0.67386	down
GOTERM_CC_DIRECT	GO:0012505~endomembrane system	17	0.390894	0.0242165	LOC122447162, POGLUT1, STX17, STX8, NENF, AIG1, NRBP2, STX1B, PGRMC1, DNAJC1, RAB20, ABHD16A, CNPY4, RABL3, TMCC3, TSNARE1, CDK5RAP3	2508	59	15361	1.76477	0.999999	1	1	down
GOTERM_BP_DIRECT	GO:0006816~calcium ion transport	7	0.160957	0.0247803	CACNG6, CACNG8, RAMP3, PSEN2, PSEN1, SELENOK, LOC122454484	2611	15	15999	2.85952	1	1	1	down
GOTERM_BP_DIRECT	GO:0006904~vesicle docking involved in exocytosis	7	0.160957	0.0247803	RAB3B, RAB3C, VPS18, STXBP3, STXBP1, RAB13, RAB8B	2611	15	15999	2.85952	1	1	1	down
KEGG_PATHWAY	ccad00900:Terpenoid backbone biosynthesis	8	0.18395	0.025033	FDPS, MVK, LOC122426630, PMVK, MVD, PDSS1, ZMPSTE24, PCYOX1	1524	21	10427	2.60642	0.999849	0.675802	0.67386	down
GOTERM_BP_DIRECT	GO:0007224~smoothened signaling pathway	8	0.18395	0.0251199	STIL, SMO, DHH, TCTN2, PTCH2, GPC2, GLI1, GLIS2	2611	19	15999	2.58002	1	1	1	down
KEGG_PATHWAY	ccad05414:Dilated cardiomyopathy	24	0.551851	0.0251288	MYBPC3, TGFB2, DTNA, TPM4, ITGB4, TPM2, ITGA2B, ADCY4, CACNA2D3, CACNA1D, CACNA2D4, IGF1, TNF, ADCY6, SLC8A2, SLC8A3, CACNG6, CACNG8, DES, SGCA, ITGA10, PRKACB, SNTB2, SNTA1	1524	104	10427	1.57889	0.999854	0.675802	0.67386	down
GOTERM_CC_DIRECT	GO:0005840~ribosome	88	2.02345	0.0282956	RPL5, MRPS15, LOC122429761, RPLP1, MRPS11, LOC122424993, LOC122452307, MRPL36, LOC122446189, LOC122440480, LOC122427261, LOC122420877, RPS15, MRPL2, RPL36AL, LOC122448722, RPL35, LOC122426560, LOC122422360, LOC122454256, LOC122428342, LOC122432840, RPL21, LOC122451787, LOC122426369, LOC122423850, RPL22, MRPS18B, MRPS2, RPS3A, LOC122431836, MRPS7, LOC122440490, LOC122437256, LOC122432243, RPL27, R…	2508	440	15361	1.22496	1	1	1	down
GOTERM_BP_DIRECT	GO:0000492~box C/D snoRNP assembly	5	0.114969	0.0284653	NOPCHAP1, ZNHIT3, RUVBL2, PIH1D1, PIH1D2	2611	8	15999	3.82971	1	1	1	down
GOTERM_BP_DIRECT	GO:0070262~peptidyl-serine dephosphorylation	5	0.114969	0.0284653	PPP2CA, PPP2CB, PPP4C, PPP2R2C, PPP2R2B	2611	8	15999	3.82971	1	1	1	down
GOTERM_MF_DIRECT	GO:0030295~protein kinase activator activity	10	0.229938	0.0288989	MOB1B, GPRC5A, RGCC, LOC122420564, RPLP1, MOB2, LOC122420690, GPRC5D, LOC122422190, LOC122434817	2678	28	16442	2.19273	1	1	1	down
GOTERM_CC_DIRECT	GO:0005634~nucleus	480	11.037	0.0294519	MDC1, ZNF296, PWWP2B, GPATCH1, TESK2, LOC122438914, ALKBH3, ZC3H12C, PSMD9, PPP4R2, PSMD4, CREB3L4, LOC122420276, NKX1-2, LOC122434673, PRKACB, PRKAB2, ZNF19, RBFOX2, DDX11, STARD9, RFX2, REV1, ZNF12, AR, ISL2, ADPRS, SRFBP1, ATF5, PRR11, RHNO1, TSPYL5, ZNF398, LOC122434219, CDCA2, PRKDC, CDCA4, LOC122434215, SHOX2, XPC, OAZ2, OAZ3, PPP4C, NTHL1, PRDM16, RRS1, PPARGC1B, CDK18, ZNF140, ZNF32, LOC1…	2508	2723	15361	1.07966	1	1	1	down
GOTERM_MF_DIRECT	GO:0005200~structural constituent of cytoskeleton	12	0.275926	0.0295047	SPTBN4, SYNM, TUBAL3, LOC122430099, LOC122426664, LOC122441498, TUBD1, TLN2, LOC122422249, TUBB4A, SPTB, TUBA8	2678	37	16442	1.99124	1	1	1	down
KEGG_PATHWAY	ccad05016:Huntington disease	70	1.60957	0.0295814	LOC122430038, NDUFA13, LOC122451456, NDUFA10, CLTB, AP2A1, LOC122424390, DNALI1, LOC122432978, PSMD9, LOC122427709, ACTR1B, PSMD4, CREB3L4, LOC122434670, TGM2, LOC122433259, SDHB, CREB3, PLCB3, PLCB4, NDUFS7, PSMA2, PPIF, NDUFS3, NDUFS2, ULK2, PPARG, LOC122422249, PLCB1, SLC25A4, LOC122427289, NDUFB9, PSMD12, DNAH1, NDUFB7, DNAH7, TUBAL3, LOC122430099, SLC1A2, NDUFA4L2, NDUFB1, NRF1, PSMA7, ATP5M…	1524	380	10427	1.26034	0.99997	0.675802	0.67386	down
KEGG_PATHWAY	ccad00760:Nicotinate and nicotinamide metabolism	12	0.275926	0.0295906	NADK2, NMNAT1, NT5DC4, NMRK2, NAPRT, QPRT, LOC122426455, SIRT4, LOC122426516, SIRT1, NUDT12, SIRT3	1524	41	10427	2.0025	0.99997	0.675802	0.67386	down
KEGG_PATHWAY	ccad03020:RNA polymerase	11	0.252932	0.0295937	POLR1B, POLR2D, LOC122424589, POLR3F, POLR3G, POLR1E, POLR3H, POLR2G, POLR2H, LOC122454561, POLR2K	1524	36	10427	2.09057	0.99997	0.675802	0.67386	down
GOTERM_MF_DIRECT	GO:0005543~phospholipid binding	15	0.344907	0.0299581	UNC13B, PSD, SPTBN4, UNC13A, SYTL5, SPTB, MTSS2, APOM, PSD2, PSD3, NUP62, ARFIP2, PACSIN3, PICK1, PACSIN1	2678	51	16442	1.80578	1	1	1	down
KEGG_PATHWAY	ccad05168:Herpes simplex virus 1 infection	78	1.79352	0.0317562	ZNF331, ZNF133, LOC122420470, TNF, LOC122420159, LOC122420598, ZNF84, ZNF41, ZNF568, IKBKE, ZFP37, ZNF684, ZNF484, ZNF19, ZNF560, DAXX, ZNF282, ZFP69B, ZNF10, ZNF12, LOC122420580, TICAM1, LOC122420623, LOC122420621, LOC122420587, ZNF879, SRSF2, LTA, TLR9, ZNF316, ZNF436, SRSF6, SRSF7, ZNF554, ZNF674, ZNF597, IRF9, SRSF9, ZNF398, RNASEL, PIK3R3, ZNF2, PIK3R2, ZNF23, LOC122420050, ZNF25, LOC1224205…	1524	431	10427	1.2382	0.999986	0.675802	0.67386	down
GOTERM_CC_DIRECT	GO:0005829~cytosol	151	3.47206	0.0319951	PANK1, UBXN2A, UBE3D, IRS1, NUBP1, NUBP2, BAIAP2L2, TATDN1, BAIAP2L1, PSMD4, RAVER1, PPIP5K2, PEG10, LOC122448722, RAVER2, FPGS, NUDT17, LGALS9, XYLB, ANKS1B, NUDT12, MAP1S, AKR1E2, AFAP1, YOD1, RUNDC3A, LOC122420666, LOC122424906, MAP1B, MAP1A, HSBP1L1, LOC122454293, RIN1, PPEF2, OSBP2, TRAPPC3L, LOC122454302, PFKFB1, UBA5, AK1, ECSCR, WNK4, THADA, PRDX3, STRIP1, CTIF, STRIP2, NDOR1, BTBD2, DVL1…	2508	800	15361	1.15606	1	1	1	down
GOTERM_MF_DIRECT	GO:0003779~actin binding	25	0.574845	0.0326631	PLEKHH2, SYNPO2, WASL, UACA, EPS8, PDLIM3, PHACTR3, LOC122426218, EPS8L1, EPS8L2, SYNPO, PDLIM4, MYOZ2, WASF3, PHACTR4, ANKRD24, LIMCH1, MAP1S, PARVA, SSH1, MTSS2, SYNPO2L, MAP1B, MAP1A, PFN2	2678	101	16442	1.51972	1	1	1	down
GOTERM_MF_DIRECT	GO:0035091~phosphatidylinositol binding	19	0.436882	0.0329902	PITPNB, NOXO1, SNX13, SNX10, SNX32, SNX33, PIK3C2A, PLD1, PITPNC1, PARD3B, ARHGAP33, SNX1, SNX2, SH3PXD2A, RPS6KC1, SNX15, SNX7, SNX8, LOC122454483	2678	71	16442	1.64301	1	1	1	down
KEGG_PATHWAY	ccad04114:Oocyte meiosis	30	0.689814	0.0330133	CAMK2B, YWHAE, ANAPC15, ADCY4, CALML4, SMC3, ADCY6, PPP2CA, PPP2CB, PPP2R1B, PPP2R5E, PRKACB, YWHAG, YWHAH, IGF1, MAPK12, PPP1CA, SGO1, MAD2L2, MAPK11, AR, CPEB1, STAG3, CDK2, LOC122453084, SPDYA, PGR, CPEB2, LOC122420769, ANAPC2	1524	141	10427	1.45572	0.999991	0.675802	0.67386	down
GOTERM_MF_DIRECT	GO:0005525~GTP binding	72	1.65555	0.0330986	RAB3B, LOC122431844, RAB3C, DIRAS2, RND2, RND3, GMPPB, RNF112, RAB42, LOC122441498, LOC122420276, LOC122421245, RAC3, TRIM23, RAB8B, RAB2B, RRAS2, LOC122438868, RHOD, GNL1, DNM1, TUFM, RHOB, RAP2A, LOC122422926, RRAGC, RAB36, RAB34, RHOJ, RRAGD, RHOU, LOC122432560, LOC122422249, ARL9, GNAZ, LOC122434219, TUBAL3, RRAD, SAR1B, LOC122430099, TUBD1, SRL, RHOBTB1, ARFRP1, GIMD1, RAB40B, RASD1, RAB20, …	2678	354	16442	1.24874	1	1	1	down
GOTERM_BP_DIRECT	GO:0000076~DNA replication checkpoint signaling	4	0.0919752	0.0334612	CDT1, TIPIN, TIMELESS, RAD9B	2611	5	15999	4.90203	1	1	1	down
GOTERM_BP_DIRECT	GO:0016358~dendrite development	4	0.0919752	0.0334612	MAP1S, MAP1B, LST1, MAP1A	2611	5	15999	4.90203	1	1	1	down
GOTERM_BP_DIRECT	GO:0042148~DNA strand invasion	4	0.0919752	0.0334612	RAD51, XRCC2, DMC1, LOC122423602	2611	5	15999	4.90203	1	1	1	down
GOTERM_BP_DIRECT	GO:0035329~hippo signaling	7	0.160957	0.0343016	YAP1, MOB1B, WWTR1, TEAD1, LOC122420638, SAV1, TEAD3	2611	16	15999	2.6808	1	1	1	down
KEGG_PATHWAY	ccad00240:Pyrimidine metabolism	15	0.344907	0.0366015	HDDC2, RRM1, DUT, RRM2, ENTPD3, ENTPD6, NME4, TYMS, UPB1, NT5C3A, UCK2, RRM2B, NT5DC4, LOC122434352, DCTPP1	1524	58	10427	1.76945	0.999998	0.679624	0.677671	down
GOTERM_BP_DIRECT	GO:0006412~translation	77	1.77052	0.03663	RPL5, MRPS15, LOC122429761, MRPS11, LOC122452307, MRPL36, LOC122446189, LOC122427261, LOC122420877, RPS15, MRPL1, RPL36AL, LOC122448722, RPL35, METTL17, LOC122426560, LOC122428342, LOC122432840, RPL21, LOC122451787, LOC122426369, LOC122423850, MRPS2, RPS3A, LOC122431836, MRPS7, LOC122440490, MRPL51, LOC122437256, LOC122432243, LOC122434981, RPL27, LOC122426729, LOC122423441, LOC122421461, LOC1224…	2611	383	15999	1.23191	1	1	1	down
KEGG_PATHWAY	ccad05171:Coronavirus disease - COVID-19	101	2.32237	0.0371059	RPL5, RPL30, LOC122429761, LOC122424993, TNF, RPS15, RPL36AL, LOC122448722, C3AR1, RPL35, LOC122455254, LOC122424583, RPL21, LOC122426369, LOC122430223, RPL22, LOC122431836, LOC122437256, LOC122432243, RPL27, RPL26, LOC122426404, LOC122439670, LOC122430898, LOC122423441, LOC122434456, PIK3R3, LOC122420295, PIK3R2, LOC122420690, LOC122435548, LOC122422190, LOC122433080, C9, LOC122420695, LOC122431…	1524	579	10427	1.19349	0.999998	0.679624	0.677671	down
GOTERM_MF_DIRECT	GO:0022857~transmembrane transporter activity	19	0.436882	0.0375156	SLC23A3, SLC22A3, LOC122431415, SLC46A1, SLC13A4, SLC2A10, SLC43A3, SLC23A1, SLC2A12, SPNS2, SLC2A8, SLC22A23, SLC22A15, SV2C, MFSD3, SLC17A5, SLC25A45, SLC37A3, SLC49A3	2678	72	16442	1.62019	1	1	1	down
GOTERM_BP_DIRECT	GO:0001755~neural crest cell migration	9	0.206944	0.0398734	SEMA5B, SEMA6A, SEMA4C, SEMA3B, SEMA3G, RADIL, SEMA4G, SEMA3F, PHACTR4	2611	25	15999	2.20591	1	1	1	down
GOTERM_BP_DIRECT	GO:1905515~non-motile cilium assembly	9	0.206944	0.0398734	RPGRIP1, TTC8, TMEM17, ARL13A, IFT122, BBS7, CC2D2A, TMEM80, WDR35	2611	25	15999	2.20591	1	1	1	down
GOTERM_MF_DIRECT	GO:0051539~4 iron, 4 sulfur cluster binding	8	0.18395	0.0427722	NDUFS7, NTHL1, RSAD1, LIAS, NDUFV1, NUBP1, NUBP2, MUTYH	2678	21	16442	2.33892	1	1	1	down
GOTERM_MF_DIRECT	GO:0003684~damaged DNA binding	10	0.229938	0.0442734	NEIL3, XRCC6, RPA3, RBBP8, XPA, REV1, XPC, NEIL1, RAD23B, DDB2	2678	30	16442	2.04655	1	1	1	down
GOTERM_BP_DIRECT	GO:0032233~positive regulation of actin filament bundle assembly	5	0.114969	0.0447324	SYNPO2L, SYNPO2, LOC122426218, SYNPO, PFN2	2611	9	15999	3.40419	1	1	1	down
GOTERM_MF_DIRECT	GO:0140664~ATP-dependent DNA damage sensor activity	7	0.160957	0.0455105	RAD51, XRCC2, XRCC3, MSH5, DMC1, PMS2, LOC122423602	2678	17	16442	2.52809	1	1	1	down
GOTERM_MF_DIRECT	GO:1901981~phosphatidylinositol phosphate binding	7	0.160957	0.0455105	DENND1C, DENND1A, SNX21, SNX22, PLEKHN1, PHLDA2, PHLDA1	2678	17	16442	2.52809	1	1	1	down
GOTERM_MF_DIRECT	GO:0017080~sodium channel regulator activity	6	0.137963	0.0467615	FXYD1, FXYD7, FXYD6, PRSS8, SCN4B, SCN2B	2678	13	16442	2.83369	1	1	1	down
KEGG_PATHWAY	ccad05410:Hypertrophic cardiomyopathy	22	0.505863	0.0470853	MYBPC3, PRKAB2, TGFB2, DTNA, TPM4, ITGB4, TPM2, ITGA2B, CACNA2D3, CACNA1D, CACNA2D4, IGF1, TNF, SLC8A2, SLC8A3, CACNG6, CACNG8, DES, SGCA, ITGA10, SNTB2, SNTA1	1524	99	10427	1.52041	1	0.73522	0.733108	down
GOTERM_BP_DIRECT	GO:0006270~DNA replication initiation	6	0.137963	0.0471099	ORC4, POLA2, CDC45, ORC1, NOC3L, TOPBP1	2611	13	15999	2.82809	1	1	1	down
KEGG_PATHWAY	ccad04728:Dopaminergic synapse	29	0.66682	0.0489468	CAMK2B, TOMT, CACNA1A, CACNA1D, CALML4, ARRB2, SLC6A3, PPP2CA, PPP2CB, GNG3, GNGT2, PPP2R1B, PPP2R5E, CREB3L4, SLC18A1, PRKACB, DRD4, MAPK12, PPP1CA, CREB3, MAPK11, PLCB3, PLCB4, CALY, TH, PPP2R2C, PPP2R2B, GNB3, PLCB1	1524	140	10427	1.41724	1	0.73522	0.733108	down
KEGG_PATHWAY	ccad04961:Endocrine and other factor-regulated calcium reabsorption	14	0.321913	0.0500416	CLTB, ATP1A3, AP2A1, ATP2B2, ESR1, DNM1, ADCY6, SLC8A2, SLC8A3, PLCB3, PLCB4, TRPV5, PLCB1, PRKACB	1524	55	10427	1.74157	1	0.73522	0.733108	down
GOTERM_BP_DIRECT	GO:0000028~ribosomal small subunit assembly	12	0.275926	0.0509602	RRP7A, RPS15, LOC122429761, MRPS11, LOC122420695, LOC122429501, LOC122429607, RPS27L, ERAL1, LOC122431251, LOC122431836, MRPS7	2611	40	15999	1.83826	1	1	1	down
KEGG_PATHWAY	ccad04392:Hippo signaling pathway - multiple species	9	0.206944	0.0510528	YAP1, MOB1B, WWTR1, RASSF6, TEAD1, LOC122420638, SAV1, STK3, TEAD3	1524	29	10427	2.12334	1	0.73522	0.733108	down
GOTERM_BP_DIRECT	GO:0006470~protein dephosphorylation	28	0.643826	0.0516624	PTPRT, PTPRU, PPM1N, PTPRN, PTEN, PPM1J, PTPRK, PTPRH, PPM1E, PTPRF, PPP4R2, PPP2R1B, PPP2R5E, PTPMT1, DUSP4, LOC122452399, PTPRN2, DUSP28, PTPN11, DUSP8, PTPN14, SSH1, PDP1, PTPRD, LOC122439435, UBLCP1, PTPRA, PTPN3	2611	121	15999	1.41794	1	1	1	down
GOTERM_MF_DIRECT	GO:0000149~SNARE binding	13	0.298919	0.0521239	EXOC3L1, EXOC3L2, SEC24A, STX17, STX8, LOC122421264, SNAP91, LOC122419778, STX1B, SYT11, LOC122421653, TSNARE1, LOC122433182	2678	45	16442	1.77368	1	1	1	down
KEGG_PATHWAY	ccad04814:Motor proteins	40	0.919752	0.05371	DNAH1, DNAH7, TUBAL3, LOC122430099, TUBD1, MYL6B, KIF17, DNALI1, KLC3, ACTR1B, LOC122437006, MYO6, LOC122441498, MYO18B, MYL10, MYH14, KIF1C, KIF21A, DNAI1, LOC122425826, TPM4, LOC122434963, TPM2, MYH15, LOC122426664, STARD9, KIF7, TUBB4A, LOC122432901, LOC122445041, CENPE, KIFC2, MYO15B, KIFC1, KIF26A, DYNLRB2, KIFC3, DYNLRB1, LOC122422249, TUBA8	1524	207	10427	1.3221	1	0.73522	0.733108	down
GOTERM_BP_DIRECT	GO:0051225~spindle assembly	8	0.18395	0.0546962	KASH5, STARD9, HAUS4, MAPRE3, TUBGCP3, HAUS5, SAC3D1, HAUS1	2611	22	15999	2.2282	1	1	1	down
GOTERM_BP_DIRECT	GO:0000724~double-strand break repair via homologous recombination	15	0.344907	0.0547539	BLM, XRCC2, NSMCE2, SMC5, RAD54B, SEM1, RAD52, RAD51, PPP4C, SFR1, RPA3, SWI5, NABP2, RBBP8, LOC122423602	2611	55	15999	1.67115	1	1	1	down
KEGG_PATHWAY	ccad04611:Platelet activation	27	0.620832	0.0561614	ITGA2B, ADCY4, PIK3R3, PIK3R2, PRKCZ, ADCY6, PIK3R6, MYLK3, PIK3CG, PRKACB, PRKG1, LOC122425826, PRKCI, GP1BB, LOC122430223, F2, GP6, MAPK12, PPP1CA, COL1A1, MAPK11, GP9, PLCB3, COL1A2, PLCB4, TLN2, PLCB1	1524	130	10427	1.421	1	0.73522	0.733108	down
KEGG_PATHWAY	ccad05415:Diabetic cardiomyopathy	50	1.14969	0.056675	LOC122430038, NDUFA13, LOC122451456, IRS1, NDUFA10, PTEN, LOC122424390, LOC122432978, LOC122427709, PDK4, LOC122434670, PDK2, LOC122433259, MMP2, SDHB, CPT1B, TGFBR1, PLCB3, PLCB4, NDUFS7, PPIF, NDUFS3, NDUFS2, PLCB1, PPARA, SLC25A4, CAMK2B, LOC122427289, NDUFB9, NDUFB7, NDUFA4L2, NDUFB1, PIK3R3, PIK3R2, PRKCZ, ATP5MC1, LOC122428616, NDUFV1, LOC122424880, TGFB2, NDUFA6, GFPT2, ATP5F1D, MAPK12, PP…	1524	269	10427	1.27172	1	0.73522	0.733108	down
GOTERM_MF_DIRECT	GO:0030943~mitochondrion targeting sequence binding	4	0.0919752	0.058597	TOMM20L, LOC122454429, TIMM22, TOMM20	2678	6	16442	4.0931	1	1	1	down
GOTERM_MF_DIRECT	GO:0008171~O-methyltransferase activity	4	0.0919752	0.058597	COMTD1, ASMT, BCDIN3D, LOC122434352	2678	6	16442	4.0931	1	1	1	down
GOTERM_CC_DIRECT	GO:0005768~endosome	22	0.505863	0.0586403	WASHC4, RAB3B, RAB3C, VPS29, VPS18, LOC122429876, VPS26C, VPS26A, SNX32, SNX1, RAB40B, RABEP1, SNX2, CALY, NSG2, RAB26, RAB13, PACSIN3, RAB11FIP2, LOC122454483, RAB8B, PACSIN1	2508	91	15361	1.48072	1	1	1	down
KEGG_PATHWAY	ccad04931:Insulin resistance	24	0.551851	0.0587433	PRKAB2, IRS1, PRKCE, GFPT2, PTEN, PIK3R3, PTPN11, PIK3R2, PYGM, PRKCZ, CPT1B, TNF, PTPRF, PPP1CA, CREB3, G6PC3, CREB3L4, PPP1R3E, SLC27A3, PPARA, LOC122421612, SLC27A2, PPARGC1B, SLC27A5	1524	113	10427	1.45314	1	0.73522	0.733108	down
GOTERM_CC_DIRECT	GO:0000794~condensed nuclear chromosome	4	0.0919752	0.0589598	RAD50, RAD51, IHO1, DMC1	2508	6	15361	4.0832	1	1	1	down
GOTERM_MF_DIRECT	GO:0003824~catalytic activity	7	0.160957	0.0591594	LOC122421111, ABHD8, AZIN2, PLD4, D2HGDH, PLD3, SUGCT	2678	18	16442	2.38764	1	1	1	down
GOTERM_BP_DIRECT	GO:0098703~calcium ion import across plasma membrane	7	0.160957	0.0596416	SLC8A3, TRPV5, CACNA1A, CACNA1D, TRPV1, NALF1, SLC8A2	2611	18	15999	2.38293	1	1	1	down
KEGG_PATHWAY	ccad04072:Phospholipase D signaling pathway	31	0.712808	0.0618625	SHC4, CXCL8, ADCY4, LPAR2, PDGFA, PIK3R3, PIK3R2, PLD1, AGPAT2, ADCY6, PIK3R6, PIK3CG, EGFR, CYTH3, GRM2, RRAS, PIP5K1B, PDGFRA, SPHK1, AVPR2, RRAS2, PTPN11, F2, DGKZ, DNM1, PLCB3, KITLG, PLCB4, LPAR5, RHEB, PLCB1	1524	155	10427	1.36837	1	0.73522	0.733108	down
GOTERM_BP_DIRECT	GO:0000027~ribosomal large subunit assembly	17	0.390894	0.0622472	RPL5, LOC122428342, LOC122423441, LOC122421461, LOC122434456, LOC122421144, LOC122426103, LOC122452307, RPL3L, LOC122432758, LOC122420081, LOC122450939, MRPL20, LOC122420685, LOC122451081, LOC122421458, LOC122430093	2611	66	15999	1.57831	1	1	1	down
GOTERM_BP_DIRECT	GO:0007264~small GTPase-mediated signal transduction	16	0.367901	0.0625029	DOCK3, GDI1, SH2D3A, KNDC1, RND2, RND3, RHOD, RHOBTB1, RHOB, ARHGAP33, RHEB, RHOJ, RAPGEF2, RAC3, RHOU, RHEBL1	2611	61	15999	1.60722	1	1	1	down
KEGG_PATHWAY	ccad05205:Proteoglycans in cancer	43	0.988733	0.0632623	CAMK2B, LOC122454541, SDC2, PIK3R3, TWIST1, PIK3R2, THBS1, TNF, EGFR, CCND1, RRAS, ERBB3, PLAU, KDR, LOC122421346, PRKACB, WNT3, LOC122432093, WNT10B, TGFB2, WNT5B, FZD4, LOC122433037, MMP2, WNT5A, RRAS2, PTPN11, ANK2, IGF1, NUDT16L1, ESR1, MAPK12, PPP1CA, VAV2, COL1A1, MAPK11, COL1A2, CTTN, SMO, SDC1, PPP1R12B, PPP1R12C, FGFR1	1524	228	10427	1.29035	1	0.73522	0.733108	down
KEGG_PATHWAY	ccad04015:Rap1 signaling pathway	42	0.965739	0.0636954	ITGA2B, ADCY4, LPAR2, PDGFA, PIK3R3, PARD6G, PIK3R2, CALML4, SIPA1L2, PRKCZ, THBS1, ADCY6, EGFR, RASGRP3, PARD6A, RRAS, CDH1, LOC122426218, KDR, RAC3, MAP2K6, FARP2, ANGPT4, PDGFRA, PRKCI, ANGPT2, IGF1, MAPK12, VAV2, AFDN, MAPK11, PLCB3, KITLG, PLCB4, LPAR5, FGF19, RAPGEF2, TLN2, PLCB1, RAPGEF5, PFN2, FGFR1	1524	222	10427	1.29441	1	0.73522	0.733108	down
GOTERM_BP_DIRECT	GO:0051091~positive regulation of DNA-binding transcription factor activity	6	0.137963	0.063728	TRIM52, LOC122429635, LOC122429690, LOC122429945, TRIM31, PPARGC1B	2611	14	15999	2.62609	1	1	1	down
GOTERM_CC_DIRECT	GO:0005742~mitochondrial outer membrane translocase complex	6	0.137963	0.0638249	TOMM20L, LOC122454429, TOMM20, TOMM40L, TOMM5, TOMM6	2508	14	15361	2.62491	1	1	1	down
GOTERM_MF_DIRECT	GO:0015175~neutral L-amino acid transmembrane transporter activity	5	0.114969	0.0647572	SLC7A5, SLC7A8, SLC43A1, SLC1A2, SLC7A10	2678	10	16442	3.06983	1	1	1	down
GOTERM_MF_DIRECT	GO:0030332~cyclin binding	5	0.114969	0.0647572	UBE3D, CDK3, CDK2, INCA1, KLHDC9	2678	10	16442	3.06983	1	1	1	down
GOTERM_BP_DIRECT	GO:2000649~regulation of sodium ion transmembrane transporter activity	5	0.114969	0.0651562	FXYD1, FXYD7, FXYD6, SCN4B, SCN2B	2611	10	15999	3.06377	1	1	1	down
GOTERM_BP_DIRECT	GO:0007269~neurotransmitter secretion	5	0.114969	0.0651562	STXBP3, STXBP1, SYN3, LIN7B, SYN1	2611	10	15999	3.06377	1	1	1	down
GOTERM_MF_DIRECT	GO:0031593~polyubiquitin modification-dependent protein binding	8	0.18395	0.0673643	PSMD4, ABRAXAS1, UFD1, ISG15, BRCC3, RAD23B, MPND, UBQLN3	2678	23	16442	2.13553	1	1	1	down
GOTERM_MF_DIRECT	GO:0051537~2 iron, 2 sulfur cluster binding	8	0.18395	0.0673643	LOC122427289, AIFM3, RFESD, LOC122426455, FDX2, CISD2, LOC122426516, SDHB	2678	23	16442	2.13553	1	1	1	down
KEGG_PATHWAY	ccad04520:Adherens junction	22	0.505863	0.0675611	FARP2, TCF7L1, WASL, BAIAP2, PTPRF, TGFBR1, RASIP1, EGFR, CDH5, AFDN, LOC122439435, CDH1, LOC122437006, SNAI1, MYL10, RAC3, RADIL, NECTIN3, WASF3, FGFR1, LOC122425826, NECTIN1	1524	103	10427	1.46137	1	0.73522	0.733108	down
KEGG_PATHWAY	ccad05217:Basal cell carcinoma	15	0.344907	0.0676065	WNT10B, TCF7L1, WNT5B, GADD45B, FZD4, WNT5A, PTCH2, KIF7, GLI1, DDB2, GADD45G, SMO, SUFU, DVL1, WNT3	1524	63	10427	1.62902	1	0.73522	0.733108	down
GOTERM_CC_DIRECT	GO:0042383~sarcolemma	8	0.18395	0.0680841	SLC8A3, POPDC2, SYNM, DES, PGM5, SYNC, SNTA1, SLC8A2	2508	23	15361	2.13037	1	1	1	down
GOTERM_BP_DIRECT	GO:0016579~protein deubiquitination	19	0.436882	0.0680852	USP13, USP24, USP38, LOC122432015, USP5, USP21, USP33, USP2, YOD1, JOSD2, UCHL3, JOSD1, USP28, LOC122437916, ATXN3, USP1, USP30, LOC122435272, OTUD3	2611	77	15999	1.51199	1	1	1	down
GOTERM_CC_DIRECT	GO:0030018~Z disc	12	0.275926	0.0696872	PDLIM3, DES, SYNPO2L, SYNPO2, PSEN2, PSEN1, SYNC, SYNPO, PPP1R12B, PDLIM4, LOC122454484, MYOZ2	2508	42	15361	1.74994	1	1	1	down
GOTERM_MF_DIRECT	GO:0004748~ribonucleoside-diphosphate reductase activity, thioredoxin disulfide as acceptor	3	0.0689814	0.0708772	RRM1, RRM2, RRM2B	2678	3	16442	6.13966	1	1	1	down
GOTERM_MF_DIRECT	GO:0035529~NADH pyrophosphatase activity	3	0.0689814	0.0708772	NUDT17, NUDT6, NUDT12	2678	3	16442	6.13966	1	1	1	down
GOTERM_BP_DIRECT	GO:0034498~early endosome to Golgi transport	3	0.0689814	0.071139	SNX1, SNX2, TRAPPC10	2611	3	15999	6.12754	1	1	1	down
GOTERM_BP_DIRECT	GO:0031114~regulation of microtubule depolymerization	3	0.0689814	0.071139	MAP1S, MAP1B, MAP1A	2611	3	15999	6.12754	1	1	1	down
GOTERM_BP_DIRECT	GO:0000730~DNA recombinase assembly	3	0.0689814	0.071139	RAD52, RAD51, DMC1	2611	3	15999	6.12754	1	1	1	down
GOTERM_BP_DIRECT	GO:0009263~deoxyribonucleotide biosynthetic process	3	0.0689814	0.071139	RRM1, RRM2, RRM2B	2611	3	15999	6.12754	1	1	1	down
GOTERM_BP_DIRECT	GO:0042987~amyloid precursor protein catabolic process	3	0.0689814	0.071139	PSEN2, PSEN1, LOC122454484	2611	3	15999	6.12754	1	1	1	down
GOTERM_BP_DIRECT	GO:0070192~chromosome organization involved in meiotic cell cycle	3	0.0689814	0.071139	RAD50, RAD51, DMC1	2611	3	15999	6.12754	1	1	1	down
GOTERM_CC_DIRECT	GO:0035253~ciliary rootlet	3	0.0689814	0.0711959	PSEN2, PSEN1, LOC122454484	2508	3	15361	6.1248	1	1	1	down
GOTERM_MF_DIRECT	GO:0003924~GTPase activity	62	1.42562	0.0725604	RAB3B, LOC122431844, RAB3C, DIRAS2, RND2, RND3, RNF112, RAB42, LOC122420276, LOC122421245, RAC3, TRIM23, RAB8B, RAB2B, RRAS2, RHOD, GNL1, DNM1, TUFM, RHOB, RAP2A, LOC122422926, RRAGC, RAB36, RAB34, RHOJ, RRAGD, RABL3, RHOU, ARL9, GNAZ, LOC122434219, RRAD, SAR1B, LOC122430099, RHOBTB1, NUGGC, ARFRP1, RAB40B, RASD1, RAB20, RRAS, ARL13A, RAB26, RAB6A, RAB6B, LOC122432303, RASL10A, IRGC, RAB39A, RAB3…	2678	313	16442	1.21616	1	1	1	down
GOTERM_CC_DIRECT	GO:0005938~cell cortex	9	0.206944	0.0735776	ARHGAP33, KIAA1614, PARD6A, PSEN2, RAC3, PARD6G, PSEN1, LOC122454484, PARD3B	2508	28	15361	1.96869	1	1	1	down
KEGG_PATHWAY	ccad04820:Cytoskeleton in muscle cells	44	1.01173	0.0741404	SPTBN4, SPTBN5, ITGB4, SYNPO2, SDC2, COL11A2, ITGA2B, ATP1A3, FBLN1, NID1, ENO2, ENO3, THBS1, THBS4, MYOM3, THBS3, PDLIM3, SGCA, LOC122437006, MYH14, PDLIM4, MYOZ2, SNTA1, TMOD1, MYBPC3, DTNA, TPM4, CKM, TMOD4, TPM2, MYH15, ANKRD23, ANK2, LOC122445041, COL1A1, DES, COL1A2, OBSCN, COL6A2, ITGA10, COL6A1, SDC1, TLN2, SNTB2	1524	237	10427	1.27022	1	0.767457	0.765252	down
GOTERM_MF_DIRECT	GO:0030971~receptor tyrosine kinase binding	7	0.160957	0.0749844	SHC4, ANGPT4, ANGPT2, PSPN, ARTN, MST1, ACP4	2678	19	16442	2.26198	1	1	1	down
GOTERM_BP_DIRECT	GO:0006284~base-excision repair	7	0.160957	0.0755747	NEIL3, NTHL1, RPA3, XPA, APEX2, NEIL1, MUTYH	2611	19	15999	2.25751	1	1	1	down
GOTERM_MF_DIRECT	GO:0015171~amino acid transmembrane transporter activity	10	0.229938	0.0761822	LOC122421240, LOC122420179, LOC122420186, LOC122421234, LOC122420174, LOC122421235, LOC122420183, SLC7A1, SLC7A2, LOC122420191	2678	33	16442	1.8605	1	1	1	down
GOTERM_MF_DIRECT	GO:0004722~protein serine/threonine phosphatase activity	10	0.229938	0.0761822	PPP2CA, PDP1, PPP2CB, PPP4C, UBLCP1, PPM1N, PPM1J, PPM1E, PPEF2, PPP1CA	2678	33	16442	1.8605	1	1	1	down
KEGG_PATHWAY	ccad04721:Synaptic vesicle cycle	19	0.436882	0.0765202	UNC13B, NSF, NAPA, SNAP25, UNC13A, ATP6V1G2, STXBP1, CLTB, SLC1A2, SLC6A12, CACNA1A, AP2A1, DNM1, SLC6A3, CPLX3, STX1B, SLC6A7, SLC17A7, SLC18A1	1524	87	10427	1.4942	1	0.767457	0.765252	down
KEGG_PATHWAY	ccad04144:Endocytosis	49	1.1267	0.078155	WASHC4, LOC122431844, VPS29, LOC122425045, ZFYVE9, CLTB, AP2A1, WASL, ARRB2, ZFYVE27, PSD2, PSD3, VPS36, LOC122454483, PSD, PDGFRA, PRKCI, VPS37C, VPS37D, ARFGAP1, TGFBR1, DNM1, RNF41, ACAP3, ACAP1, RABEP1, RUFY2, LOC122430140, CHMP4A, CHMP6, PARD6G, VPS26A, SNX32, PLD1, PRKCZ, EGFR, LOC122422192, CYTH3, SNX1, SNX2, PARD6A, MVB12A, PIP5K1B, RAB11FIP2, RAB11FIP5, LOC122450155, SPART, DAB2, VPS45	1524	269	10427	1.24629	1	0.767457	0.765252	down
GOTERM_CC_DIRECT	GO:0030672~synaptic vesicle membrane	11	0.252932	0.079265	UNC13B, SYNGR1, UNC13A, SYPL1, CLTB, SLC17A7, SYPL2, SYN3, SYNGR4, SLC18A1, SYN1	2508	38	15361	1.77297	1	1	1	down
KEGG_PATHWAY	ccad04510:Focal adhesion	39	0.896758	0.0818766	SHC4, LOC122424593, TNXB, ITGB4, LAMA4, ITGA2B, PTEN, PDGFA, PIK3R3, PIK3R2, THBS1, THBS4, MYLK3, EGFR, THBS3, CCND1, TNN, LOC122437006, KDR, MYL10, RAC3, PIP5K1B, PAK5, LOC122425826, PDGFRA, LOC122424462, PARVA, EMP2, IGF1, PPP1CA, VAV2, COL1A1, COL1A2, COL6A2, ITGA10, COL6A1, TLN2, PPP1R12B, PPP1R12C	1524	208	10427	1.28285	1	0.767457	0.765252	down
KEGG_PATHWAY	ccad05030:Cocaine addiction	12	0.275926	0.0819337	GPSM1, GRM2, CREB3, GRIN3A, TH, CREB3L4, FOSB, PDYN, GRIN2C, SLC18A1, PRKACB, SLC6A3	1524	48	10427	1.71047	1	0.767457	0.765252	down
GOTERM_BP_DIRECT	GO:0006298~mismatch repair	6	0.137963	0.0832018	RNASEH2A, RPA3, MSH5, PMS2, XPC, MUTYH	2611	15	15999	2.45101	1	1	1	down
KEGG_PATHWAY	ccad04330:Notch signaling pathway	15	0.344907	0.0838028	JAG2, TLE4, PTCRA, NOTCH3, TLE2, NUMBL, PSEN2, DTX2, DTX3, PSEN1, TLE6, LFNG, DVL1, NUMB, LOC122454484	1524	65	10427	1.57889	1	0.767457	0.765252	down
KEGG_PATHWAY	ccad01240:Biosynthesis of cofactors	31	0.712808	0.0864429	PANK1, HAAO, AK1, QPRT, PPOX, LIAS, AK6, AK7, PTS, PPCDC, GMPPB, NADK2, NFS1, RDH12, TDO2, SPR, PPCS, FLAD1, RFK, NAPRT, GMPPA, FPGS, MMAB, UROS, AKR1A1, NME4, COQ7, COASY, DHRS3, NMNAT1, MTHFD2L	1524	160	10427	1.32561	1	0.771336	0.76912	down
GOTERM_BP_DIRECT	GO:0030150~protein import into mitochondrial matrix	9	0.206944	0.0875271	PAM16, LOC122454173, DNLZ, TOMM20L, TIMM17A, LOC122454429, TIMM21, TOMM20, TOMM40L	2611	29	15999	1.90165	1	1	1	down
GOTERM_CC_DIRECT	GO:0062023~collagen-containing extracellular matrix	15	0.344907	0.0901043	ANGPT4, ADAMDEC1, FCN3, ANGPT2, PRG4, F2, LGALS4, LGALS1, GPC2, SPARCL1, ANGPTL4, ADAMTS8, AMELX, ZP2, ANGPTL1	2508	59	15361	1.55715	1	1	1	down
GOTERM_BP_DIRECT	GO:0007010~cytoskeleton organization	10	0.229938	0.0901734	VIL1, STRIP1, STRIP2, ZRANB1, GAN, AVIL, PACSIN3, CFAP410, PAK5, PACSIN1	2611	34	15999	1.80222	1	1	1	down
GOTERM_MF_DIRECT	GO:0017075~syntaxin-1 binding	4	0.0919752	0.0903904	UNC13B, SNAP25, UNC13A, VAMP3	2678	7	16442	3.50838	1	1	1	down
GOTERM_MF_DIRECT	GO:0004439~phosphatidylinositol-4,5-bisphosphate 5-phosphatase activity	4	0.0919752	0.0903904	SYNJ1, PTPMT1, OCRL, SYNJ2	2678	7	16442	3.50838	1	1	1	down
GOTERM_MF_DIRECT	GO:0000400~four-way junction DNA binding	4	0.0919752	0.0903904	FANCM, XRCC2, XRCC3, LOC122423602	2678	7	16442	3.50838	1	1	1	down
GOTERM_MF_DIRECT	GO:0009922~fatty acid elongase activity	4	0.0919752	0.0903904	ELOVL5, ELOVL2, ELOVL6, ELOVL7	2678	7	16442	3.50838	1	1	1	down
GOTERM_BP_DIRECT	GO:0034626~fatty acid elongation, polyunsaturated fatty acid	4	0.0919752	0.0908279	ELOVL5, ELOVL2, ELOVL6, ELOVL7	2611	7	15999	3.50145	1	1	1	down
GOTERM_BP_DIRECT	GO:0034625~fatty acid elongation, monounsaturated fatty acid	4	0.0919752	0.0908279	ELOVL5, ELOVL2, ELOVL6, ELOVL7	2611	7	15999	3.50145	1	1	1	down
GOTERM_BP_DIRECT	GO:0019367~fatty acid elongation, saturated fatty acid	4	0.0919752	0.0908279	ELOVL5, ELOVL2, ELOVL6, ELOVL7	2611	7	15999	3.50145	1	1	1	down
GOTERM_BP_DIRECT	GO:1990542~mitochondrial transmembrane transport	4	0.0919752	0.0908279	UCP3, SLC25A40, SFXN4, SFXN5	2611	7	15999	3.50145	1	1	1	down
GOTERM_BP_DIRECT	GO:0000447~endonucleolytic cleavage in ITS1 to separate SSU-rRNA from 5.8S rRNA and LSU-rRNA from tricistronic rRNA transcript (SSU-rRNA, 5.8S rRNA, LSU-rRNA)	4	0.0919752	0.0908279	RPP40, RRS1, KRI1, NOP9	2611	7	15999	3.50145	1	1	1	down
GOTERM_CC_DIRECT	GO:0030991~intraciliary transport particle A	4	0.0919752	0.0909224	IFT140, IFT122, TTC21A, WDR35	2508	7	15361	3.49989	1	1	1	down
GOTERM_BP_DIRECT	GO:0033674~positive regulation of kinase activity	12	0.275926	0.0919247	RET, CD74, PDGFRA, NTRK2, ERBB3, AXL, TNK1, KDR, TYRO3, MST1R, EGFR, FGFR1	2611	44	15999	1.67115	1	1	1	down
GOTERM_MF_DIRECT	GO:0030215~semaphorin receptor binding	7	0.160957	0.0929682	SEMA5B, SEMA6A, SEMA4C, SEMA3B, SEMA3G, SEMA4G, SEMA3F	2678	20	16442	2.14888	1	1	1	down
GOTERM_BP_DIRECT	GO:0016192~vesicle-mediated transport	22	0.505863	0.0932739	VPS9D1, SFT2D3, YIPF1, GDI1, STXBP3, YIPF2, STXBP1, CACFD1, HPS1, HPS4, CCZ1, AP3B2, ZFYVE27, VPS41, VPS45, TSNARE1, VAMP4, CNIH2, RIN1, VPS39, TRIM23, VAMP3	2611	96	15999	1.40423	1	1	1	down
GOTERM_BP_DIRECT	GO:0071526~semaphorin-plexin signaling pathway	7	0.160957	0.0936745	SEMA5B, SEMA6A, SEMA4C, SEMA3B, SEMA3G, SEMA4G, SEMA3F	2611	20	15999	2.14464	1	1	1	down
GOTERM_BP_DIRECT	GO:0048843~negative regulation of axon extension involved in axon guidance	7	0.160957	0.0936745	SEMA5B, SEMA6A, SEMA4C, SEMA3B, SEMA3G, SEMA4G, SEMA3F	2611	20	15999	2.14464	1	1	1	down
GOTERM_MF_DIRECT	GO:0043565~sequence-specific DNA binding	21	0.48287	0.0944524	TSNAX, JMJD4, CBFB, MYRF, ETV2, LOC122434938, ESR1, THAP1, NR3C2, PGBD2, AR, ERFL, ELF3, SNAPC1, SAFB2, ZNF438, DNLZ, ZNF316, PGR, LOC122421723, SPDEF	2678	91	16442	1.41684	1	1	1	down
KEGG_PATHWAY	ccad04310:Wnt signaling pathway	35	0.804783	0.0948963	CAMK2B, LRP5, PRICKLE3, PSEN1, APCDD1, CCND1, DVL1, RAC3, SOST, LOC122454484, PRKACB, WNT3, TLE4, WNT10B, RNF43, TCF7L1, TLE2, WNT5B, FZD4, WNT5A, MCC, SIRT1, TLE6, VANGL1, DKK4, FOSL1, SFRP4, PLCB3, SFRP2, VANGL2, PLCB4, SFRP5, PLCB1, LGR6, LOC122420769	1524	186	10427	1.28745	1	0.825598	0.823226	down
GOTERM_BP_DIRECT	GO:0035556~intracellular signal transduction	49	1.1267	0.0967232	MAST3, MAST2, TSSK1B, PLEK, MYLK3, PREX2, NRBP2, RPS6KA5, BLNK, LOC122454484, RGS7, PRKCE, NRG2, DGKZ, VAV2, TSSK3, CILK1, SHC4, BRSK2, CCDC68, PKN3, TUFT1, ADCY4, PSEN2, WNK4, ASB14, RASAL1, PSEN1, PLD1, ADCY6, STK3, RAB40B, DCDC2B, DVL1, PLEK2, MARK4, SH2B3, PAK5, SOCS4, LOC122453744, DCLK3, MOK, MAPK11, SPSB2, NEURL2, PPP1R1A, ASB7, RGS11, ASB2	2611	245	15999	1.22551	1	1	1	down
GOTERM_MF_DIRECT	GO:0000977~RNA polymerase II transcription regulatory region sequence-specific DNA binding	28	0.643826	0.0968039	SCX, TWIST1, TCF21, AEBP1, HIF3A, NPAS1, BARX2, GLI4, LOC122420497, PRDM16, ZNF41, STOX1, PURG, TFAP2A, TFAP2C, TCF15, TFAP2E, LOC122427136, OSR1, NFXL1, PHOX2A, ZNF33B, NFX1, ZNF639, ATF5, SIM2, LOC122420604, ZNF574	2678	129	16442	1.33264	1	1	1	down
GOTERM_MF_DIRECT	GO:0001228~DNA-binding transcription activator activity, RNA polymerase II-specific	16	0.367901	0.097276	ZNF133, ZNF19, ZNF140, ZFP3, LOC122420580, ZNF12, LOC122420470, MEIS3, ZNF48, LOC122420621, LOC122420598, DDIT3, ATF5, STOX1, SOX4, ZNF750	2678	65	16442	1.5113	1	1	1	down
KEGG_PATHWAY	ccad05020:Prion disease	60	1.37963	0.0976151	LOC122430038, NDUFA13, LOC122451456, NDUFA10, LOC122424390, TNF, LOC122432978, PSMD9, LOC122427709, PSMD4, CREB3L4, LOC122434670, PRKACB, LOC122433259, SDHB, CREB3, NDUFS7, PSMA2, DDIT3, PPIF, LOC122430140, NDUFS3, NDUFS2, LOC122422249, SLC25A4, LOC122427289, C1QA, NDUFB9, PSMD12, NDUFB7, TUBAL3, LOC122430099, NDUFA4L2, NDUFB1, PIK3R3, CACNA1D, PIK3R2, PSMA7, ATP5MC1, KLC3, PSMB5, C9, NDUFV1, LOC…	1524	343	10427	1.19683	1	0.828538	0.826157	down
GOTERM_BP_DIRECT	GO:0018105~peptidyl-serine phosphorylation	16	0.367901	0.098537	HIPK4, MAST3, PKN3, MAST2, PRKCE, VRK2, TTBK1, TTBK2, UHMK1, SBK1, CAMKV, ULK3, ULK2, PRKACB, IKBKE, CSNK1G2	2611	65	15999	1.50832	1	1	1	down
