# Supplementary material for: Peripheral transcriptional responses to experimental SARS-CoV-2 inoculation in North American elk cows and calves
Source: BMC Genomics. 2025 Aug 28;26:781. doi: 10.1186/s12864-025-11956-5 (PMC12392485; doi:10.1186/s12864-025-11956-5)
Supplement: Supplementary file 11 — Supplementary Material 11: Table S5. List of upregulated and downregulated differentially expressed genes conserved across adult elk and calves for all timepoints. [file 12864_2025_11956_MOESM11_ESM.xlsx]

## Sheet: Day2-AdultsxCalves-down
List of upregulated and downregulated differentially expressed genes conserved across adult elk and calves for all timepoints
35 common elements in "Adults_d2" and "Calves_d2": downregulated
RANBP6
SLC26A2
YOD1
KLHL9
SAMD4A
STK26
EDEM3
IL22RA2
LOC122433002
KCTD12
ADAM10
SLC5A3
LOC122420718
SERPINB7
RECQL
STAG2
ADSS2
PLXNC1
CPNE3
PREPL
AGPAT5
RMND5A
GEMIN6
SIPA1L2
HOOK3
GALNT1
LOC122434053
ZDHHC23
CACUL1
LOC122420632
STRN
CHST11
CSDE1
ZNF132
BHLHE40

## Sheet: Day2-AdultsxCalves-up
List of upregulated and downregulated differentially expressed genes conserved across adult elk and calves for all timepoints
293 common elements in "Adult_d2" and "Calves_d2": upregulated
SIGLEC1
IFI6
ISG15
MX1
DHX58
LOC122445369
MX2
LOC122422844
ZBP1
EPSTI1
RTP4
AGRN
LOC122422833
TSKU
LOC122448350
IRF7
LOC122422854
LOC122423793
LOC122422848
LOC122446174
IFIT2
ZFYVE28
TRANK1
PML
RNF213
UBE2L6
IFI44
SULT6B1
ADRB3
SMTNL1
IFIT3
BCL2L14
TGM1
C2
SERPING1
ZNFX1
XAF1
LOC122419678
SERINC2
SPATS2L
RSAD2
LOC122452766
LOC122420647
LOC122435416
HERC5
LOC122442751
IFI44L
LOC122431250
HSH2D
LGALS9
HES4
UBA7
HERC6
LOC122431079
DDX58
TIMD4
LOC122438172
CXCL10
LOC122421478
LOC122448780
ISG20
CA4
PARP9
ELN
PARP12
ART1
HLX
LOC122445354
STOML1
APOBEC3A
LOC122431989
LOC122437839
LOC122429635
ZCCHC2
INKA1
LY6G6F
PARP10
CCRL2
TNFAIP6
CMPK2
PLEKHA4
CBLN3
MARCKSL1
HSPB6
IRF9
ADAR
LOC122430223
TMEM140
LOC122449430
SHFL
LOC122428295
MYL9
LOC122439764
IFI35
C6H15orf48
LOC122426418
CEBPZOS
CMTR1
BATF2
AQP9
ADCY4
DTX3L
LOC122429609
CAVIN3
LOC122430804
LOC122428361
FSTL4
FOXS1
WDR35
DEAF1
LY6G6C
LIF
LOC122441818
CD274
BID
CIB3
IFIH1
PERM1
LOC122449458
TMEM119
OPTN
EIF2AK2
KCNK13
LAP3
SNAI1
CGAS
RIPOR3
EVI2B
IFIT5
TST
PRPSAP1
ZNF628
IL1RN
SDS
KHNYN
RNF31
LOC122429598
SYT17
TRIM21
LY6E
EMC9
OGFR
LOC122449901
RUSC1
RIPK3
RNF19B
TRIM25
DRAM1
LOC122431087
ZNF821
TCIRG1
NCF1
AP1M2
SP110
MXD4
LOC122436913
STAT2
MOV10
SERTAD1
NINJ1
STAT1
LOC122454755
LOC122449950
LOC122445080
GADD45B
TOR3A
LOC122437893
NFKBIE
ZDHHC3
ARHGAP28
PSME1
TASL
LOC122448005
PLEKHG3
PSME2
LOC122421996
IDO1
LOC122426577
GTPBP2
CALD1
TDRD7
F11R
LOC122436717
RBCK1
RNF114
LOC122436914
RBM43
TRIM56
LOC122430839
ABCD1
CLYBL
SLC6A9
LOC122441757
TGFB1I1
CAPNS1
CYSTM1
DDAH2
RAB8A
IRF3
APOBEC3B
IL15RA
RELB
LOC122452136
LOC122429593
PSMB8
USP25
RIMS1
C13H1orf21
CSF1
UNC93B1
ETV6
APOBR
KCND1
PDE3A
TJP2
FES
MAD2L2
LOC122449044
PTMS
TENT4B
GRN
LMNA
WARS1
ATF3
FITM1
TMEM229B
EHD3
CD300LF
DCAF11
VASH1
P2RY6
HEY2
RHBDF2
P2RY13
NMI
MPP1
NDRG1
RERE
HK3
LOC122448416
SLC14A1
ARHGAP26
TBC1D10B
MOB3C
DAPK2
LOC122449879
CFAP410
MAPRE3
CLCN4
KAT2A
SPATS2
PTK2B
ZNF710
ZNF282
TAP1
ANK3
CD101
CNKSR3
XPO6
UBAP1
HCLS1
ARAP1
DPP3
TFE3
PLIN2
GRIPAP1
STX11
SLCO3A1
CHMP4A
G6PC3
PGS1
LOC122429686
RALBP1
CCDC167
LOC122450846
TXNL4B
SEMA4D
EHD4
UBE2F
SLC25A38
PI4KB
SP140
TRAFD1
TAL1
ATF4
TAP2
TLE4
APLP2
IRF1
CARD6
LOC122431238
LYN
TRIM38

## Sheet: Day5-AdultsxCalves-down
List of upregulated and downregulated differentially expressed genes conserved across adult elk and calves for all timepoints
170 common elements in "Adult_d5" and "Calves_d5": dowregulated
MARCHF6
PAPOLA
TNRC6B
CDC42
SBNO1
RAB44
DSEL
TNPO1
SMG1
NHLRC2
KLF7
PCMTD2
ZBTB44
DICER1
C32H16orf72
ENPP4
C23H18orf25
CEP162
RC3H1
GOPC
EIF5
ZNF24
LEMD3
SEC22B
SENP7
BACH2
INO80D
UGCG
TMOD3
NEK1
SLC37A3
PIK3C2A
PPP1R12A
DDX17
TP53INP1
HABP4
SPSB1
SARAF
PIK3R1
NUFIP2
TAF1
MTMR12
CAB39
HP1BP3
KIT
H1-6
ZNF451
ZCCHC3
ITGA1
ETS1
CEP85L
SSR1
PDCD7
ZNF236
SPATA13
DYNC1LI2
PEG3
PRDM2
KBTBD8
ATPSCKMT
TAOK1
TLNRD1
ARL6IP1
LOC122420513
PID1
STRN
PCF11
ITPR2
STK26
RBM39
SIRT1
SLC39A9
ZNF507
LYSMD3
SLC23A2
SMAD3
LOC122432234
ZNF655
SFPQ
DBT
STARD4
USPL1
ZBTB18
YTHDF3
KBTBD3
AMN1
PURB
PPM1B
PRKRIP1
TANK
LOC122421195
AHR
PRKCE
RFX7
FOXN2
MYBL1
GNE
UBE4A
MTMR9
DIPK2A
INTS2
CNST
GFPT1
CLK4
LOC122449754
MAPK8
MYNN
PDZD8
SLC12A2
EIF4A2
LRRC57
CRK
ADAM10
MYSM1
CD46
CTSO
WDR43
LOC122440459
TMED10
EPDR1
LOC122434005
HEG1
HLF
ADD3
CLINT1
EIF4G2
GNA13
FOXO1
LMBR1
YIPF4
ZNF605
EDEM3
LRRC8C
MSL2
LOC122444987
APH1B
NCOA3
EPC2
PLAGL1
LRIF1
FAM172A
CPNE3
HELQ
CSNK1A1
CXCR4
KIAA1109
ERLIN1
LOC122451878
DERL1
ATP2A2
DYRK1A
ERRFI1
ALG11
MSI2
LBR
CSNK1G1
PRPF38B
CHAMP1
LOC122451962
LOC122448504
AFF3
LOC122454757
ADSS2
AGO2
CNNM4
BPNT2
NFATC2
EFCAB8
GPR18
CDC73

## Sheet: Day5-AdultsxCalves-up
List of upregulated and downregulated differentially expressed genes conserved across adult elk and calves for all timepoints
164 common elements in "Adult_d5" and "Calves_d5": upregulated
SEMA4F
TGFB1I1
RASA4B
LOC122421677
PRICKLE3
RIPOR3
LOC122425091
PHF21B
PSEN2
NRP2
HSD3B7
LOC122427681
RPS6KL1
HDAC11
SPSB2
SNX33
TST
NAGA
RAB7B
PIAS3
SRL
ISG15
PGAP2
HSPB6
SLC39A7
XPNPEP2
PPM1N
LOC122428204
TOE1
MX1
LOC122426335
ITGA2B
PLA2G7
SCAND1
LOC122422844
FKBP6
OSBPL7
MYL9
CAVIN3
GPR137
PTPN23
TMEM179B
LOC122449425
AGRN
LOC122431985
NUCB2
BBC3
DGKQ
EPSTI1
BRF1
ZNF862
DHX58
TSPAN4
PSMD8
LOC122448416
LOC122422833
TBC1D2
HES4
LOC122442443
IER5L
MEGF11
MCEMP1
ADAMTS2
LOC122430223
PPM1M
TRABD
LMNA
LOC122441204
ASAP3
ABHD12
BCKDK
GNG11
C13H1orf115
LOC122422854
VAC14
FDXR
ILK
TARS2
MBOAT7
HLX
LOC122422848
TAL1
HIP1R
KPTN
CBLN3
EHD3
CTSZ
CLYBL
DTNB
ZNF414
LOC122420775
CCRL2
TBC1D10A
LGALS9
TCIRG1
CENPB
DNAH17
LOC122448780
CTXN3
LOC122448297
C13H1orf21
ZNF598
SCYL1
HSH2D
MXRA7
LOC122440531
GSDMD
GNA15
GIPC1
CARD9
IRF9
LOC122451955
ENGASE
FBXW5
GALK1
SPSB3
ARL6IP4
SLC2A8
F11R
ADCK5
IFI35
LPIN3
GRN
G6PC3
SPHK1
HDAC5
KIF1C
NDRG1
IKBKE
NAT9
EVI2B
NDRG2
RUSC1
MTURN
BPGM
ARRB2
LOC122443181
ARHGAP22
AKR1A1
GBA
GPR108
SLC12A7
MCOLN1
LRP10
HPS1
HEXD
NUDT17
CRY2
ABHD8
MTX1
ALAS1
CASP1
ATOX1
CTNS
MMP14
GALM
AP1G2
CTSB
DPAGT1
IRF5
DCAF11
MRPL43
HOMEZ
ARMH3

## Sheet: Day14-AdultsxCalves-down
List of upregulated and downregulated differentially expressed genes conserved across adult elk and calves for all timepoints
2241 common elements in "Adult_d14" and "Calves_d14": downregulated
AHNAK
MSN
RIPOR2
LOC122423442
PICALM
SON
AKAP13
HSP90AA1
ADCY7
DAZAP2
IFNGR1
IL13RA1
PLEKHA2
AP1G1
SLC6A6
HSP90B1
PLEKHB2
HNRNPA3
ARID1A
HECA
TOP2B
NSD1
SSR1
C28H6orf62
FLI1
KLHL8
ANKRD12
SLC40A1
TNRC6B
S1PR1
DOCK10
GNS
FAM8A1
MARCHF6
LOC122424280
TUT7
UBP1
LOC122453764
TGFBR2
DPYSL2
ATP2B1
CD47
CNOT6L
BCL11B
NFE2L2
CDC42
SUPT16H
HSPD1
SPEN
SETD5
DOCK11
GTF2I
SPG11
WIPF1
BTG1
BAZ1A
KPNA6
TARS1
SPCS3
MAP3K1
BANK1
TCP11L2
PHF3
SP1
ANKRD17
CYLD
RAB10
HECTD1
DHX15
RNF20
YTHDC1
CUL3
OGFRL1
SERINC1
STAG2
SMCHD1
TNFAIP3
QKI
LOC122433928
PAPOLA
KIAA0232
MCTP2
PIP5K1A
RASSF2
ARHGEF3
OARD1
POLR2B
EIF4E3
LRRK2
UBE2D3
THOC2
BBX
EMB
GBE1
NEDD9
STK10
NKTR
ERBIN
TIAL1
LOC122422768
CHD2
ATXN1
NT5C2
LOC122433063
CNOT2
MYADM
SUCLG2
SRP72
GPR15
SESN3
RLIM
RESF1
TIAM1
HERC2
RIT1
TRAPPC11
CAB39
RPS6KA3
ZC3H7A
GNPTAB
ZNF24
CD38
SEH1L
SENP2
OXSR1
DUSP6
FBXW11
TMPO
RBM47
ARL5A
NPTN
PPP3CA
CHST11
ANTXR2
RBL2
RAP1GDS1
CARD6
AMMECR1L
PCMTD1
AFF1
SREK1
SMAD2
NDUFS1
RANBP9
TACC1
PSTPIP2
HTATSF1
WDFY1
HIVEP2
PRPF4B
HMGCS1
ATP6AP2
BAG4
RNF125
RIOK1
KDM6A
LOC122427080
LOC122421552
SERTAD2
MAP3K5
PRKCB
CHPT1
KIF2A
USP25
ATXN1L
BACH2
NFYA
PXK
TCF4
PAX5
ZNF652
DICER1
DDHD2
LONRF3
ATL3
MFF
ELP1
UBQLN1
NUDT4
ATXN7
TMEM30A
PDS5A
IFFO2
TLNRD1
GSE1
TMEM33
INTS13
UBE3A
NABP1
SPPL2A
RAB21
HDAC2
OSBPL8
SIAH1
PAPSS1
GABPA
ARMCX3
RASGEF1B
BCOR
PPIL4
RCOR1
IRAG2
PAPSS2
TASOR
PCM1
SENP6
STX7
CLDND1
LMAN1
CRBN
LOC122433156
TASOR2
GPD2
ARHGAP18
STAG1
PPP1R3B
MTMR1
SLAIN2
MAGT1
UBA2
CNOT7
APAF1
CDK19
BMP2K
DAG1
MTREX
MCM9
WWP1
SLC25A51
TENT4B
TLK1
SLK
C27H21orf91
PIKFYVE
DSEL
PRPF18
PROSER1
OPA1
CMTM6
CPSF2
E2F3
CSTF2
BCORL1
CGGBP1
CCNG2
VPS4B
SMURF2
AGPS
LMBRD1
MDN1
TFCP2
CBLB
STRN
TCF12
NAA35
MAN1A1
ZNF322
SEC24D
MTMR12
PTGER4
HMGXB4
C32H16orf72
TMEM165
RSRP1
WDR7
UBQLN2
SPTY2D1
PRKAA1
DAPK1
MIB1
IDH1
DSE
TEC
PPP3CC
P4HA1
CSRNP2
WDR75
TM7SF3
CPOX
PLCG2
ZSCAN29
TANK
SLTM
SACM1L
DYNC1LI2
LOC122431945
LTN1
ZBTB44
NHLRC2
CHORDC1
NIPAL3
SCAF4
THEMIS
ACSS3
LOC122429837
NEMP1
TTC3
RAP2C
SLC44A1
RWDD4
THOC1
ZNF827
GINM1
ZSWIM6
NR1D2
VMA21
MED23
FUNDC2
GPRIN3
TNKS
LOC122428204
SLC39A6
CCNYL1
MBNL3
SDAD1
ORC2
IRAK4
RELCH
BTBD1
UBR3
CPEB4
RUFY3
TSR1
SUCLA2
STAM2
MAP2
ACSL3
HACE1
TFDP1
FAM200B
RAB18
HERC3
FAM168B
PEX3
USP15
ENOX2
CHMP2B
ITPRID2
SLC5A3
ZFX
ZNF236
LOC122453721
NIPBL
ABI2
YY1
ERICH1
TNRC6A
ATP10D
CCNT1
ZNF451
PJA2
ABCA1
ELOVL4
LOC122432813
GCLC
ADAM9
ITGAV
THOC7
ZNF655
ARL1
IBTK
NIPAL1
GOPC
TASL
ITGA4
CD226
DLC1
SPRTN
UGDH
GCNT2
POT1
CREBZF
RAB28
FKTN
SWAP70
ZBTB14
USP49
CD69
MAST4
ZFC3H1
ZFP90
AEBP2
LOC122455237
BTBD7
REL
TLR7
UFL1
SLC38A9
LOC122426885
C33H6orf120
EEA1
ZNF189
WDR44
NR2C1
PRRC1
LOC122420667
SETD6
TBCK
UBA6
XPOT
ABHD3
LOC122420022
STRN3
RASGRP1
EIF4E
PPWD1
CERS6
LOC122435269
LOC122427221
HEATR5A
ZUP1
SLC12A2
PLA2G4A
IKZF2
PPM1K
ZDHHC17
SMARCC1
VEZT
LOC122427559
LOC122427586
SH3GLB1
GPD1L
LOC122434601
C23H18orf32
DCAF16
LOC122436505
UPRT
METTL14
FGD6
UFSP2
PDE4D
TFAM
RALGAPA1
PIGN
FAM241A
CMTR2
TAF4B
ASCC3
LRP6
CLASP2
ARHGAP24
HCFC2
LOC122421285
ENPP4
AASDH
SLC33A1
CHM
SS18
SEPSECS
NEMP2
ZNF200
ATP7A
LOC122421104
DENND6A
SMAD7
SUB1
BCLAF3
MAP3K20
LOC122432320
NKRF
HSPA13
GLG1
MDM1
PTP4A1
KIF27
ERGIC2
PPAT
SLC38A2
SMARCAD1
XK
SLC41A2
TTC21B
LOC122429209
DIAPH2
NUP107
BAG5
CCNC
ALCAM
NUP35
FRS2
SQLE
AMFR
COQ10B
TRPS1
XPO7
NUP50
TWSG1
DENND5B
BICRAL
UBR1
ADAT1
GOLT1B
THAP12
MAF
LONRF1
MTM1
LOC122422254
LOC122431671
PLCL1
PLEKHA5
PIGB
DCUN1D3
LOC122420590
NUP153
MANEA
PRICKLE1
CEP162
TFRC
LOC122425174
ETNK1
LOC122428087
LIN54
CEP85L
DCAF17
BAG2
LOC122421411
NCOA7
RPF2
DONSON
SLC49A4
SPIRE1
SMAD3
LOC122435265
L3MBTL3
SORBS1
LOC122422727
SNX4
TRIO
SLC30A4
SP3
MIER3
IRAK3
AP1AR
SEPTIN11
TRAPPC13
CDYL2
LNPK
MON2
PGM3
LOC122421667
CLEC1A
TRAPPC8
KLHL42
SLC2A3
LOC122421102
PI4K2B
CPLANE1
XYLT1
PRMT3
TMTC2
METTL8
ZBTB2
IPO8
LOC122420554
SKP2
TRAPPC6B
FBXO30
WDR33
CHIC1
POC1B
GNPDA2
TMEM245
LOC122455298
PIK3AP1
KBTBD8
PYROXD1
ARMT1
TM6SF1
NGLY1
ERI1
LOC122420030
CEP290
TMF1
FOXO3
LOC122454314
GUF1
VEZF1
DDIAS
SAMD8
MEX3C
DNAJC10
CCP110
LOC122424492
SLC4A7
AMD1
LOC122420166
LOC122426405
LOC122430089
CEBPG
BACH1
PHKA1
ARHGAP5
C23H18orf54
ZNF182
CBX5
UTP20
P2RX7
UGCG
HSF2
SLC14A1
PPP1R3D
AMOT
CCDC66
LOC122425073
VKORC1L1
PSMD10
ODR4
LOC122431993
LOC122420046
MOSPD2
GEMIN2
UBR2
GPR55
TTPAL
PAWR
MAP3K2
LOC122427243
LOC122435446
C23H18orf25
LOC122433335
USP47
LOC122422296
SCN3A
P2RY4
AGFG1
LANCL3
ITGAM
PANK3
SMCR8
AP1S3
PROKR1
SEL1L3
HP1BP3
MITF
CASK
SLC25A27
YIPF6
SLC36A4
FBXO33
USP53
ARRDC4
CACNB4
TTC33
WDR76
WASHC5
ZNF292
LOC122420627
TMEM267
SLC39A9
ZSCAN26
HELB
LOC122420586
SETBP1
ITPR2
FAM199X
TAB2
TMEM87A
PTBP3
MMS22L
SOAT1
PMS1
VTA1
ITSN1
ST3GAL6
HPS5
SLC30A9
YARS2
RMI1
CDKL5
NRDC
SGK1
AKIRIN2
PDPK1
STK26
DMD
ZNF81
UST
DZIP3
TJP1
FMNL2
TMTC3
ATF2
LOC122434999
COBLL1
CENPU
HBS1L
UGGT1
IPCEF1
ZNF518B
LOC122421319
TXLNG
RORA
SPC25
WDR19
UTRN
NFAT5
NARS1
URB2
SC5D
OSBPL1A
RNF138
THUMPD1
DUSP19
TRIP12
C1GALT1C1
ZNF567
USP9X
DDX3X
JAM2
FAM184B
STK17B
LOC122421408
TMEM237
MFSD6
LOC122430021
RSPRY1
ZNF711
USP42
OXCT1
LOC122432373
KAT6A
ESCO1
ARHGEF6
LOC122421201
ZNF445
ADNP2
RIC8B
MON1B
SYNRG
CEP76
SPATS2
SHTN1
GPBP1
GREB1L
KANSL1L
CTNNB1
PGGT1B
LOC122423922
LTV1
LOC122431932
SLC38A1
REV3L
LOC122422030
SLF1
UBE2J1
SLC35F5
GOLPH3
RAPH1
TSPYL1
ZDHHC15
YTHDF2
LOC122420034
C16H5orf34
RICTOR
ARHGAP29
AP1S2
NCKAP1
KLHL14
SOX5
OBI1
PBRM1
TLK2
ARL13B
PDZD2
ABHD2
CRYBG3
SH3BGRL2
MBTPS2
UBE2N
SLC12A6
RAB27A
ZYG11B
NIPA1
LOC122420584
ACSL4
SINHCAF
SCML1
TMOD3
TPR
TMEM64
SHPRH
SFXN1
KDSR
ENPP5
PTPRB
PUM1
LOC122421412
PRDM10
ZNF367
AMMECR1
GRSF1
SLC4A4
SH3YL1
TMEM241
PLCXD2
TMEM38B
LAMP2
TBC1D31
PABIR2
KPNA5
LOC122420388
RBM41
PRKAR2A
ZNF397
STT3B
METTL25
BOD1L1
SBF2
PDE12
LOC122421399
SMC2
DAPP1
TFB2M
ZFR
RPGRIP1L
METTL4
LOC122420132
YEATS2
MRS2
DNAH3
NNAT
SCRN3
FSD1L
PPP2R5A
LOC122428174
ZNF280C
LOC122433002
RFLNB
NAV2
SLC39A14
XPNPEP3
TMTC1
TMEM50B
LOC122427476
PAFAH1B1
PDP2
USP48
FRYL
PRDM5
RTN4
FBXL14
MAK16
PPFIA2
ETS1
IQGAP1
FGD4
ABHD17C
TBC1D32
ZNF654
KLHL15
LOC122428878
PTCH1
ERCC8
NT5DC1
RASSF3
ZBTB11
RCN2
HAUS3
LOC122435217
NET1
HNRNPK
SESTD1
RDH10
ZNF217
SLC16A10
SPATA13
ACVR1C
PRPF39
EPM2AIP1
CASP8AP2
ZNF619
SELE
LOC122422510
NUS1
KCTD6
SRSF3
RNF24
WRN
TAF1D
LOC122420698
CAVIN2
ZNF638
LOC122421665
ATP11C
LOC122420238
TMEM19
CNTN1
PDZD8
TERF1
USO1
STYX
LOC122431293
TMEM68
RBPJ
LOC122428300
SREK1IP1
PALS1
GPM6B
PTPRJ
SLC2A13
NRIP1
SYTL2
APPL2
CDYL
HOOK3
PLRG1
LOC122428002
OPN3
BAZ2A
ZFP36L1
PRSS12
ERI2
SORL1
LARP4
LOC122422855
RRH
PTGR2
RPS6KA6
OCLN
DCP1A
LOC122422362
THAP6
ADAMTS5
KLHL41
DCUN1D4
REPS2
ZDHHC23
LOC122432087
CDK17
TCF7L2
GALNT3
LOC122425584
ARL6
LOC122420793
LOC122427867
MRAP2
YAF2
RFC1
SMG1
IMPG2
SEC23A
QSER1
ZBTB24
OGA
LOC122424437
LOC122420477
MED14
LOC122430496
NIP7
PNISR
FOXK1
LOC122432993
PCNX4
LOC122428741
SCAF11
PRDM2
LOC122420718
PANX1
SFT2D2
LOC122426701
SRP54
PPHLN1
LOC122436499
LOC122434372
SATB1
GMEB1
RBM22
ARHGAP28
TMEM220
STK38L
PPP1R15B
SPTBN1
IARS1
SVIL
BHLHB9
LOC122428717
H1-6
PRPF40A
LMTK2
TAF8
ERCC4
LOC122420035
RPE
TMEM154
CASP3
VPS37A
CREBRF
PDCD4
PDE7A
SPRYD7
RPP14
MMUT
SNX9
GCA
OSBPL11
LOC122422266
SF3B1
ATMIN
FAXC
SKIL
LOC122454831
TLR6
NAV3
LOC122428082
ZNF518A
LOC122435018
ZBED4
LOC122425524
PELI1
CASP8
LOC122424529
KCTD20
TRNAY-GUA_4
TLR8
LOC122420720
ZNF793
ITGA1
SNRK
BBS10
ZFP57
SETD2
PPP1R12A
ZNF565
USP46
SLC16A7
SNX14
LOC122420285
NSD3
PRDM15
PAPOLG
DNAJA1
TTC37
LOC122454832
STX12
RNPC3
SLC5A1
ZNF106
CAMK2D
LOC122428625
ZC3HAV1
ZNF317
REEP5
RAPGEF6
SASH1
MARCHF7
TMED8
AGTPBP1
PLAGL1
CEP295
SLC35B3
ELP2
PDIA3
LOC122435411
OGT
TDG
PTPRC
SMIM13
LOC122421112
NXPE3
ST8SIA4
UVRAG
TTC27
EMP1
QRSL1
SPAG1
KRR1
ZDHHC20
PCF11
RASAL2
PLXNC1
STIM2
LOC122425655
MAP3K7
ZNF782
SMAD4
NRAS
SRSF1
PAN3
SCAF8
MTCP1
PRR14L
TLR3
RBBP4
KLF7
WDR12
LOC122420719
PNRC1
JADE3
FAM117B
LOC122420632
EPB41
PAM
RASSF8
SIN3A
BCLAF1
SPTLC2
PRDM1
CDKL2
TRDMT1
LOC122424660
ACVR1
ENTPD4
SUZ12
AGPAT5
PARG
LRRC70
NFATC2
SNX18
CEP192
ZGRF1
BZW1
STK39
VPS35
TRMT10A
ZFAND5
ZNF605
TTC9C
UBXN2B
PLAC8L1
EPG5
CCT6A
SGMS1
MTO1
ADGRG6
NIBAN1
RSF1
USP34
HIVEP1
RB1
PDE3B
KIT
CLCN4
KCTD18
NUP155
TAB3
TRPM7
ORMDL1
CCT2
GPR32
CCND2
RUNX2
TTC39B
DNAJC25
FAM110C
LOC122420610
TMEM192
ZNF420
LDLRAD4
POLI
BCL2
MID2
PIK3R1
CTCF
DUSP16
SPAST
STON2
SLC35A5
RNF144B
SLC35A3
ZDHHC13
THAP9
SCYL2
SSH2
LOC122429250
SOCS7
ZSCAN30
KLHL28
PLEKHA1
PAK2
LATS1
ANO6
ZNF281
PRKX
FAM210A
TANC1
SUCO
ZCCHC2
TCEA1
TGFA
ZNF599
RBMX
SMNDC1
BRWD3
NEBL
ZNF571
BDP1
SLC8A1
ZNF790
TRIM59
NT5E
NOL8
ZBED5
LPCAT2
PCBP2
SEC63
HSDL1
DNAJB14
ANKRD44
TAF2
TMEM123
LOC122428289
SLF2
SNX27
YPEL5
PIK3R4
LOC122432734
SERINC3
DNM1L
NUP58
POGZ
UEVLD
SELENOT
DDX17
LOC122420593
DIP2B
STARD3NL
PPP4R3A
SENP7
RP2
SEC22B
LOC122434151
LOC122429986
RCSD1
PAIP2B
TAX1BP1
KDELR2
ZBTB34
ROCK1
GXYLT2
LOC122432108
CTNNAL1
ECHDC1
XRN1
LOC122420697
WDR11
LOC122420611
SAP30L
IPPK
LOC122419795
GALNT1
WAC
NEDD4
LOC122427872
CHD9
TOB2
SLAMF6
SLC23A2
PPM1A
ZMYM2
CDS1
RAB4A
PIGA
TENT5C
PTPN22
CAND1
ELP6
TFDP2
SUN1
PPP2R2A
PFKFB2
RIC1
FKBP5
TBL1XR1
PTPDC1
ZNF557
TBCC
TSPAN2
EDEM1
PIP4K2A
TMED10
ZNF507
GARRE1
SYNE1
WSB1
C16H5orf51
RPRD1B
SUDS3
ZNF146
VWA8
VIRMA
ENC1
LOC122455111
TXNRD1
LOC122425488
SCN11A
BAZ2B
NUDT15
CFAP54
ZNF606
USP8
PNN
TET2
IFNAR1
ZC3H13
PARP8
ZMIZ1
IFIH1
CNOT1
ATG5
SCML2
TRMT1L
ZNF333
ZNF207
N4BP2
NF1
PTGFR
BRD1
SEPTIN2
RMND5A
KLF3
NEK4
PALM2AKAP2
PTAR1
LOC122434599
NFATC3
LOC122422105
RALGPS2
KRAS
RIOK3
RDX
STEAP4
STK4
PPP3R1
SAR1A
SMC6
TBK1
RUNDC1
EPB41L1
TUT4
TNIK
ZNF326
TRAK2
DOP1A
UBR5
USP3
LOC122420619
IMPACT
USP37
ELK3
SARAF
LOC122433004
ZDHHC2
RDH11
RNF145
SOCS6
TMEM170B
ZNF569
LOC122453943
LOC122429716
LOC122420065
VPS53
B4GALT6
SCARB2
RNF13
SBNO1
PHF2
CENPC
HDGFL3
NOTCH2
SEL1L
WDR82
VPS13B
OTUD4
GPRASP2
ZMYND8
C18H16orf46
TUBGCP5
MARCKS
RNF141
LOC122435300
ALS2
SLC30A5
LOC122441558
NEK9
ZSCAN20
UBE2W
ALG13
SFPQ
NNT
NUP98
RB1CC1
PLEKHA8
ELOA
TSTD2
DPY19L3
MICU3
RBMS1
LOC122444794
TRUB1
RBL1
AMN1
RBM33
ATP8A1
LOC122436013
ZNF770
LOC122433093
WNK1
RABGAP1L
ST6GAL1
CREBL2
PRPS2
LOC122433944
RCOR3
ZMYM6
SAMD4A
PRTG
SPAG9
PLEKHF2
PPP6R3
PTGES3
SLC9A7
GPR174
SLC39A10
EIF5
PCYT1A
ZNF8
DHX29
MBOAT1
SLC30A7
IPMK
PRKD3
ZNF875
PIK3C3
WDR45B
CDKN1B
BMPR2
LOC122421105
TOP1
TAOK3
KLHL5
LIMD1
SGCB
SNTB1
MBLAC2
USP14
FOXN2
SCLT1
PURA
RSRC2
TMEM135
ORC5
SERAC1
KBTBD7
TBC1D4
FRMD6
GHR
TMLHE
TRIM33
EXOG
PRPF38B
LOC122420721
TMX3
ATP8B1
GCSAML
PHACTR2
LOC122447497
ZNF143
KATNBL1
OAT
SCAMP1
GFOD1
ZFP62
NUFIP2
MEGF9
ZEB2
ZFP82
PROX1
ZNF157
COQ2
KBTBD3
LOC122436608
MS4A2
PPP1CC
ZNF644
NHSL2
LOC122427927
RUNX1
LOC122451261
PARD6B
YWHAZ
ZNF572
TBC1D2B
TRIM37
RPRD2
TET3
RLF
ZBTB25
LRRIQ3
LIN7C
CHSY1
LOC122421041
GPAT3
RABGEF1
KLF9
FLVCR1
RNF146
MTRR
URI1
ATP13A3
EIF5A2
TP53INP1
USP12
FAR1
FNIP1
CUL4B
VPS13D
CHML
LOC122432525
AHR
FPGT
MMP8
FBXL3
STX16
ZNF831
ELMOD2
STX11
CD200R1
CLK4
MEF2A
RECQL
MALT1
SOCS5
ARL15
LOC122440811
CEP120
CCDC186
ADAM10
LRIF1
EFR3A
EDEM3
CRACR2A
LOC122439581
DBT
RNF111
BMT2
TMEM170A
NCOA4
HNMT
FAM126A
TDRD3
LOC122420513
ZCCHC3
BMI1
RCAN3
PLEKHM3
MAPK6
MACIR
LOC122442624
MMD
G3BP2
ZBTB37
TRIM4
FAM102B
PPM1L
LOC122448236
SERP1
ECT2
SLC30A6
FNDC3B
RAB1A
GLCCI1
RC3H1
HIPK3
FYTTD1
LOC122439842
C4H5orf15
BLOC1S6
UBE2R2
ETAA1
ITGA6
CRK
FCHO2
ABCC4
BTBD8
NDFIP2
CD109
GOLGA4
CSNK1G3
SPATA5L1
LCORL
CSGALNACT2
LANCL1
DNAJB4
CASD1
LOC122424785
KLHL9
B3GNT5
CLDN12
TOPORS
SCML4
MYBL1
C4H5orf24
IL18R1
JAK2
BROX
CDC14B
CPED1
GART
SLC10A7
KLF5
IFRD1
OGN
MET
FKBP14
GEN1
HERC4
WDR43
TAF7
LIG4
DCAF12
CDC5L
LYSMD2
GNB4
INTS2
GPRASP1
PHF20
ACAP2
RNF144A
ANKRD27
EXOC5
DR1
MCTP1
ARL5B
GNAI1
LRRC40
LOC122433902
UBE2H
DCUN1D1
ABHD18
RC3H2
HIF1A
LOC122420758
LYSMD3
GALC
DIPK2A
UHRF2
STXBP5
MORC3
PRKCH
GOLM2
LOC122450994
WDR3
SCFD1
PID1
GRAMD1C
PAG1
SHOC2
MDFIC
ZNF891
MOB1A
LOC122420762
CARNMT1
KLF6
HOOK1
CTDSPL2
POC5
CUL5
MYNN
UHRF1BP1
FAM91A1
ITCH
AGL
LOC122440485
PPM1D
CNST
DMXL2
BIRC3
KLHL2
UTP15
PIGX
PCMTD2
ARHGAP12
F2R
EXOC1
CPNE3
EPB41L5
STK38
ARMC1
MAPK8
LMLN
GALNT7
MINPP1
MFSD14A
GMFB
LRP11
CEP170
ATE1
YIPF4
ALG6
KCTD12
DCAF1
ROCK2
DIXDC1
SKI
LOC122438227
KLF10
AKAP12
ATP8B4
ADD3
CAPZA1
DROSHA
CPD
CLINT1
HGF
UBE2Q2
SOCS2
TCAIM
RABGAP1
IKZF5
DMXL1
SEC24B
ICE2
MYSM1
MIER1
PHF14
MATR3
CD55
MTMR10
RAP1B
TOGARAM1
USP32
SLC26A2
MBTD1
SPATA5
FBXO11
COG6
CD46
LOC122449754
CPSF6
UBE4A
ATP11B
SOS1
LOC122438259
MPP7
SPOPL
ISCA2
KIAA1109
MTRF1
CHUK
SRSF10
KIF18A
SLC9B2
CEP19
DESI2
GCNA
FBXO28
ENTPD7
LRCH3
GTF2H3
HLTF
CRLS1
MSL2
PCNX1
RSBN1L
RNF38
FAM172A
FBXO48
LOC122440602
MAN2A1
TRA2A
HIPK1
SNX25
GNG12
CNOT6
KBTBD2
ERAP2
LRP12
ANKRD13C
LOC122449683
TRIM58
ANKIB1
GFPT1
MXD1
LOC122438655
PHLPP2
DCTN4
HSPH1
MED13
LOC122444868
LOC122438271
ARFIP1
LIN9
BTAF1
GNPNAT1
IPO7
ACBD5
GPATCH2
OCIAD1
ATP6V1A
TBPL1
GGH
GPR155
DIP2A
IFT74
NOLC1
EPC2
ELF1
NUP160
MTMR6
LOC122445845
RASL11A
ABHD13
GLS
HERPUD2
FHIP2A
CAPZA2
ANGEL2
CBR4
MAP4K5
ATR
JAZF1
KIF11
GCFC2
FAM13B
ARID5B
DPY19L4
P2RY1
ATG4C
ASB3
RAB22A
LOC122438090
LURAP1
MXI1
ACTR2
FAM3C
GATAD1
KAT2B
CEMIP2
IFT80
NAMPT
CNIH1
OSTM1
ATM
ABHD17B
RNFT1
ACAD11
ARFGEF1
MRC1
ITGB1
KRIT1
LOC122439416
FCHSD2
DDHD1
RSAD2
HNRNPLL
B3GNT2
EXOC8
NOL11
MB21D2
LOC122431282
SACS
MGAT2
MYEF2
AHCTF1
DCLRE1B
FAM76B
ANKRD46
GMCL1
KANK1
EML4
DENND4A
ZBTB33
ABI1
MSH2
APC
GPR137B
CLIP4
CLUAP1
LRRC57
EXOC6
ELK4
AASDHPPT
FNDC3A
CKAP2
CERT1
TNKS2
PIK3CA
TOX
SWT1
FEM1B
AZIN1
AP4S1
IRS2
AFF4
HAUS2
RNGTT
MFSD1
ANKMY2
CDC14A
LOC122424239
LOC122435088
COG3
AKAP11
RAB27B
ATP6V0A2
NCOA3
JCAD
PER3
MCL1
KLHL7
DYRK1A
DOCK7
ANKRD22
AMPD3
RPS6KB1
APPBP2
ZMYND11
DYRK3
TMEM185B
CXCR4
GABPB1
RNF169
ATAD2
EIF4G2
ATL2
DOCK8
SERPINI1
ARRDC3
LRBA
RAB5A
INTS6
TM9SF2
ATP2C1
LOC122439578
APH1B
JMJD1C
BTBD3
ADSS2
CDC27
CSNK1A1
EPB41L2
DTX3L
GNAI3
LYST
LOC122439762
NAB1
NFKBIZ
DHX40
CR2
LOC122445006
EMSY
DPYD
ACVR2A
CEP350
PGM2
RAD51C
ATG14
BRIP1
ARHGEF12
CLTC
CLPX
FBXO38
GNA13
LOC122429624
IQGAP2
CANX
LOC122431605
C9orf72
ENTPD1
PPP3CB
FAM217B
EIF2AK2
ATP11A
MFN1
FNIP2
RBM12B
GTF2E1
LYPLA1
EGR3
FCRL3
ABCD3
LRRC8B
KIDINS220
FCRL1
CCNL1
RAB14
HEG1
DENND11
MRE11
FAM107B
PDE4B
EPS15
LOC122434005
RANBP2
DARS2
USP6NL
LOC122440317
LOC122449830
NCEH1
INPP5F
RBBP5
LOC122444987
CAB39L
TUBE1
ERMP1
LRIG2
LBR
GLUL
[truncated: 243 more rows]

## Sheet: Day14-AdultsxCalves-up
List of upregulated and downregulated differentially expressed genes conserved across adult elk and calves for all timepoints
1043 common elements in "Adult_d14" and "Calves_d14": upregulated
MRPL20
LOC122451379
GNPTG
GADD45B
ATP5MF
AHCY
CBX8
LOC122446364
DUT
METTL17
SPHK1
DERL2
DPH7
FDPS
DVL1
BLVRA
DOT1L
EBNA1BP2
METTL25B
ENTPD6
HAUS4
ATP5ME
METRNL
ANKRD39
LMAN2L
LOC122445143
RSAD1
CD300LF
FCHSD1
EMC6
NAXD
MFSD12
ACTR1B
CREB3
ALKBH3
MRPL30
ADPRS
ATXN7L2
LOC122443313
DPH1
DPAGT1
AMZ2
EIF2B4
PUS1
RNF215
KLHL26
LOC122451787
DGKZ
ACBD6
NUDT17
MED19
MALSU1
LOC122437302
MRPL58
MRPS15
HAX1
MAST3
HMGCL
GMPPA
MRPL10
MCOLN1
IRF9
KXD1
COASY
CIAPIN1
MKS1
LSM7
NDUFS3
PFDN6
KCTD2
LOC122430223
NDUFA10
CCDC69
STRIP1
LOC122419897
ARRB2
SPR
LOC122434165
DENND1A
CRY2
SSBP4
EPHX3
GGT7
CTSZ
AIFM1
CUEDC1
ASNS
NDUFS2
C2H1orf162
C12H8orf82
C10H20orf27
MRPS7
TOMM40L
LOC122440531
CASP1
POLDIP2
LOC122443181
IFI30
MROH1
REXO4
HECTD3
LOC122440785
HPS1
NDUFB9
LOC122439288
DYNLRB1
EVI5L
KIF1C
CEP295NL
IL12RB1
LOC122438520
COG1
CYHR1
APBB3
MISP3
POLDIP3
LOC122452302
NDUFA13
LZTR1
GADD45GIP1
HPS6
FDX2
DHPS
DUSP28
MAST2
IDH3B
LOC122447162
KCNT1
MUTYH
ANAPC15
LRRC45
DHX58
LOC122445907
BTBD2
CDK5RAP3
MYDGF
SLC49A3
STOML2
GPATCH4
LOC122440583
LOC122443201
DUS1L
FBXL15
C6H15orf62
ABHD1
ABHD17A
MMAB
HDGFL2
HPS4
LOC122453241
CD74
MIEF2
LOC122437619
FAM174C
TOMM6
LOC122442326
CTNS
FUOM
MAP2K7
AIF1
ZNF282
FPGS
EBI3
CSNK1G2
MRPL27
DPM2
INTS11
MICOS13
ALDOC
LOC122448017
CBR3
FXYD1
IQCD
CHMP6
LOC122448045
AKR1A1
AAR2
LST1
LOC122427322
GHDC
EDF1
MRPL52
COQ4
LOC122442434
FBF1
CZIB
LOC122430153
C1H17orf49
MRPL55
C4H19orf53
MAPRE3
CDC45
C4H1orf35
DNLZ
IBA57
CLTB
DPCD
EXOSC4
LOC122451456
FAM193B
LOC122441498
ARMC7
MTX1
HEXD
ACOT8
C4H19orf25
FARP2
PPP4C
DHRS7B
LOC122442347
ITPA
NAPRT
PIGS
EMILIN1
NDRG2
ABHD8
KRI1
VPS26C
TBC1D17
DUS3L
B4GALT2
ATP5F1D
MTFP1
EEF1D
RAB42
ARFRP1
UROC1
BRI3
ARRDC1
CDK18
MAP1S
ATPAF2
MVK
LOC122440232
ATP5MC1
DDX41
ENGASE
KLHL17
CARS2
CCDC163
BBLN
GRHPR
ZFYVE27
GUK1
NDUFB7
C1H12orf43
HOMER3
CABIN1
LOC122440291
MTHFR
GIPC3
MRPL36
CUEDC2
COMTD1
MRPL12
ENO3
ACBD4
ARID5A
MATK
MBD3
LOC122442515
CAPG
MVB12A
NDUFS7
FCHO1
AUP1
B4GALT7
DDX49
LGALS1
DMAP1
MRPL54
DBNDD2
HYI
ACSF2
NDUFV1
BEND5
TMEM120A
EIF4EBP3
ESPN
NCBP2AS2
DRG2
MRPL24
GALK1
LOC122438738
ADAMTS10
ANAPC2
FBXO44
ASCC2
ZNF18
GIPC1
LOC122452418
RNF26
BORCS8
CAPN10
MORN4
ABI3
JMJD7
LIMD2
ABHD12
MSRB2
IKBKE
DNAJC17
CST7
IFI35
LOC122444325
CIZ1
IGDCC3
LOC122448656
CLEC4G
LOC122420599
MAD2L2
FAHD2A
TMEM129
ZNF174
MRPS2
C6H14orf93
GTF3C5
GPAA1
ERAL1
ARFIP2
LGALS9
LOC122438821
LOC122440217
TEDC2
GSTZ1
LOC122452924
NANS
LRSAM1
UFD1
CEP164
CENPX
IER5L
LOC122437264
AMIGO3
BCAS4
MRPL38
LOC122440783
CD7
CC2D1A
FBXL6
RPL7A
LOC122447113
HIC1
GPSM1
LRRC24
LOC122441459
LOC122439966
LOC122442251
F12
LAMTOR4
MYBL2
CFAP410
FITM1
CHMP4A
FLAD1
ALG3
GPIHBP1
EIF3G
GLI4
LOC122425503
COMMD9
ACAP1
BST2
AGPAT2
CUL9
HGH1
LOC122451467
ARFGAP1
MIB2
CIDEB
STARD5
DTNB
LTB4R
SLC37A4
GPR25
LOC122437548
ST3GAL3
MCRIP1
LRCH4
HAAO
AKAP8L
C5H9orf116
CD79B
LOC122449565
LOC122423300
AIFM3
RPL26
G6PC3
CCDC107
ACY1
STK11
ABCA2
DGCR6L
LOC122421039
MRPL40
CEP131
CALML4
MSTO1
LOC122445940
ECSCR
GFUS
AURKAIP1
PFKL
ADCK5
GBGT1
MZT2B
ADA
TOP3A
CLN6
PRRT2
KLHL22
INO80B
ACAP3
ASPSCR1
SPRN
NAT9
LRRC25
GPT
HDDC2
C2H1orf210
CLIC3
HMG20B
DYNC2I2
MPND
ISYNA1
SFXN2
C13H1orf159
RXRB
DENND1C
D2HGDH
GPS2
ERI3
CENPB
PKN3
GSDMD
KRTCAP3
TOP3B
FUT7
PPM1N
FASTK
EMC9
LOC122448642
B3GNT3
NAPA
NDOR1
LPIN3
LOC122442259
ADAT3
FOXS1
LOC122446381
AP1G2
DERL3
LOC122440761
MZB1
FDXR
LOC122420342
PPOX
MARK4
FXYD6
LOC122437415
LY6E
MAPK8IP1
DNM1
CARD9
NDUFAF3
CACFD1
LOC122432062
ARL6IP4
RPS15
ADGRL1
MDK
NFU1
KIFC2
SEMA5B
RPL27
HSBP1
LOC122432231
CREB3L4
GPR35
YIPF2
LOC122444802
MFSD3
ATG2A
PPIE
SMG6
ABCB9
NELFCD
NSUN5
LOC122452202
AEBP1
MUS81
TSTD1
MXRA8
FEN1
TIMM50
ZNF133
VPREB3
FBXW5
PPIB
RRAS
ZNF296
LGR6
CACNA1A
MMP11
MVD
HSD11B1L
TNFAIP8L1
LOC122441204
CENPM
RASSF7
UBXN11
PSMD4
USP5
NIBAN3
PPP1CA
ISG15
CORO6
KNDC1
MBLAC1
LPCAT3
PSMC2
TSR2
LOC122432972
RABEPK
SURF2
LOC122451812
TAOK2
C13H1orf115
LOC122440708
LOC122421723
LOC122426673
PHLDB3
LOC122438667
PHF19
MYO15B
GALT
ALDH3A1
ZFPM1
UBE2J2
LOC122454173
RNASEH2A
WDR46
LOC122430596
PICK1
RAD52
CDK2AP2
EVA1B
TMC8
RANGAP1
SLC66A1
NUP62
LOC122448613
TBC1D10B
STMN3
ZNF414
ALDH3B1
UBTD1
NMRAL1
TIMM17A
ADI1
SDHAF1
TNFRSF13C
TEX264
ZNF362
LOC122452399
LOC122442793
NAT14
XPC
LOC122442395
LOC122420100
SLIT1
PSME2
SDHB
TRAPPC5
PRAF2
LOC122445305
BSPRY
LOC122441056
QTRT1
LOC122427482
A4GALT
COMMD4
WDR97
WRAP73
RPS27L
TNFRSF4
SCAND1
LOC122442372
NUBP1
RUNDC3A
ULK3
POLR3H
PHLDB1
PAM16
DDIT3
LOC122437811
PKN1
NAALADL1
TMOD4
ANKRD24
VPS18
SNX22
GNL1
RPL21
UROS
PPP1R16A
ALDH4A1
LOC122423879
SLC9A3R2
LOC122432901
PIGQ
RITA1
PCGF1
POLR2G
TOR4A
PFDN5
LOC122420101
GMPPB
PLD4
PINX1
INSL3
POMT2
BID
LOC122420432
PGAP6
RPL30
XPNPEP2
NEU1
SCAMP4
RRP7A
PLIN3
SAMD4B
CIB2
PPP1R12B
LOC122426744
SRM
TUFM
TMCO4
UBXN1
RPS6KL1
ATF5
COQ9
EIF3D
C21H12orf57
NINJ1
STX8
BLVRB
PHF1
CCDC71
PPP1R12C
XKR8
P2RY11
PLD3
MYL10
SMPD4
XAF1
CHTF18
RNF187
TOR2A
STK19
BPHL
AP5B1
MOB2
ZNF653
PIP4P1
LOC122430589
PSMD9
PSMB5
YJU2B
TULP3
C28H6orf226
CCNF
LRFN1
PDK2
LOC122427710
KLHL18
TLE2
RAVER1
LOC122435182
NUDT18
MAGIX
ALG1
KIFC1
APEX2
LMF2
NIT1
DNPH1
SF3A2
GFER
TEPSIN
FCGRT
SOWAHD
VPS9D1
C32H7orf50
TMEM234
NDUFB1
LOC122429972
RUSF1
RABGGTA
IFFO1
TBKBP1
SLC39A5
LOC122429635
ZSWIM1
THOP1
LOC122423355
UBE2L6
ZNF212
YJEFN3
TNKS1BP1
PREB
TNIP2
NIBAN2
ZDHHC1
B3GNT9
MRPS11
OAZ2
CNOT3
WDR45
HEMK1
ZFYVE19
SIRT3
SLC46A1
NICN1
POLE
LENG9
KAT5
CALCOCO1
CNPY4
TMEM205
UBC
AP5Z1
PPP1R26
RPS19BP1
STK25
VPS37C
TINF2
LRRN4CL
TMEM18
TPM2
ACHE
PLPP5
PARD6A
ADM5
PCYOX1L
SYN1
TBCA
GALE
TMED1
RPL36AL
BTBD6
TRMT61A
SELENOM
SLC26A6
SDHAF2
SLC2A8
SLC25A10
CLBA1
LOC122427681
LOC122423384
RCE1
LCAT
OSBPL5
SLC27A5
SGF29
SLAMF7
TTC9B
RIN1
KIRREL3
RFC2
SNRNP70
RABAC1
ANKRD52
TLCD1
MSH5
ZNF581
SURF6
SLC27A3
INKA1
ABHD16A
NCR3
NUDT16L1
LOC122424462
ZBTB22
METTL26
GPATCH3
BCAM
LOC122424880
PRICKLE3
FHIP2B
SNRPC
SERHL2
PSEN2
WDR83
PHKG2
JOSD2
ANKS3
PVRIG
AAAS
SWI5
SLC25A20
GDI1
XRCC3
CHID1
SLC25A4
HDHD5
IL17RC
DTX2
ZFAND2B
LENG1
BATF2
PPCDC
NUBP2
PERM1
ZNF691
SNX8
DNASE1L2
ZNF668
NOP10
RING1
PRR14
MECR
BAIAP3
LOC122433249
SERINC2
LOC122432064
PPP1R14B
SDF2L1
SRA1
RUFY4
HDHD3
DOCK3
ZNF526
TCEA2
AHNAK2
ISY1
NEIL1
NUCB2
KLHL36
CRELD1
LIMK1
LOC122454841
PTCH2
P4HTM
RAB3IL1
ZNF839
S1PR5
PHYHD1
NPDC1
LRRC4B
TMEM161A
RPS3A
SCX
SAPCD2
FCSK
LOC122420623
LOC122421220
NTHL1
RTKN
RNF112
SLC16A11
BCL2L12
ASB2
CDK10
DDX11
LOC122426637
SNTA1
PNPLA2
SNX21
RUVBL2
TERT
DCTPP1
VPREB1
EIF1AX
EHBP1L1
LOC122424641
ZFYVE21
INAFM1
DMWD
MRPL2
C29H11orf68
RPL35
TMEM80
LOC122453621
PRKCZ
LOC122434352
S1PR2
PIH1D1
CUTA
NUDT22
PRR3
TMEM223
NUPR1
HSD17B8
ZNF316
NOXO1
APEH
YIF1A
KIF17
CDCA3
LOC122421175
PGLYRP2
PLCB3
TMEM160
ARHGAP33
LOC122420253
CSKMT
TRAPPC6A
MAPK12
PTK6
ANO9
PDE1B
UBAC1
LOC122421341
INO80E
PADI1
SERGEF
MRPS18B
NFILZ
FAM219B
SRI
C29H11orf98
PYGM
LOC122420775
SLC35E4
LOC122420232
SPAG8
BMP1
TMEM141
LOC122433562
RABEP2
PYM1
ADRB3
DTX3
PEMT
IQCC
ZNF48
ZNF446
TMEM219
PIDD1
TMPRSS13
IL27
PEX11G
RPL22
CXHXorf65
SMARCD3
LOC122435198
HDDC3
HDAC10
ZACN
FAM3A
FAM98C
SPSB2
EPS8L2
LGALS4
NABP2
ZNHIT3
NEURL2
MUC6
SDK1
LTBP4
LOC122420670
ROM1
MYG1
RAPSN
TNK1
DHRSX
NUDT8
LOC122429938
TPBGL
LOC122431250
CCDC154
LIN7B
PWWP2B
TNFRSF25
AP3B2
TMEM95
SAG
B4GALNT4
MACROD1
RASL10A
PLEKHN1
STAR
LTA
TSPAN15
MCCD1
SPTBN5
SRL
ETV2
TAF1C
LOC122431473
B3GAT3
CDC42EP1
DHH
WNK4
LOC122430637
VIPAS39
C1QA
C1QC
LOC122430150
FKBPL
GPC2
SAC3D1
LOC122421822
RAB36
TAFAZZIN
RAC3
GADD45G
KRT80
SLC26A1
CDCA4
LOC122421823
MUC5AC
LY86
ALKBH6
TLN2
KPTN
PAPLN
SRCIN1
SEM1
TRPT1
FCN3
LOC122430919
LOC122420732
LOC122432791
AP3M2
FAM167B
LOC122429700
NQO2
CDH15
MYL6B
S100A5
TMEM262
CABP2
PRRG2
SDSL
C26H4orf48
LOC122431372
LOC122433314
SEMA4C
BAIAP2L2
SSC5D
TLCD3B
